# Supplementary material for: EspM Is a Conserved Transcription Factor That Regulates Gene Expression in Response to the ESX-1 System
Source: mBio. 2020 Feb 4;11(1):e02807-19. doi: 10.1128/mBio.02807-19 (PMC7002343; doi:10.1128/mBio.02807-19)
Supplement: TABLE S1 [file mBio.02807-19-st001.xlsx]

## Sheet: S1A
Protein IDs	Majority protein IDs	Peptide counts (all)	Peptide counts (razor+unique)	Peptide counts (unique)	Fasta headers	Number of proteins	Peptides	Razor + unique peptides	Unique peptides	Peptides 1_W6Fl_RpoA_1	Peptides 1_W6Fl_RpoA_2	Peptides 3_dEspM_RpoA_1	Peptides 3_dEspM_RpoA_2	Peptides 4_CompEspM_RpoA_1	Peptides 4_CompEspM_RpoA_2	Peptides A_W6FL_Whi6_1	Peptides A_W6FL_Whi6_2	Peptides C_dEspM_Whi6_1	Peptides C_dEspM_Whi6_2	Peptides D_CompEspM_Whi6_1	Peptides D_CompEspM_Whi6_2	Razor + unique peptides 1_W6Fl_RpoA_1	Razor + unique peptides 1_W6Fl_RpoA_2	Razor + unique peptides 3_dEspM_RpoA_1	Razor + unique peptides 3_dEspM_RpoA_2	Razor + unique peptides 4_CompEspM_RpoA_1	Razor + unique peptides 4_CompEspM_RpoA_2	Razor + unique peptides A_W6FL_Whi6_1	Razor + unique peptides A_W6FL_Whi6_2	Razor + unique peptides C_dEspM_Whi6_1	Razor + unique peptides C_dEspM_Whi6_2	Razor + unique peptides D_CompEspM_Whi6_1	Razor + unique peptides D_CompEspM_Whi6_2	Unique peptides 1_W6Fl_RpoA_1	Unique peptides 1_W6Fl_RpoA_2	Unique peptides 3_dEspM_RpoA_1	Unique peptides 3_dEspM_RpoA_2	Unique peptides 4_CompEspM_RpoA_1	Unique peptides 4_CompEspM_RpoA_2	Unique peptides A_W6FL_Whi6_1	Unique peptides A_W6FL_Whi6_2	Unique peptides C_dEspM_Whi6_1	Unique peptides C_dEspM_Whi6_2	Unique peptides D_CompEspM_Whi6_1	Unique peptides D_CompEspM_Whi6_2	Sequence coverage [%]	Unique + razor sequence coverage [%]	Unique sequence coverage [%]	Mol. weight [kDa]
CON__P00761	CON__P00761	5	5	5		1	5	5	5	4	4	4	4	4	4	5	5	4	4	5	5	4	4	4	4	4	4	5	5	4	4	5	5	4	4	4	4	4	4	5	5	4	4	5	5	25.1	25.1	25.1	24.409
CON__P02533;CON__Q9D312	CON__P02533	38;3	22;0	6;0		2	38	22	6	31	29	27	30	24	26	30	32	26	25	29	29	19	19	17	19	16	18	19	19	17	16	18	18	5	5	4	4	3	5	6	5	5	5	5	4	68	45.8	19.5	51.621
CON__P02538;CON__H-INV:HIT000292931	CON__P02538	44;3	35;2	2;0		2	44	35	2	38	35	31	31	28	27	32	34	27	27	31	29	30	28	25	25	21	20	25	27	23	22	23	21	2	2	2	2	1	2	2	2	1	2	2	2	62.2	53.2	3.5	60.044
CON__P04264;CON__H-INV:HIT000016045	CON__P04264	53;3	53;3	37;0		2	53	53	37	44	46	45	45	43	42	50	50	39	40	45	44	44	46	45	45	43	42	50	50	39	40	45	44	31	32	31	31	29	28	35	35	27	28	33	32	63.7	63.7	50.5	66.017
CON__P08779	CON__P08779	40	40	17		1	40	40	17	35	33	25	27	21	21	30	34	21	24	29	27	35	33	25	27	21	21	30	34	21	24	29	27	16	16	11	13	10	10	14	15	10	13	16	13	70.4	70.4	38.3	51.267
CON__P13645	CON__P13645	37	34	24		1	37	34	24	29	28	31	29	27	27	33	34	25	25	33	33	27	26	29	27	26	26	30	32	23	23	30	30	18	17	19	18	16	16	21	22	15	15	21	20	56.7	53.6	44.9	59.51
CON__P13647	CON__P13647	42	26	8		1	42	26	8	32	29	29	31	26	25	33	33	24	25	32	31	18	17	17	19	14	14	20	20	16	15	18	17	6	5	6	6	4	5	6	7	5	4	6	5	56.1	40.8	12.5	62.378
CON__P35527	CON__P35527	39	39	39		1	39	39	39	31	31	32	32	29	29	36	36	24	21	33	32	31	31	32	32	29	29	36	36	24	21	33	32	31	31	32	32	29	29	36	36	24	21	33	32	66.1	66.1	66.1	62.129
CON__P35908	CON__P35908	52	48	36		1	52	48	36	37	35	38	41	34	33	48	45	26	25	44	43	34	32	35	37	31	30	44	41	24	22	41	40	25	24	27	29	24	23	34	32	16	16	30	29	81.7	79.2	66	65.865
CON__Q04695;CON__Q99PS0	CON__Q04695	34;1	21;1	6;0		2	34	21	6	26	26	23	22	14	16	19	25	22	21	22	20	16	16	13	11	7	7	9	14	12	11	11	9	5	5	4	4	2	2	3	4	3	3	4	4	65	47	16.7	48.105
B2HMS6	B2HMS6	15	15	15	tr|B2HMS6|B2HMS6_MYCMM Conserved hypothetical regulatory protein OS=Mycobacterium marinum (strain ATCC BAA-535 / M) OX=216594 GN=MMAR_5438 PE=4 SV=1	1	15	15	15	0	0	0	0	0	0	1	3	0	0	15	15	0	0	0	0	0	0	1	3	0	0	15	15	0	0	0	0	0	0	1	3	0	0	15	15	52.5	52.5	52.5	40.535
B2HII3	B2HII3	14	14	14	tr|B2HII3|B2HII3_MYCMM DNA-binding protein Hu, HupB OS=Mycobacterium marinum (strain ATCC BAA-535 / M) OX=216594 GN=hupB PE=3 SV=1	1	14	14	14	10	9	10	13	10	10	11	11	6	6	10	8	10	9	10	13	10	10	11	11	6	6	10	8	10	9	10	13	10	10	11	11	6	6	10	8	37.3	37.3	37.3	22.762
B2HQU0	B2HQU0	11	11	11	tr|B2HQU0|B2HQU0_MYCMM Iron-regulated heparin binding hemagglutinin HbhA OS=Mycobacterium marinum (strain ATCC BAA-535 / M) OX=216594 GN=hbhA PE=4 SV=1	1	11	11	11	7	6	6	7	7	6	6	8	2	1	6	5	7	6	6	7	7	6	6	8	2	1	6	5	7	6	6	7	7	6	6	8	2	1	6	5	47.3	47.3	47.3	21.886
B2HI51	B2HI51	19	19	19	tr|B2HI51|B2HI51_MYCMM DNA gyrase subunit A OS=Mycobacterium marinum (strain ATCC BAA-535 / M) OX=216594 GN=gyrA PE=3 SV=1	1	19	19	19	11	10	5	8	3	6	11	13	0	0	5	7	11	10	5	8	3	6	11	13	0	0	5	7	11	10	5	8	3	6	11	13	0	0	5	7	30.5	30.5	30.5	92.784
CON__P13646-1;CON__ENSEMBL:ENSP00000377550	CON__P13646-1;CON__ENSEMBL:ENSP00000377550	20;16	13;9	6;3	;	2	20	13	6	10	10	15	20	7	8	8	11	7	8	13	11	5	5	9	13	3	3	2	5	2	3	7	6	1	1	3	6	1	1	0	1	1	1	2	2	35.4	26.2	14.4	49.586
CON__Q7Z794	CON__Q7Z794	17	15	13		1	17	15	13	5	6	9	12	6	7	10	7	3	5	8	7	4	5	7	10	4	5	8	5	2	3	6	5	3	4	6	9	3	4	6	4	2	3	4	4	30.6	27.2	23.2	61.802
CON__P02769	CON__P02769	16	16	13		1	16	16	13	12	13	10	9	10	8	11	13	1	1	9	7	12	13	10	9	10	8	11	13	1	1	9	7	9	10	7	6	7	7	8	11	0	0	7	5	27.5	27.5	23.9	69.293
CON__Q86YZ3	CON__Q86YZ3	11	11	11		1	11	11	11	6	5	5	5	5	6	9	9	5	5	6	5	6	5	5	5	5	6	9	9	5	5	6	5	6	5	5	5	5	6	9	9	5	5	6	5	13.8	13.8	13.8	282.39
B2HJ42	B2HJ42	3	3	3	tr|B2HJ42|B2HJ42_MYCMM Iron-regulated Lsr2 protein OS=Mycobacterium marinum (strain ATCC BAA-535 / M) OX=216594 GN=lsr2 PE=4 SV=1	1	3	3	3	1	1	1	0	1	1	2	3	1	2	1	2	1	1	1	0	1	1	2	3	1	2	1	2	1	1	1	0	1	1	2	3	1	2	1	2	24.8	24.8	24.8	12.065
CON__P04259	CON__P04259	42	3	1		1	42	3	1	36	35	30	29	28	26	30	34	28	27	30	29	3	3	3	2	3	2	2	3	3	3	2	3	1	1	1	0	1	0	0	1	1	1	0	1	59.8	6.6	3	59.998
CON__P19013	CON__P19013	17	16	11		1	17	16	11	5	6	15	14	2	2	4	5	2	2	5	6	4	5	14	13	1	1	3	4	1	1	4	5	3	4	10	9	1	1	2	3	1	1	3	3	27.6	26.1	18.9	63.91
CON__Q8N1N4-2;CON__Q7RTT2	CON__Q8N1N4-2;CON__Q7RTT2	17;17	12;12	12;12	;	2	17	12	12	11	11	10	11	9	8	12	9	4	6	10	11	8	9	8	8	6	6	9	9	3	5	7	8	8	9	8	8	6	6	9	9	3	5	7	8	33.8	25.9	25.9	56.964
B2HKJ0	B2HKJ0	10	10	10	tr|B2HKJ0|B2HKJ0_MYCMM Uncharacterized protein OS=Mycobacterium marinum (strain ATCC BAA-535 / M) OX=216594 GN=MMAR_0226 PE=4 SV=1	1	10	10	10	2	1	3	2	2	3	8	7	1	3	8	8	2	1	3	2	2	3	8	7	1	3	8	8	2	1	3	2	2	3	8	7	1	3	8	8	75.2	75.2	75.2	22.462
B2HI70	B2HI70	14	14	14	tr|B2HI70|B2HI70_MYCMM Uncharacterized protein OS=Mycobacterium marinum (strain ATCC BAA-535 / M) OX=216594 GN=MMAR_0025 PE=4 SV=1	1	14	14	14	4	3	1	3	1	1	11	11	0	0	6	8	4	3	1	3	1	1	11	11	0	0	6	8	4	3	1	3	1	1	11	11	0	0	6	8	61.5	61.5	61.5	34.493
CON__Q9UE12;CON__Q15323;CON__Q6NTB9;CON__O76009;CON__Q9D646;CON__A2A5Y0;CON__REFSEQ:XP_986630;CON__Q14532	CON__Q9UE12;CON__Q15323;CON__Q6NTB9;CON__O76009	7;7;4;4;3;3;3;1	7;7;4;4;3;3;3;1	3;3;1;1;1;1;1;1	;;;	8	7	7	3	4	3	6	7	0	0	3	3	0	0	6	6	4	3	6	7	0	0	3	3	0	0	6	6	1	1	3	3	0	0	1	1	0	0	3	3	19.2	19.2	8.7	47.237
B2HQZ6	B2HQZ6	12	12	12	tr|B2HQZ6|B2HQZ6_MYCMM DNA polymerase I OS=Mycobacterium marinum (strain ATCC BAA-535 / M) OX=216594 GN=polA PE=3 SV=1	1	12	12	12	0	0	0	0	0	0	7	12	0	0	10	8	0	0	0	0	0	0	7	12	0	0	10	8	0	0	0	0	0	0	7	12	0	0	10	8	20	20	20	98.163
CON__Q6KB66-1	CON__Q6KB66-1	9	9	8		1	9	9	8	4	6	6	6	6	5	6	6	1	2	6	5	4	6	6	6	6	5	6	6	1	2	6	5	3	5	5	5	5	5	6	5	1	2	6	5	23	23	20.1	50.525
CON__P02768-1	CON__P02768-1	12	9	9		1	12	9	9	6	5	11	11	5	3	8	7	2	2	4	5	3	2	8	8	2	2	5	5	1	1	2	3	3	2	8	8	2	2	5	5	1	1	2	3	19.9	16.3	16.3	69.366
CON__Q5D862	CON__Q5D862	6	6	6		1	6	6	6	2	1	2	3	2	2	5	3	2	2	2	2	2	1	2	3	2	2	5	3	2	2	2	2	2	1	2	3	2	2	5	3	2	2	2	2	5.7	5.7	5.7	248.07
B2HH14	B2HH14	6	6	6	tr|B2HH14|B2HH14_MYCMM Transcriptional regulatory protein OS=Mycobacterium marinum (strain ATCC BAA-535 / M) OX=216594 GN=MMAR_4865 PE=4 SV=1	1	6	6	6	0	0	0	0	0	0	5	5	0	0	5	4	0	0	0	0	0	0	5	5	0	0	5	4	0	0	0	0	0	0	5	5	0	0	5	4	34.1	34.1	34.1	28.781
B2HK71	B2HK71	7	7	7	tr|B2HK71|B2HK71_MYCMM Endonuclease III OS=Mycobacterium marinum (strain ATCC BAA-535 / M) OX=216594 GN=nth PE=3 SV=1	1	7	7	7	2	2	2	3	2	3	7	6	1	1	5	7	2	2	2	3	2	3	7	6	1	1	5	7	2	2	2	3	2	3	7	6	1	1	5	7	43.8	43.8	43.8	28.746
B2HF11	B2HF11	5	5	5	tr|B2HF11|B2HF11_MYCMM Molecular chaperone (Small heat shock protein) OS=Mycobacterium marinum (strain ATCC BAA-535 / M) OX=216594 GN=MMAR_2991 PE=3 SV=1	1	5	5	5	4	3	4	3	3	3	4	4	3	4	3	3	4	3	4	3	3	3	4	4	3	4	3	3	4	3	4	3	3	3	4	4	3	4	3	3	36.9	36.9	36.9	16.514
CON__P02662	CON__P02662	4	4	4		1	4	4	4	3	3	3	4	2	2	3	3	0	0	3	3	3	3	3	4	2	2	3	3	0	0	3	3	3	3	3	4	2	2	3	3	0	0	3	3	24.1	24.1	24.1	22.975
B2HP46	B2HP46	5	5	5	tr|B2HP46|B2HP46_MYCMM Integration host factor MihF OS=Mycobacterium marinum (strain ATCC BAA-535 / M) OX=216594 GN=mihF PE=4 SV=1	1	5	5	5	5	5	4	4	1	2	2	2	1	1	0	1	5	5	4	4	1	2	2	2	1	1	0	1	5	5	4	4	1	2	2	2	1	1	0	1	39.6	39.6	39.6	12.118
CON__Streptavidin	CON__Streptavidin	4	4	4		1	4	4	4	3	3	1	2	1	1	4	3	0	0	1	1	3	3	1	2	1	1	4	3	0	0	1	1	3	3	1	2	1	1	4	3	0	0	1	1	43.1	43.1	43.1	16.622
B2HJI8	B2HJI8	4	4	4	tr|B2HJI8|B2HJI8_MYCMM ESAT-6-like protein OS=Mycobacterium marinum (strain ATCC BAA-535 / M) OX=216594 GN=esxB_1 PE=3 SV=1	1	4	4	4	4	4	0	0	0	0	2	3	0	0	0	0	4	4	0	0	0	0	2	3	0	0	0	0	4	4	0	0	0	0	2	3	0	0	0	0	41	41	41	10.737
B2HSL3	B2HSL3	3	3	3	sp|B2HSL3|EFTU_MYCMM Elongation factor Tu OS=Mycobacterium marinum (strain ATCC BAA-535 / M) OX=216594 GN=tuf PE=3 SV=1	1	3	3	3	2	2	2	2	2	1	2	1	0	0	2	2	2	2	2	2	2	1	2	1	0	0	2	2	2	2	2	2	2	1	2	1	0	0	2	2	11.1	11.1	11.1	43.805
CON__P07477	CON__P07477	2	2	2		1	2	2	2	2	2	2	2	2	2	2	2	2	2	2	2	2	2	2	2	2	2	2	2	2	2	2	2	2	2	2	2	2	2	2	2	2	2	2	2	12.1	12.1	12.1	26.558
B2HP75	B2HP75	5	5	5	sp|B2HP75|WHIA_MYCMM Putative sporulation transcription regulator WhiA OS=Mycobacterium marinum (strain ATCC BAA-535 / M) OX=216594 GN=whiA PE=3 SV=1	1	5	5	5	2	2	1	2	1	2	4	4	0	0	3	3	2	2	1	2	1	2	4	4	0	0	3	3	2	2	1	2	1	2	4	4	0	0	3	3	22.2	22.2	22.2	34.864
CON__Q9R0H5	CON__Q9R0H5	8	5	0		1	8	5	0	1	1	3	4	1	1	1	1	1	1	1	2	0	0	0	1	0	0	0	0	0	0	0	0	0	0	0	0	0	0	0	0	0	0	0	0	15.6	9.4	0	57.382
B2HQP9;A3E858	B2HQP9	7;3	7;3	7;3	tr|B2HQP9|B2HQP9_MYCMM 60 kDa chaperonin OS=Mycobacterium marinum (strain ATCC BAA-535 / M) OX=216594 GN=groEL2 PE=3 SV=1	2	7	7	7	3	2	0	3	0	0	3	6	0	0	0	0	3	2	0	3	0	0	3	6	0	0	0	0	3	2	0	3	0	0	3	6	0	0	0	0	17.9	17.9	17.9	56.53
B2HKS2	B2HKS2	6	6	6	sp|B2HKS2|IF2_MYCMM Translation initiation factor IF-2 OS=Mycobacterium marinum (strain ATCC BAA-535 / M) OX=216594 GN=infB PE=3 SV=1	1	6	6	6	1	0	0	1	0	1	3	5	0	0	1	3	1	0	0	1	0	1	3	5	0	0	1	3	1	0	0	1	0	1	3	5	0	0	1	3	9.7	9.7	9.7	98.16
B2HFA2	B2HFA2	5	5	5	tr|B2HFA2|B2HFA2_MYCMM Cold shock-like protein B CspB OS=Mycobacterium marinum (strain ATCC BAA-535 / M) OX=216594 GN=cspB PE=4 SV=1	1	5	5	5	3	3	1	1	1	0	4	4	0	0	2	2	3	3	1	1	1	0	4	4	0	0	2	2	3	3	1	1	1	0	4	4	0	0	2	2	41.8	41.8	41.8	14.87
B2HJJ6	B2HJJ6	5	5	5	sp|B2HJJ6|FPG_MYCMM Formamidopyrimidine-DNA glycosylase OS=Mycobacterium marinum (strain ATCC BAA-535 / M) OX=216594 GN=mutM PE=3 SV=1	1	5	5	5	2	1	0	0	0	0	4	3	0	0	2	2	2	1	0	0	0	0	4	3	0	0	2	2	2	1	0	0	0	0	4	3	0	0	2	2	19.2	19.2	19.2	32.016
B2HD55	B2HD55	5	5	5	tr|B2HD55|B2HD55_MYCMM Conserved protein OS=Mycobacterium marinum (strain ATCC BAA-535 / M) OX=216594 GN=MMAR_2750 PE=4 SV=1	1	5	5	5	4	4	3	4	4	3	3	4	0	0	4	4	4	4	3	4	4	3	3	4	0	0	4	4	4	4	3	4	4	3	3	4	0	0	4	4	35.7	35.7	35.7	14.557
B2HLD7	B2HLD7	2	2	2	tr|B2HLD7|B2HLD7_MYCMM Uncharacterized protein OS=Mycobacterium marinum (strain ATCC BAA-535 / M) OX=216594 GN=MMAR_5265 PE=4 SV=1	1	2	2	2	0	0	0	0	0	0	0	1	0	0	0	1	0	0	0	0	0	0	0	1	0	0	0	1	0	0	0	0	0	0	0	1	0	0	0	1	7.2	7.2	7.2	38.431
CON__O43790;CON__Q14533;CON__Q6NT21;CON__P78385;CON__P78386;CON__Q61726	CON__O43790;CON__Q14533;CON__Q6NT21;CON__P78385;CON__P78386	5;5;4;4;3;2	4;4;3;3;2;1	4;4;3;3;2;1	;;;;	6	5	4	4	2	2	5	5	1	1	2	1	1	1	4	3	1	1	4	4	0	0	1	1	0	0	3	2	1	1	4	4	0	0	1	1	0	0	3	2	12.8	11.3	11.3	53.5
B2HCX4	B2HCX4	6	6	6	tr|B2HCX4|B2HCX4_MYCMM DNA-directed RNA polymerase subunit alpha OS=Mycobacterium marinum (strain ATCC BAA-535 / M) OX=216594 GN=rpoA PE=3 SV=1	1	6	6	6	1	0	0	2	0	0	2	4	0	0	2	2	1	0	0	2	0	0	2	4	0	0	2	2	1	0	0	2	0	0	2	4	0	0	2	2	19.9	19.9	19.9	37.741
B2HP56	B2HP56	5	5	5	tr|B2HP56|B2HP56_MYCMM Probable primosomal protein N OS=Mycobacterium marinum (strain ATCC BAA-535 / M) OX=216594 GN=priA PE=3 SV=1	1	5	5	5	2	1	0	0	0	1	0	2	0	0	0	3	2	1	0	0	0	1	0	2	0	0	0	3	2	1	0	0	0	1	0	2	0	0	0	3	9	9	9	69.179
CON__ENSEMBL:ENSBTAP00000038253	CON__ENSEMBL:ENSBTAP00000038253	13	1	1		1	13	1	1	9	9	12	12	11	10	11	11	9	9	11	11	0	0	1	1	1	1	0	0	0	0	1	0	0	0	1	1	1	1	0	0	0	0	1	0	16.7	1.8	1.8	63.165
CON__O76013	CON__O76013	3	2	2		1	3	2	2	0	0	2	3	0	0	0	0	0	0	0	0	0	0	2	2	0	0	0	0	0	0	0	0	0	0	2	2	0	0	0	0	0	0	0	0	6.6	4.7	4.7	52.247
B2HSJ3	B2HSJ3	4	4	4	sp|B2HSJ3|RPOB_MYCMM DNA-directed RNA polymerase subunit beta OS=Mycobacterium marinum (strain ATCC BAA-535 / M) OX=216594 GN=rpoB PE=3 SV=1	1	4	4	4	0	0	0	0	0	0	2	2	0	0	1	1	0	0	0	0	0	0	2	2	0	0	1	1	0	0	0	0	0	0	2	2	0	0	1	1	5	5	5	129.55
CON__Q9C075	CON__Q9C075	5	4	4		1	5	4	4	1	1	1	3	0	0	1	1	0	0	1	0	0	0	1	3	0	0	1	0	0	0	1	0	0	0	1	3	0	0	1	0	0	0	1	0	16.1	14	14	48.131
B2HR04	B2HR04	5	5	5	tr|B2HR04|B2HR04_MYCMM Iron-regulated conserved protein OS=Mycobacterium marinum (strain ATCC BAA-535 / M) OX=216594 GN=MMAR_2440 PE=4 SV=1	1	5	5	5	2	2	0	2	1	0	1	3	1	1	0	0	2	2	0	2	1	0	1	3	1	1	0	0	2	2	0	2	1	0	1	3	1	1	0	0	52.1	52.1	52.1	15.191
CON__O76011;CON__Q8IUT8	CON__O76011;CON__Q8IUT8	5;5	3;3	3;3	;	2	5	3	3	1	0	4	4	0	0	1	1	0	0	3	2	0	0	3	2	0	0	0	0	0	0	2	1	0	0	3	2	0	0	0	0	0	0	2	1	16.8	10.4	10.4	44.689
B2HSN0	B2HSN0	2	2	2	sp|B2HSN0|RS10_MYCMM 30S ribosomal protein S10 OS=Mycobacterium marinum (strain ATCC BAA-535 / M) OX=216594 GN=rpsJ PE=3 SV=1	1	2	2	2	2	1	2	2	0	0	0	1	0	0	0	1	2	1	2	2	0	0	0	1	0	0	0	1	2	1	2	2	0	0	0	1	0	0	0	1	24.8	24.8	24.8	11.431
B2HGY2	B2HGY2	4	4	4	sp|B2HGY2|AMPA_MYCMM Probable cytosol aminopeptidase OS=Mycobacterium marinum (strain ATCC BAA-535 / M) OX=216594 GN=pepA PE=3 SV=1	1	4	4	4	3	2	1	2	0	1	1	2	0	0	0	0	3	2	1	2	0	1	1	2	0	0	0	0	3	2	1	2	0	1	1	2	0	0	0	0	11.2	11.2	11.2	53.538
CON__P02663	CON__P02663	3	3	3		1	3	3	3	3	3	2	3	2	3	1	1	0	0	3	3	3	3	2	3	2	3	1	1	0	0	3	3	3	3	2	3	2	3	1	1	0	0	3	3	14.5	14.5	14.5	24.348
CON__Q6IFX2	CON__Q6IFX2	22	3	0		1	22	3	0	16	16	13	17	11	13	15	17	14	12	14	14	0	0	1	2	0	0	1	1	1	0	1	0	0	0	0	0	0	0	0	0	0	0	0	0	36.5	3.8	0	50.133
B2HMG2	B2HMG2	3	3	3	sp|B2HMG2|RL27_MYCMM 50S ribosomal protein L27 OS=Mycobacterium marinum (strain ATCC BAA-535 / M) OX=216594 GN=rpmA PE=3 SV=1	1	3	3	3	2	1	1	3	1	1	1	1	0	0	1	1	2	1	1	3	1	1	1	1	0	0	1	1	2	1	1	3	1	1	1	1	0	0	1	1	26.1	26.1	26.1	9.2574
B2HHE1	B2HHE1	2	2	2	sp|B2HHE1|DNLI_MYCMM Probable DNA ligase OS=Mycobacterium marinum (strain ATCC BAA-535 / M) OX=216594 GN=lig PE=3 SV=2	1	2	2	2	0	0	0	0	0	0	1	2	0	0	0	1	0	0	0	0	0	0	1	2	0	0	0	1	0	0	0	0	0	0	1	2	0	0	0	1	4.9	4.9	4.9	53.784
B2HSJ4	B2HSJ4	3	3	3	sp|B2HSJ4|RPOC_MYCMM DNA-directed RNA polymerase subunit beta OS=Mycobacterium marinum (strain ATCC BAA-535 / M) OX=216594 GN=rpoC PE=3 SV=1	1	3	3	3	0	1	0	0	0	0	1	3	0	0	0	0	0	1	0	0	0	0	1	3	0	0	0	0	0	1	0	0	0	0	1	3	0	0	0	0	4	4	4	146.76
B2HIC0	B2HIC0	2	2	2	sp|B2HIC0|RL9_MYCMM 50S ribosomal protein L9 OS=Mycobacterium marinum (strain ATCC BAA-535 / M) OX=216594 GN=rplI PE=3 SV=1	1	2	2	2	1	1	1	2	0	0	1	1	0	0	0	0	1	1	1	2	0	0	1	1	0	0	0	0	1	1	1	2	0	0	1	1	0	0	0	0	19.1	19.1	19.1	16.17
CON__Q9NSB2;CON__Q6ISB0	CON__Q9NSB2;CON__Q6ISB0	4;4	2;2	2;2	;	2	4	2	2	1	1	1	2	1	1	2	0	1	1	3	2	0	0	0	1	0	0	0	0	0	0	2	1	0	0	0	1	0	0	0	0	0	0	2	1	7.2	4.7	4.7	64.895
B2HM13	B2HM13	1	1	1	tr|B2HM13|B2HM13_MYCMM Antibiotic-transport integral membrane leucine and valine rich protein ABC transporter OS=Mycobacterium marinum (strain ATCC BAA-535 / M) OX=216594 GN=MMAR_2027 PE=4 SV=1	1	1	1	1	1	1	1	1	1	1	1	1	1	1	0	1	1	1	1	1	1	1	1	1	1	1	0	1	1	1	1	1	1	1	1	1	1	1	0	1	3.4	3.4	3.4	25.332
CON__Q7Z3Y8;CON__Q148H6;CON__Q7Z3Z0	CON__Q7Z3Y8;CON__Q148H6;CON__Q7Z3Z0	5;4;3	3;2;1	2;1;1	;;	3	5	3	2	2	3	5	5	2	2	2	2	2	2	2	2	0	1	3	3	0	0	0	0	0	0	0	0	0	1	2	2	0	0	0	0	0	0	0	0	11.5	7.6	5.7	49.823
B2HGQ8	B2HGQ8	3	3	3	tr|B2HGQ8|B2HGQ8_MYCMM Conserved secreted antigen Wag31 OS=Mycobacterium marinum (strain ATCC BAA-535 / M) OX=216594 GN=wag31 PE=4 SV=1	1	3	3	3	0	0	1	2	0	0	0	0	0	0	0	1	0	0	1	2	0	0	0	0	0	0	0	1	0	0	1	2	0	0	0	0	0	0	0	1	13.3	13.3	13.3	28.732
B2HSI9	B2HSI9	3	3	3	tr|B2HSI9|B2HSI9_MYCMM 50S ribosomal protein L7/L12 OS=Mycobacterium marinum (strain ATCC BAA-535 / M) OX=216594 GN=rplL PE=3 SV=1	1	3	3	3	1	2	0	0	0	0	1	1	0	0	0	0	1	2	0	0	0	0	1	1	0	0	0	0	1	2	0	0	0	0	1	1	0	0	0	0	25.4	25.4	25.4	13.386
B2HHR5	B2HHR5	3	3	3	tr|B2HHR5|B2HHR5_MYCMM Acyl carrier protein OS=Mycobacterium marinum (strain ATCC BAA-535 / M) OX=216594 GN=acpM PE=3 SV=1	1	3	3	3	1	1	1	2	1	1	1	2	0	0	1	1	1	1	1	2	1	1	1	2	0	0	1	1	1	1	1	2	1	1	1	2	0	0	1	1	33	33	33	12.487
CON__P02666	CON__P02666	2	2	2		1	2	2	2	1	1	2	1	1	0	1	1	0	0	1	1	1	1	2	1	1	0	1	1	0	0	1	1	1	1	2	1	1	0	1	1	0	0	1	1	12.4	12.4	12.4	23.583
CON__Q9NSB4	CON__Q9NSB4	1	1	1		1	1	1	1	0	1	0	0	1	0	1	0	0	0	0	0	0	1	0	0	1	0	1	0	0	0	0	0	0	1	0	0	1	0	1	0	0	0	0	0	1.8	1.8	1.8	56.682
B2HJ79	B2HJ79	3	3	3	tr|B2HJ79|B2HJ79_MYCMM DNA topoisomerase 1 OS=Mycobacterium marinum (strain ATCC BAA-535 / M) OX=216594 GN=topA PE=3 SV=1	1	3	3	3	0	0	0	1	0	0	1	1	0	0	0	1	0	0	0	1	0	0	1	1	0	0	0	1	0	0	0	1	0	0	1	1	0	0	0	1	4.4	4.4	4.4	102.19
CON__P20930	CON__P20930	3	3	3		1	3	3	3	0	0	1	1	0	0	2	1	0	0	1	2	0	0	1	1	0	0	2	1	0	0	1	2	0	0	1	1	0	0	2	1	0	0	1	2	0.8	0.8	0.8	435.16
B2I432	B2I432	1	1	1	tr|B2I432|B2I432_MYCMM Uncharacterized protein OS=Mycobacterium marinum (strain ATCC BAA-535 / M) OX=216594 GN=MMAR_p24 PE=4 SV=1	1	1	1	1	1	1	0	0	0	0	0	0	0	0	0	0	1	1	0	0	0	0	0	0	0	0	0	0	1	1	0	0	0	0	0	0	0	0	0	0	10.8	10.8	10.8	14.112
B2HN28	B2HN28	2	2	2	tr|B2HN28|B2HN28_MYCMM 3-oxoacyl-[acyl-carrier protein] reductase FabG4 OS=Mycobacterium marinum (strain ATCC BAA-535 / M) OX=216594 GN=fabG4 PE=4 SV=1	1	2	2	2	0	0	1	1	0	0	0	1	0	0	1	1	0	0	1	1	0	0	0	1	0	0	1	1	0	0	1	1	0	0	0	1	0	0	1	1	5.3	5.3	5.3	46.8
B2HSN4	B2HSN4	2	2	2	sp|B2HSN4|RL2_MYCMM 50S ribosomal protein L2 OS=Mycobacterium marinum (strain ATCC BAA-535 / M) OX=216594 GN=rplB PE=3 SV=1	1	2	2	2	0	0	0	0	0	0	0	0	0	0	0	0	0	0	0	0	0	0	0	0	0	0	0	0	0	0	0	0	0	0	0	0	0	0	0	0	8.2	8.2	8.2	30.457
CON__P08727	CON__P08727	11	2	2		1	11	2	2	7	8	8	10	5	5	7	8	5	4	9	7	0	0	0	1	0	0	0	1	0	0	0	0	0	0	0	1	0	0	0	1	0	0	0	0	24.2	5.2	5.2	44.091
B2HQD4	B2HQD4	2	2	2	tr|B2HQD4|B2HQD4_MYCMM Transcriptional regulatory protein OS=Mycobacterium marinum (strain ATCC BAA-535 / M) OX=216594 GN=MMAR_4019 PE=4 SV=1	1	2	2	2	0	0	0	0	0	0	0	1	0	0	0	0	0	0	0	0	0	0	0	1	0	0	0	0	0	0	0	0	0	0	0	1	0	0	0	0	16.5	16.5	16.5	29.461
B2HGA5	B2HGA5	2	2	2	tr|B2HGA5|B2HGA5_MYCMM Uncharacterized protein OS=Mycobacterium marinum (strain ATCC BAA-535 / M) OX=216594 GN=MMAR_4813 PE=4 SV=1	1	2	2	2	0	0	0	1	0	0	1	1	0	0	0	1	0	0	0	1	0	0	1	1	0	0	0	1	0	0	0	1	0	0	1	1	0	0	0	1	10.2	10.2	10.2	25.702
B2HK73	B2HK73	2	2	2	tr|B2HK73|B2HK73_MYCMM Conserved regulatory protein OS=Mycobacterium marinum (strain ATCC BAA-535 / M) OX=216594 GN=MMAR_5164 PE=4 SV=1	1	2	2	2	1	1	0	1	1	0	0	1	0	0	1	1	1	1	0	1	1	0	0	1	0	0	1	1	1	1	0	1	1	0	0	1	0	0	1	1	15.6	15.6	15.6	24.719
B2HP84	B2HP84	2	2	2	tr|B2HP84|B2HP84_MYCMM Glyceraldehyde-3-phosphate dehydrogenase OS=Mycobacterium marinum (strain ATCC BAA-535 / M) OX=216594 GN=gap PE=3 SV=1	1	2	2	2	1	1	2	1	0	0	0	1	0	0	0	0	1	1	2	1	0	0	0	1	0	0	0	0	1	1	2	1	0	0	0	1	0	0	0	0	8.6	8.6	8.6	35.999
B2HEA8	B2HEA8	1	1	1	tr|B2HEA8|B2HEA8_MYCMM Serine protease PepD OS=Mycobacterium marinum (strain ATCC BAA-535 / M) OX=216594 GN=pepD PE=4 SV=1	1	1	1	1	1	1	0	0	0	0	0	0	0	0	0	0	1	1	0	0	0	0	0	0	0	0	0	0	1	1	0	0	0	0	0	0	0	0	0	0	2.7	2.7	2.7	47.811
CON__Q0IIK2;CON__Q29443	CON__Q0IIK2;CON__Q29443	2;1	2;1	2;1	;	2	2	2	2	1	0	1	1	1	0	1	1	0	0	1	1	1	0	1	1	1	0	1	1	0	0	1	1	1	0	1	1	1	0	1	1	0	0	1	1	3.7	3.7	3.7	77.738
B2HIB9	B2HIB9	1	1	1	sp|B2HIB9|RS181_MYCMM 30S ribosomal protein S18 1 OS=Mycobacterium marinum (strain ATCC BAA-535 / M) OX=216594 GN=rpsR1 PE=3 SV=1	1	1	1	1	1	1	1	1	0	0	0	0	0	0	0	0	1	1	1	1	0	0	0	0	0	0	0	0	1	1	1	1	0	0	0	0	0	0	0	0	14.3	14.3	14.3	9.5421
B2HQ97	B2HQ97	2	2	2	tr|B2HQ97|B2HQ97_MYCMM Uncharacterized protein OS=Mycobacterium marinum (strain ATCC BAA-535 / M) OX=216594 GN=MMAR_2390 PE=4 SV=1	1	2	2	2	0	0	0	0	0	0	1	1	0	0	1	0	0	0	0	0	0	0	1	1	0	0	1	0	0	0	0	0	0	0	1	1	0	0	1	0	12.3	12.3	12.3	25.813
B2HKV0	B2HKV0	2	2	2	sp|B2HKV0|RS15_MYCMM 30S ribosomal protein S15 OS=Mycobacterium marinum (strain ATCC BAA-535 / M) OX=216594 GN=rpsO PE=3 SV=1	1	2	2	2	1	2	2	2	0	0	0	1	0	0	0	0	1	2	2	2	0	0	0	1	0	0	0	0	1	2	2	2	0	0	0	1	0	0	0	0	38.2	38.2	38.2	10.448
B2HJC0	B2HJC0	2	2	2	tr|B2HJC0|B2HJC0_MYCMM Conserved hypothetical membrane protein OS=Mycobacterium marinum (strain ATCC BAA-535 / M) OX=216594 GN=MMAR_0119 PE=4 SV=1	1	2	2	2	1	1	1	2	2	2	1	2	2	1	1	1	1	1	1	2	2	2	1	2	2	1	1	1	1	1	1	2	2	2	1	2	2	1	1	1	4.1	4.1	4.1	44.295
B2HKM9	B2HKM9	1	1	1	tr|B2HKM9|B2HKM9_MYCMM Conserved hypothetical secreted protein OS=Mycobacterium marinum (strain ATCC BAA-535 / M) OX=216594 GN=MMAR_0266 PE=4 SV=1	1	1	1	1	0	0	0	0	0	0	0	0	0	0	0	1	0	0	0	0	0	0	0	0	0	0	0	1	0	0	0	0	0	0	0	0	0	0	0	1	2.8	2.8	2.8	25.725
B2HSN7	B2HSN7	2	2	2	sp|B2HSN7|RS3_MYCMM 30S ribosomal protein S3 OS=Mycobacterium marinum (strain ATCC BAA-535 / M) OX=216594 GN=rpsC PE=3 SV=1	1	2	2	2	1	1	0	0	0	0	0	0	0	1	0	0	1	1	0	0	0	0	0	0	0	1	0	0	1	1	0	0	0	0	0	0	0	1	0	0	8	8	8	30.209
CON__P12035	CON__P12035	13	2	2		1	13	2	2	9	7	10	10	8	6	10	8	7	8	9	10	1	1	1	0	0	0	1	0	0	1	0	0	1	1	1	0	0	0	1	0	0	1	0	0	14.3	3.7	3.7	64.503
B2HPL1	B2HPL1	2	2	2	tr|B2HPL1|B2HPL1_MYCMM Conserved membrane protein OS=Mycobacterium marinum (strain ATCC BAA-535 / M) OX=216594 GN=MMAR_3955 PE=4 SV=1	1	2	2	2	0	0	0	1	0	0	1	1	0	0	0	0	0	0	0	1	0	0	1	1	0	0	0	0	0	0	0	1	0	0	1	1	0	0	0	0	29.3	29.3	29.3	8.2535
CON__P02754	CON__P02754	2	2	2		1	2	2	2	1	0	0	1	0	0	0	0	0	0	1	1	1	0	0	1	0	0	0	0	0	0	1	1	1	0	0	1	0	0	0	0	0	0	1	1	17.3	17.3	17.3	18.281
B2HHZ3	B2HHZ3	2	2	2	tr|B2HHZ3|B2HHZ3_MYCMM Conserved membrane protein YrbE4A OS=Mycobacterium marinum (strain ATCC BAA-535 / M) OX=216594 GN=yrbE4A PE=4 SV=1	1	2	2	2	0	0	0	1	0	0	0	1	1	0	0	0	0	0	0	1	0	0	0	1	1	0	0	0	0	0	0	1	0	0	0	1	1	0	0	0	10.5	10.5	10.5	24.819
B2HJN2	B2HJN2	1	1	1	tr|B2HJN2|B2HJN2_MYCMM 30S ribosomal protein S2 OS=Mycobacterium marinum (strain ATCC BAA-535 / M) OX=216594 GN=rpsB PE=3 SV=1	1	1	1	1	0	0	1	1	0	0	0	0	0	0	0	0	0	0	1	1	0	0	0	0	0	0	0	0	0	0	1	1	0	0	0	0	0	0	0	0	4.7	4.7	4.7	29.995
B2HCZ0	B2HCZ0	1	1	1	sp|B2HCZ0|RL13_MYCMM 50S ribosomal protein L13 OS=Mycobacterium marinum (strain ATCC BAA-535 / M) OX=216594 GN=rplM PE=3 SV=1	1	1	1	1	1	1	0	0	0	0	0	0	0	0	0	0	1	1	0	0	0	0	0	0	0	0	0	0	1	1	0	0	0	0	0	0	0	0	0	0	6.8	6.8	6.8	16.181
B2HPT6	B2HPT6	1	1	1	tr|B2HPT6|B2HPT6_MYCMM Protein transport protein SecE2 OS=Mycobacterium marinum (strain ATCC BAA-535 / M) OX=216594 GN=secE2 PE=4 SV=1	1	1	1	1	0	0	0	0	0	0	1	0	0	0	0	0	0	0	0	0	0	0	1	0	0	0	0	0	0	0	0	0	0	0	1	0	0	0	0	0	31	31	31	8.0261
B2HSR0	B2HSR0	1	1	1	tr|B2HSR0|B2HSR0_MYCMM Transcriptional regulatory protein (Probably AcrR-family) OS=Mycobacterium marinum (strain ATCC BAA-535 / M) OX=216594 GN=MMAR_2638 PE=4 SV=1	1	1	1	1	0	0	0	0	0	0	1	1	0	0	0	0	0	0	0	0	0	0	1	1	0	0	0	0	0	0	0	0	0	0	1	1	0	0	0	0	5.3	5.3	5.3	22.754
B2HPS1	B2HPS1	1	1	1	sp|B2HPS1|DNAK_MYCMM Chaperone protein DnaK OS=Mycobacterium marinum (strain ATCC BAA-535 / M) OX=216594 GN=dnaK PE=3 SV=1	1	1	1	1	1	1	0	1	0	0	0	0	0	0	0	0	1	1	0	1	0	0	0	0	0	0	0	0	1	1	0	1	0	0	0	0	0	0	0	0	1.9	1.9	1.9	66.364
B2HHY2	B2HHY2	1	1	1	sp|B2HHY2|OTSA_MYCMM Trehalose-6-phosphate synthase OS=Mycobacterium marinum (strain ATCC BAA-535 / M) OX=216594 GN=otsA PE=3 SV=1	1	1	1	1	1	0	0	0	0	0	0	0	0	0	0	0	1	0	0	0	0	0	0	0	0	0	0	0	1	0	0	0	0	0	0	0	0	0	0	0	3.6	3.6	3.6	56.113
B2HEM3	B2HEM3	1	1	1	tr|B2HEM3|B2HEM3_MYCMM Conserved protein OS=Mycobacterium marinum (strain ATCC BAA-535 / M) OX=216594 GN=MMAR_1272 PE=4 SV=1	1	1	1	1	1	0	0	1	0	0	0	0	0	0	0	0	1	0	0	1	0	0	0	0	0	0	0	0	1	0	0	1	0	0	0	0	0	0	0	0	13	13	13	9.6769
B2HNJ1	B2HNJ1	2	2	2	tr|B2HNJ1|B2HNJ1_MYCMM Bifunctional transmembrane phospholipid biosynthesis enzyme PlsC OS=Mycobacterium marinum (strain ATCC BAA-535 / M) OX=216594 GN=plsC PE=4 SV=1	1	2	2	2	1	2	1	0	1	2	1	1	0	0	0	0	1	2	1	0	1	2	1	1	0	0	0	0	1	2	1	0	1	2	1	1	0	0	0	0	6.6	6.6	6.6	69.357
CON__Q8BGZ7	CON__Q8BGZ7	14	1	1		1	14	1	1	11	11	8	10	8	7	11	9	7	8	11	10	0	1	0	0	0	0	1	0	0	0	0	0	0	1	0	0	0	0	1	0	0	0	0	0	16.9	1.8	1.8	59.74
CON__O95678;CON__REFSEQ:XP_932229	CON__O95678	15;1	1;0	1;0		2	15	1	1	11	10	9	11	9	8	11	11	6	7	11	10	0	0	1	1	0	0	0	1	0	0	0	0	0	0	1	1	0	0	0	1	0	0	0	0	18	1.8	1.8	59.504
CON__Q3TTY5	CON__Q3TTY5	11	1	1		1	11	1	1	7	7	6	6	6	7	8	6	5	4	9	8	1	1	0	0	0	1	0	0	0	0	0	0	1	1	0	0	0	1	0	0	0	0	0	0	10.6	1.4	1.4	70.922
B2HDF2	B2HDF2	2	2	2	tr|B2HDF2|B2HDF2_MYCMM Conserved transmembrane transport protein, MmpL OS=Mycobacterium marinum (strain ATCC BAA-535 / M) OX=216594 GN=MMAR_4429 PE=4 SV=1	1	2	2	2	0	0	0	0	0	0	0	1	0	0	0	0	0	0	0	0	0	0	0	1	0	0	0	0	0	0	0	0	0	0	0	1	0	0	0	0	7.5	7.5	7.5	102.26
B2HFY6	B2HFY6	1	1	1	tr|B2HFY6|B2HFY6_MYCMM Uncharacterized protein OS=Mycobacterium marinum (strain ATCC BAA-535 / M) OX=216594 GN=MMAR_3115 PE=4 SV=1	1	1	1	1	0	1	1	1	1	1	1	1	1	1	1	1	0	1	1	1	1	1	1	1	1	1	1	1	0	1	1	1	1	1	1	1	1	1	1	1	4.8	4.8	4.8	26.359
CON__Q8VED5	CON__Q8VED5	9	1	0		1	9	1	0	7	6	8	8	7	6	6	5	5	6	6	5	0	0	1	1	0	0	0	0	0	0	0	0	0	0	0	0	0	0	0	0	0	0	0	0	10.7	2.1	0	57.552
CON__P19012	CON__P19012	11	1	0		1	11	1	0	10	10	8	11	5	5	8	8	6	7	9	9	1	1	0	1	0	0	0	0	0	0	0	0	0	0	0	0	0	0	0	0	0	0	0	0	17.8	2.4	0	49.167
B2HJ66	B2HJ66	2	2	2	tr|B2HJ66|B2HJ66_MYCMM tRNA(Ile)-lysidine synthase OS=Mycobacterium marinum (strain ATCC BAA-535 / M) OX=216594 GN=mesJ PE=3 SV=1	1	2	2	2	0	0	0	0	1	0	0	1	0	0	0	0	0	0	0	0	1	0	0	1	0	0	0	0	0	0	0	0	1	0	0	1	0	0	0	0	10.2	10.2	10.2	33.633
REV__B2HPC9	REV__B2HPC9	1	1	1	tr|B2HPC9|B2HPC9_MYCMM Mycobacterial invasion and intracellular persistence protein, IipA OS=Mycobacterium marinum (strain ATCC BAA-535 / M) OX=216594 GN=iipA PE=4 SV=1	1	1	1	1	0	0	0	0	0	0	0	0	0	1	1	0	0	0	0	0	0	0	0	0	0	1	1	0	0	0	0	0	0	0	0	0	0	1	1	0	0	0	0	49.511
B2HHE4	B2HHE4	1	1	1	tr|B2HHE4|B2HHE4_MYCMM Transcriptional regulator OS=Mycobacterium marinum (strain ATCC BAA-535 / M) OX=216594 GN=MMAR_1626 PE=4 SV=1	1	1	1	1	0	0	0	0	0	0	0	0	1	1	0	0	0	0	0	0	0	0	0	0	1	1	0	0	0	0	0	0	0	0	0	0	1	1	0	0	3.6	3.6	3.6	24.979
B2HD40	B2HD40	1	1	1	tr|B2HD40|B2HD40_MYCMM Uncharacterized protein OS=Mycobacterium marinum (strain ATCC BAA-535 / M) OX=216594 GN=MMAR_2735 PE=4 SV=1	1	1	1	1	0	0	0	0	0	0	0	0	0	0	1	1	0	0	0	0	0	0	0	0	0	0	1	1	0	0	0	0	0	0	0	0	0	0	1	1	18.2	18.2	18.2	7.4827
B2HG25	B2HG25	1	1	1	tr|B2HG25|B2HG25_MYCMM Cytochrome P450 190A3 Cyp190A3 OS=Mycobacterium marinum (strain ATCC BAA-535 / M) OX=216594 GN=cyp190A3 PE=3 SV=1	1	1	1	1	0	0	0	1	0	0	0	0	0	0	0	0	0	0	0	1	0	0	0	0	0	0	0	0	0	0	0	1	0	0	0	0	0	0	0	0	2	2	2	45.118
B2HG59	B2HG59	1	1	1	tr|B2HG59|B2HG59_MYCMM Conserved integral membrane transport protein OS=Mycobacterium marinum (strain ATCC BAA-535 / M) OX=216594 GN=MMAR_4767 PE=4 SV=1	1	1	1	1	1	0	0	0	0	0	0	0	0	0	0	0	1	0	0	0	0	0	0	0	0	0	0	0	1	0	0	0	0	0	0	0	0	0	0	0	2.6	2.6	2.6	44.916
B2HGN7	B2HGN7	1	1	1	tr|B2HGN7|B2HGN7_MYCMM Transcriptional regulatory protein (Probably AraC/XylS-family) OS=Mycobacterium marinum (strain ATCC BAA-535 / M) OX=216594 GN=MMAR_3156 PE=4 SV=1	1	1	1	1	0	0	1	0	0	0	0	0	0	0	0	0	0	0	1	0	0	0	0	0	0	0	0	0	0	0	1	0	0	0	0	0	0	0	0	0	3	3	3	37.615
B2HK00	B2HK00	1	1	1	tr|B2HK00|B2HK00_MYCMM Uncharacterized protein OS=Mycobacterium marinum (strain ATCC BAA-535 / M) OX=216594 GN=MMAR_3523 PE=4 SV=1	1	1	1	1	0	0	0	1	0	0	1	1	0	0	0	0	0	0	0	1	0	0	1	1	0	0	0	0	0	0	0	1	0	0	1	1	0	0	0	0	3.5	3.5	3.5	28.72
B2HKA0	B2HKA0	1	1	1	tr|B2HKA0|B2HKA0_MYCMM Integral membrane transport protein OS=Mycobacterium marinum (strain ATCC BAA-535 / M) OX=216594 GN=MMAR_5192 PE=4 SV=1	1	1	1	1	0	0	0	0	0	0	0	0	0	0	1	0	0	0	0	0	0	0	0	0	0	0	1	0	0	0	0	0	0	0	0	0	0	0	1	0	2.1	2.1	2.1	66.659
B2HKP2	B2HKP2	1	1	1	tr|B2HKP2|B2HKP2_MYCMM Non-plant terpene cyclase (C1 class) OS=Mycobacterium marinum (strain ATCC BAA-535 / M) OX=216594 GN=MMAR_0280 PE=4 SV=1	1	1	1	1	0	0	0	0	0	0	0	1	1	1	0	0	0	0	0	0	0	0	0	1	1	1	0	0	0	0	0	0	0	0	0	1	1	1	0	0	2.4	2.4	2.4	37.367
B2HLD0	B2HLD0	1	1	1	tr|B2HLD0|B2HLD0_MYCMM Membrane-anchored adenylyl cyclase OS=Mycobacterium marinum (strain ATCC BAA-535 / M) OX=216594 GN=MMAR_5257 PE=4 SV=1	1	1	1	1	0	0	0	0	0	0	0	0	0	0	1	0	0	0	0	0	0	0	0	0	0	0	1	0	0	0	0	0	0	0	0	0	0	0	1	0	1.8	1.8	1.8	113.15
B2HLY9	B2HLY9	1	1	1	tr|B2HLY9|B2HLY9_MYCMM RNA polymerase sigma factor OS=Mycobacterium marinum (strain ATCC BAA-535 / M) OX=216594 GN=sigB PE=3 SV=1	1	1	1	1	0	0	0	0	1	0	1	1	0	0	0	0	0	0	0	0	1	0	1	1	0	0	0	0	0	0	0	0	1	0	1	1	0	0	0	0	2.7	2.7	2.7	37.416
B2HMJ9	B2HMJ9	1	1	1	tr|B2HMJ9|B2HMJ9_MYCMM Polyketide synthase Pks13 OS=Mycobacterium marinum (strain ATCC BAA-535 / M) OX=216594 GN=pks13 PE=4 SV=1	1	1	1	1	0	0	1	0	0	0	0	0	0	0	0	1	0	0	1	0	0	0	0	0	0	0	0	1	0	0	1	0	0	0	0	0	0	0	0	1	0.6	0.6	0.6	191.47
B2HNF3	B2HNF3	1	1	1	tr|B2HNF3|B2HNF3_MYCMM Type I modular polyketide synthase OS=Mycobacterium marinum (strain ATCC BAA-535 / M) OX=216594 GN=MMAR_3796 PE=4 SV=1	1	1	1	1	0	0	0	0	0	0	0	0	0	0	0	0	0	0	0	0	0	0	0	0	0	0	0	0	0	0	0	0	0	0	0	0	0	0	0	0	0.7	0.7	0.7	190.47
B2HNY9	B2HNY9	1	1	1	tr|B2HNY9|B2HNY9_MYCMM Beta-1,3-glucanase OS=Mycobacterium marinum (strain ATCC BAA-535 / M) OX=216594 GN=MMAR_0567 PE=4 SV=1	1	1	1	1	0	0	0	0	0	0	1	0	0	0	0	0	0	0	0	0	0	0	1	0	0	0	0	0	0	0	0	0	0	0	1	0	0	0	0	0	4.8	4.8	4.8	32.108
B2HQ62	B2HQ62	1	1	1	tr|B2HQ62|B2HQ62_MYCMM Isoleucine--tRNA ligase OS=Mycobacterium marinum (strain ATCC BAA-535 / M) OX=216594 GN=ileS PE=3 SV=1	1	1	1	1	0	0	0	0	0	0	0	0	0	0	0	0	0	0	0	0	0	0	0	0	0	0	0	0	0	0	0	0	0	0	0	0	0	0	0	0	1.1	1.1	1.1	119.31
B2HQB3	B2HQB3	1	1	1	tr|B2HQB3|B2HQB3_MYCMM Ligase, Mur-family OS=Mycobacterium marinum (strain ATCC BAA-535 / M) OX=216594 GN=MMAR_2406 PE=4 SV=1	1	1	1	1	0	0	0	0	0	0	1	0	0	0	0	0	0	0	0	0	0	0	1	0	0	0	0	0	0	0	0	0	0	0	1	0	0	0	0	0	1.4	1.4	1.4	97.645
B2HQE1	B2HQE1	1	1	1	tr|B2HQE1|B2HQE1_MYCMM Fatty-acid-CoA ligase FadD35_1 OS=Mycobacterium marinum (strain ATCC BAA-535 / M) OX=216594 GN=fadD35_1 PE=4 SV=1	1	1	1	1	0	1	1	0	0	0	0	0	0	0	0	0	0	1	1	0	0	0	0	0	0	0	0	0	0	1	1	0	0	0	0	0	0	0	0	0	2.1	2.1	2.1	57.678
B2HQZ4	B2HQZ4	1	1	1	tr|B2HQZ4|B2HQZ4_MYCMM Nonspecific lipid-transfer protein OS=Mycobacterium marinum (strain ATCC BAA-535 / M) OX=216594 GN=MMAR_2430 PE=4 SV=1	1	1	1	1	0	0	0	0	0	0	0	0	0	0	0	0	0	0	0	0	0	0	0	0	0	0	0	0	0	0	0	0	0	0	0	0	0	0	0	0	3	3	3	42.434
B2HS68	B2HS68	1	1	1	tr|B2HS68|B2HS68_MYCMM Conserved integral membrane transport protein OS=Mycobacterium marinum (strain ATCC BAA-535 / M) OX=216594 GN=MMAR_4238 PE=4 SV=1	1	1	1	1	0	0	1	1	0	1	1	1	0	0	1	1	0	0	1	1	0	1	1	1	0	0	1	1	0	0	1	1	0	1	1	1	0	0	1	1	2.6	2.6	2.6	44.073
B2HT28	B2HT28	1	1	1	tr|B2HT28|B2HT28_MYCMM Uncharacterized protein OS=Mycobacterium marinum (strain ATCC BAA-535 / M) OX=216594 GN=MMAR_4342 PE=4 SV=1	1	1	1	1	1	1	0	0	1	1	0	1	0	0	1	0	1	1	0	0	1	1	0	1	0	0	1	0	1	1	0	0	1	1	0	1	0	0	1	0	3.9	3.9	3.9	26.757
CON__P01966	CON__P01966	1	1	1		1	1	1	1	0	0	1	1	0	0	0	0	0	0	0	0	0	0	1	1	0	0	0	0	0	0	0	0	0	0	1	1	0	0	0	0	0	0	0	0	6.3	6.3	6.3	15.184
CON__P02535-1;CON__Q2M2I5	CON__P02535-1	12;1	1;0	1;0		2	12	1	1	10	10	11	11	9	10	8	10	8	8	9	10	0	0	0	1	0	0	0	0	0	0	0	0	0	0	0	1	0	0	0	0	0	0	0	0	16.8	3	3	57.769
CON__P05787;CON__Q9H552	CON__P05787	6;2	1;1	0;0		2	6	1	0	4	4	5	4	4	4	5	3	3	4	4	4	0	0	0	0	0	0	1	0	0	0	0	0	0	0	0	0	0	0	0	0	0	0	0	0	7	1.7	0	53.704
CON__P35900	CON__P35900	4	1	1		1	4	1	1	2	2	2	2	1	2	2	3	2	2	2	2	0	0	0	0	0	0	0	0	0	0	0	0	0	0	0	0	0	0	0	0	0	0	0	0	5	2.1	2.1	48.486
CON__Q01546	CON__Q01546	11	1	1		1	11	1	1	8	6	6	9	7	5	8	7	5	5	9	9	0	0	0	1	0	0	0	0	0	0	0	0	0	0	0	1	0	0	0	0	0	0	0	0	9.7	1.4	1.4	65.87
CON__Q14CN4-1;CON__Q6IME9;CON__REFSEQ:XP_092267	CON__Q14CN4-1;CON__Q6IME9	4;4;1	1;1;0	0;0;0	;	3	4	1	0	2	2	2	3	1	1	2	2	1	1	1	1	0	0	0	1	0	0	0	0	0	0	0	0	0	0	0	0	0	0	0	0	0	0	0	0	7.4	2.3	0	55.877
CON__Q2UVX4	CON__Q2UVX4	1	1	1		1	1	1	1	0	0	1	0	0	0	1	0	0	0	0	0	0	0	1	0	0	0	1	0	0	0	0	0	0	0	1	0	0	0	1	0	0	0	0	0	0.8	0.8	0.8	187.37
CON__Q3SY84	CON__Q3SY84	8	1	0		1	8	1	0	0	0	2	3	0	0	0	0	0	0	0	1	0	0	0	0	0	0	0	0	0	0	0	0	0	0	0	0	0	0	0	0	0	0	0	0	14.9	1.5	0	57.249
CON__Q9Z2K1;CON__Q3ZAW8	CON__Q9Z2K1;CON__Q3ZAW8	15;15	1;1	1;1	;	2	15	1	1	12	10	9	9	6	8	10	14	8	8	7	8	0	0	0	1	0	0	0	0	0	0	0	0	0	0	0	1	0	0	0	0	0	0	0	0	24.5	2.3	2.3	51.606
CON__Q61782	CON__Q61782	6	1	1		1	6	1	1	4	4	4	4	3	3	4	6	3	3	4	4	0	0	0	0	0	0	0	1	0	0	0	0	0	0	0	0	0	0	0	1	0	0	0	0	47.3	10.8	10.8	10.662
REV__CON__Q95121	REV__CON__Q95121	1	1	1		1	1	1	1	0	0	0	0	0	0	0	1	0	0	0	0	0	0	0	0	0	0	0	1	0	0	0	0	0	0	0	0	0	0	0	1	0	0	0	0	0	0	0	46.228
[truncated: 67 more columns]

## Sheet: S1B
Protein IDs	Majority protein IDs	Fasta headers	Score	Intensity	Intensity 1_W6Fl_RpoA_1	Intensity 1_W6Fl_RpoA_2	Intensity 3_dEspM_RpoA_1	Intensity 3_dEspM_RpoA_2	Intensity 4_CompEspM_RpoA_1	Intensity 4_CompEspM_RpoA_2	Intensity A_W6FL_Whi6_1	Intensity A_W6FL_Whi6_2	Intensity C_dEspM_Whi6_1	Intensity C_dEspM_Whi6_2	Intensity D_CompEspM_Whi6_1	Intensity D_CompEspM_Whi6_2	WhiB6_RpoA	dEspM_RpoA	CompEspM_RpoA	WhiB6_WhiB6	dEspM_WhiB6	CompEspM_WhiB6	6/A 1	3	4	6/6 5	d/6 7	C/6 8	1	3	4	5	7	8
B2HMS6	B2HMS6	tr|B2HMS6|B2HMS6_MYCMM Conserved hypothetical regulatory protein OS=Mycobacterium marinum (strain ATCC BAA-535 / M) OX=216594 GN=MMAR_5438 PE=4 SV=1	175.61	233190000								1007600			116760000	115420000	0	0	0	1007600	0	116090000	0	0	0	19.9425	0	26.7907	0	0	0	1	0	1.3434
B2HII3	B2HII3	tr|B2HII3|B2HII3_MYCMM DNA-binding protein Hu, HupB OS=Mycobacterium marinum (strain ATCC BAA-535 / M) OX=216594 GN=hupB PE=3 SV=1	174.41	4130800000	267920000	237040000	525390000	382560000	242610000	306580000	343080000	330520000	22805000	22589000	273930000	303890000	252480000	453975000	274595000	336800000	22697000	288910000	27.9116	28.758	28.0327	28.3273	24.436	28.106	0.985324	1.01521	0.989601	1	0.86263	0.992189
B2HQU0	B2HQU0	tr|B2HQU0|B2HQU0_MYCMM Iron-regulated heparin binding hemagglutinin HbhA OS=Mycobacterium marinum (strain ATCC BAA-535 / M) OX=216594 GN=hbhA PE=4 SV=1	156.5	1055400000	98178000	77958000	57190000	74791000	46837000	44366000	116030000	104310000	1514000	1544200	43751000	44363000	88068000	65990500	45601500	110170000	1529100	44057000	26.3921	25.9758	25.4426	26.7152	20.5443	25.3929	0.987908	0.972323	0.952365	1	0.769011	0.950504
B2HI51	B2HI51	tr|B2HI51|B2HI51_MYCMM DNA gyrase subunit A OS=Mycobacterium marinum (strain ATCC BAA-535 / M) OX=216594 GN=gyrA PE=3 SV=1	124.19	121070000	12370000	9121400	2833700	6777100	983720	3757800	12833000	17129000			4623500	5929200	10745700	4805400	2370760	14981000	0	5276350	23.3573	22.1962	21.1769	23.8366	0	22.3311	0.979889	0.931181	0.888419	1	0	0.93684
B2HJ42	B2HJ42	tr|B2HJ42|B2HJ42_MYCMM Iron-regulated Lsr2 protein OS=Mycobacterium marinum (strain ATCC BAA-535 / M) OX=216594 GN=lsr2 PE=4 SV=1	83.923	219520000	1531100	1111600	789580		629630	486610	21946000	24821000	1930400	4152800	25494000	28577000	1321350	789580	558120	23383500	3041600	27035500	20.3336	19.5907	19.0902	24.479	21.5364	24.6884	0.830655	0.800308	0.779861	1	0.879791	1.00855
B2HKJ0	B2HKJ0	tr|B2HKJ0|B2HKJ0_MYCMM Uncharacterized protein OS=Mycobacterium marinum (strain ATCC BAA-535 / M) OX=216594 GN=MMAR_0226 PE=4 SV=1	66.361	400590000	3345400	3944100	2766900	3305100	2390500	2726900	75106000	86676000	3383400	5552600	71604000	64330000	3644750	3036000	2558700	80891000	4468000	67967000	21.7974	21.5337	21.287	26.2695	22.0912	26.0183	0.829761	0.819725	0.810331	1	0.840946	0.99044
B2HI70	B2HI70	tr|B2HI70|B2HI70_MYCMM Uncharacterized protein OS=Mycobacterium marinum (strain ATCC BAA-535 / M) OX=216594 GN=MMAR_0025 PE=4 SV=1	63.122	76649000	2949400	1485300	775520	1828600	1043800	746300	18431000	19138000			8384800	9498600	2217350	1302060	895050	18784500	0	8941700	21.0804	20.3124	19.7716	24.163	0	23.0921	0.872424	0.840638	0.818258	1	0	0.955679
B2HQZ6	B2HQZ6	tr|B2HQZ6|B2HQZ6_MYCMM DNA polymerase I OS=Mycobacterium marinum (strain ATCC BAA-535 / M) OX=216594 GN=polA PE=3 SV=1	47.477	38635000							6504500	13087000			11890000	7154000	0	0	0	9795750	0	9522000	0	0	0	23.2237	0	23.1828	0	0	0	1	0	0.998239
B2HH14	B2HH14	tr|B2HH14|B2HH14_MYCMM Transcriptional regulatory protein OS=Mycobacterium marinum (strain ATCC BAA-535 / M) OX=216594 GN=MMAR_4865 PE=4 SV=1	33.26	131200000							26818000	26848000			20624000	24413000	0	0	0	26833000	0	22518500	0	0	0	24.6775	0	24.4246	0	0	0	1	0	0.989752
B2HK71	B2HK71	tr|B2HK71|B2HK71_MYCMM Endonuclease III OS=Mycobacterium marinum (strain ATCC BAA-535 / M) OX=216594 GN=nth PE=3 SV=1	33.092	161460000	11132000	5960900	5008600	10315000	3639600	5386600	26396000	26157000	701220	920720	19233000	19954000	8546450	7661800	4513100	26276500	810970	19593500	23.0269	22.8693	22.1057	24.6473	19.6293	24.2239	0.934257	0.927861	0.896882	1	0.796408	0.982822
B2HF11	B2HF11	tr|B2HF11|B2HF11_MYCMM Molecular chaperone (Small heat shock protein) OS=Mycobacterium marinum (strain ATCC BAA-535 / M) OX=216594 GN=MMAR_2991 PE=3 SV=1	30.474	198580000	26481000	22573000	19855000	20822000	6921900	8764600	8664800	10362000	7685400	9922100	7221800	7342200	24527000	20338500	7843250	9513400	8803750	7282000	24.5479	24.2777	22.903	23.1815	23.0697	22.7959	1.05894	1.04729	0.987986	1	0.995175	0.983365
B2HP46	B2HP46	tr|B2HP46|B2HP46_MYCMM Integration host factor MihF OS=Mycobacterium marinum (strain ATCC BAA-535 / M) OX=216594 GN=mihF PE=4 SV=1	30.193	67908000	18855000	15821000	5348900	9431900	473010	966200	1631900	1938400	520980	623620		776530	17338000	7390400	719605	1785150	572300	776530	24.0474	22.8172	19.4568	20.7676	19.1264	19.5667	1.15793	1.09869	0.936884	1	0.920973	0.942173
CON__Streptavidin	CON__Streptavidin		26.655	71690000	10149000	7698400	2421200	3548800	1530100	2318500	20238000	16382000			2129900	1461000	8923700	2985000	1924300	18310000	0	1795450	23.0892	21.5093	20.8759	24.1261	0	20.7759	0.957021	0.891535	0.865282	1	0	0.861138
B2HJI8	B2HJI8	tr|B2HJI8|B2HJI8_MYCMM ESAT-6-like protein OS=Mycobacterium marinum (strain ATCC BAA-535 / M) OX=216594 GN=esxB_1 PE=3 SV=1	26.613	15708000	5122000	4613100					2390600	3582400					4867550	0	0	2986500	0	0	22.2148	0	0	21.51	0	0	1.03276	0	0	1	0	0
B2HSL3	B2HSL3	sp|B2HSL3|EFTU_MYCMM Elongation factor Tu OS=Mycobacterium marinum (strain ATCC BAA-535 / M) OX=216594 GN=tuf PE=3 SV=1	26.08	14189000	1219600	825390	838410	1582800			864820	1090900			1400100	1095900	1022495	1210605	0	977860	0	1248000	19.9637	20.2073	0	19.8993	0	20.2512	1.00324	1.01548	0	1	0	1.01768
B2HP75	B2HP75	sp|B2HP75|WHIA_MYCMM Putative sporulation transcription regulator WhiA OS=Mycobacterium marinum (strain ATCC BAA-535 / M) OX=216594 GN=whiA PE=3 SV=1	25.308	64679000	6643900	5260200	1590900	3096300	920970	1975600	6680700	8127700			3090000	4987000	5952050	2343600	1448285	7404200	0	4038500	22.505	21.1603	20.4659	22.8199	0	21.9454	0.986198	0.927273	0.896845	1	0	0.961677
B2HQP9;A3E858	B2HQP9	tr|B2HQP9|B2HQP9_MYCMM 60 kDa chaperonin OS=Mycobacterium marinum (strain ATCC BAA-535 / M) OX=216594 GN=groEL2 PE=3 SV=1	23.517	21727000	2041500	3046800		5191900			1854300	6471300					2544150	5191900	0	4162800	0	0	21.2788	22.3078	0	21.9891	0	0	0.967694	1.01449	0	1	0	0
B2HKS2	B2HKS2	sp|B2HKS2|IF2_MYCMM Translation initiation factor IF-2 OS=Mycobacterium marinum (strain ATCC BAA-535 / M) OX=216594 GN=infB PE=3 SV=1	22.629	43853000	932540			1577700		1503600	7378500	9792400			2081000	3166600	932540	1577700	1503600	8585450	0	2623800	19.8308	20.5894	20.52	23.0335	0	21.3232	0.860956	0.89389	0.890877	1	0	0.92575
B2HFA2	B2HFA2	tr|B2HFA2|B2HFA2_MYCMM Cold shock-like protein B CspB OS=Mycobacterium marinum (strain ATCC BAA-535 / M) OX=216594 GN=cspB PE=4 SV=1	22.366	54747000	6144300	6359300	1319900	1072500	975080		5749000	7932300			1923200	1838700	6251800	1196200	975080	6840650	0	1880950	22.5758	20.19	19.8952	22.7057	0	20.843	0.994281	0.889205	0.876219	1	0	0.917965
B2HJJ6	B2HJJ6	sp|B2HJJ6|FPG_MYCMM Formamidopyrimidine-DNA glycosylase OS=Mycobacterium marinum (strain ATCC BAA-535 / M) OX=216594 GN=mutM PE=3 SV=1	22.342	30862000	1382500	582480					9814400	6183800			3772800	3264700	982490	0	0	7999100	0	3518750	19.9061	0	0	22.9314	0	21.7466	0.868071	0	0	1	0	0.948334
B2HD55	B2HD55	tr|B2HD55|B2HD55_MYCMM Conserved protein OS=Mycobacterium marinum (strain ATCC BAA-535 / M) OX=216594 GN=MMAR_2750 PE=4 SV=1	22.258	103720000	11273000	9313300	6524300	10779000	4487600	3249900	6201600	9597900			4329800	5803000	10293150	8651650	3868750	7899750	0	5066400	23.2952	23.0445	21.8834	22.9134	0	22.2725	1.01666	1.00572	0.955051	1	0	0.972032
B2HLD7	B2HLD7	tr|B2HLD7|B2HLD7_MYCMM Uncharacterized protein OS=Mycobacterium marinum (strain ATCC BAA-535 / M) OX=216594 GN=MMAR_5265 PE=4 SV=1	20.878	1174100								435370				738740	0	0	0	435370	0	738740
B2HCX4	B2HCX4	tr|B2HCX4|B2HCX4_MYCMM DNA-directed RNA polymerase subunit alpha OS=Mycobacterium marinum (strain ATCC BAA-535 / M) OX=216594 GN=rpoA PE=3 SV=1	17.213	12639000	805350			1391000			1623600	2633400			1554000	928660	805350	1391000	0	2128500	0	1241330										HupB Extracted Normalized Enrichement (Log2)
B2HP56	B2HP56	tr|B2HP56|B2HP56_MYCMM Probable primosomal protein N OS=Mycobacterium marinum (strain ATCC BAA-535 / M) OX=216594 GN=priA PE=3 SV=1	16.563	4350600	833270	178950				169840		1410800				1256200	506110	0	169840	1410800	0	1256200											WT	deltaEspM	despM/Comp EspM
B2HSJ3	B2HSJ3	sp|B2HSJ3|RPOB_MYCMM DNA-directed RNA polymerase subunit beta OS=Mycobacterium marinum (strain ATCC BAA-535 / M) OX=216594 GN=rpoB PE=3 SV=1	13.479	5525500							1549900	1329900			819090	659520	0	0	0	1439900	0	739305										EspM	19.94	0	26.79
B2HR04	B2HR04	tr|B2HR04|B2HR04_MYCMM Iron-regulated conserved protein OS=Mycobacterium marinum (strain ATCC BAA-535 / M) OX=216594 GN=MMAR_2440 PE=4 SV=1	12.495	15164000	1401000	1327700		1639700	542250		837500	2419000	527170	631480			1364350	1639700	542250	1628250	579325	0										HupB	1.01489	0.84971	1.00262
B2HSN0	B2HSN0	sp|B2HSN0|RS10_MYCMM 30S ribosomal protein S10 OS=Mycobacterium marinum (strain ATCC BAA-535 / M) OX=216594 GN=rpsJ PE=3 SV=1	10.789	10176000	1268300	561030	1570900	1813100				438450				445080	914665	1692000	0	438450	0	445080
B2HGY2	B2HGY2	sp|B2HGY2|AMPA_MYCMM Probable cytosol aminopeptidase OS=Mycobacterium marinum (strain ATCC BAA-535 / M) OX=216594 GN=pepA PE=3 SV=1	10.662	12342000	3372900	2533600	791080	1638900		184310	714180	1723400					2953250	1214990	184310	1218790	0	0										M2	1	0	6.85
B2HMG2	B2HMG2	sp|B2HMG2|RL27_MYCMM 50S ribosomal protein L27 OS=Mycobacterium marinum (strain ATCC BAA-535 / M) OX=216594 GN=rpmA PE=3 SV=1	9.9358	22352000	1492500	754060	2259700	3604800	680550	791950	1076300	1332500			613720	569140	1123280	2932250	736250	1204400	0	591430										HupB	1
B2HHE1	B2HHE1	sp|B2HHE1|DNLI_MYCMM Probable DNA ligase OS=Mycobacterium marinum (strain ATCC BAA-535 / M) OX=216594 GN=lig PE=3 SV=2	9.9129	2810400							805480	1366500				638340	0	0	0	1085990	0	638340
B2HSJ4	B2HSJ4	sp|B2HSJ4|RPOC_MYCMM DNA-directed RNA polymerase subunit beta OS=Mycobacterium marinum (strain ATCC BAA-535 / M) OX=216594 GN=rpoC PE=3 SV=1	9.6576	5732400		1165700					1279300	3287400					1165700	0	0	2283350	0	0
B2HIC0	B2HIC0	sp|B2HIC0|RL9_MYCMM 50S ribosomal protein L9 OS=Mycobacterium marinum (strain ATCC BAA-535 / M) OX=216594 GN=rplI PE=3 SV=1	9.4971	11190000	1514800	979170	778660	2554400			724490	645490					1246985	1666530	0	684990	0	0
B2HM13	B2HM13	tr|B2HM13|B2HM13_MYCMM Antibiotic-transport integral membrane leucine and valine rich protein ABC transporter OS=Mycobacterium marinum (strain ATCC BAA-535 / M) OX=216594 GN=MMAR_2027 PE=4 SV=1	9.1233	61196000	8153400	4767800	6689400	15149000	2396000	1784100	1956800	4074300	3073300	1546700		1336500	6460600	10919200	2090050	3015550	2310000	1336500
B2HGQ8	B2HGQ8	tr|B2HGQ8|B2HGQ8_MYCMM Conserved secreted antigen Wag31 OS=Mycobacterium marinum (strain ATCC BAA-535 / M) OX=216594 GN=wag31 PE=4 SV=1	8.5718	9269500			1806100	3476700								1141700	0	2641400	0	0	0	1141700
B2HSI9	B2HSI9	tr|B2HSI9|B2HSI9_MYCMM 50S ribosomal protein L7/L12 OS=Mycobacterium marinum (strain ATCC BAA-535 / M) OX=216594 GN=rplL PE=3 SV=1	8.4775	5674600	894480	1376100					537960	693790					1135290	0	0	615875	0	0
B2HHR5	B2HHR5	tr|B2HHR5|B2HHR5_MYCMM Acyl carrier protein OS=Mycobacterium marinum (strain ATCC BAA-535 / M) OX=216594 GN=acpM PE=3 SV=1	8.4443	13419000	1194400	1037200	1470900	2371800	747540	892440	654250	2032600			620020	656770	1115800	1921350	819990	1343425	0	638395
B2HJ79	B2HJ79	tr|B2HJ79|B2HJ79_MYCMM DNA topoisomerase 1 OS=Mycobacterium marinum (strain ATCC BAA-535 / M) OX=216594 GN=topA PE=3 SV=1	7.9204	2980400							1725700	661890				592790	0	0	0	1193795	0	592790
B2I432	B2I432	tr|B2I432|B2I432_MYCMM Uncharacterized protein OS=Mycobacterium marinum (strain ATCC BAA-535 / M) OX=216594 GN=MMAR_p24 PE=4 SV=1	7.0498	1953900	1278400	675520											976960	0	0	0	0	0
B2HN28	B2HN28	tr|B2HN28|B2HN28_MYCMM 3-oxoacyl-[acyl-carrier protein] reductase FabG4 OS=Mycobacterium marinum (strain ATCC BAA-535 / M) OX=216594 GN=fabG4 PE=4 SV=1	6.9324	7673000			748880	908660				1017700			1008900	865230	0	828770	0	1017700	0	937065
B2HSN4	B2HSN4	sp|B2HSN4|RL2_MYCMM 50S ribosomal protein L2 OS=Mycobacterium marinum (strain ATCC BAA-535 / M) OX=216594 GN=rplB PE=3 SV=1	6.8727	2408000													0	0	0	0	0	0
B2HQD4	B2HQD4	tr|B2HQD4|B2HQD4_MYCMM Transcriptional regulatory protein OS=Mycobacterium marinum (strain ATCC BAA-535 / M) OX=216594 GN=MMAR_4019 PE=4 SV=1	6.3724	1389500								632740					0	0	0	632740	0	0
B2HGA5	B2HGA5	tr|B2HGA5|B2HGA5_MYCMM Uncharacterized protein OS=Mycobacterium marinum (strain ATCC BAA-535 / M) OX=216594 GN=MMAR_4813 PE=4 SV=1	6.2088	2331200				619660			714930	458700				537940	0	619660	0	586815	0	537940
B2HK73	B2HK73	tr|B2HK73|B2HK73_MYCMM Conserved regulatory protein OS=Mycobacterium marinum (strain ATCC BAA-535 / M) OX=216594 GN=MMAR_5164 PE=4 SV=1	6.0609	8128700	1522000	921240		891880	707240			759560			745100	725400	1221620	891880	707240	759560	0	735250
B2HP84	B2HP84	tr|B2HP84|B2HP84_MYCMM Glyceraldehyde-3-phosphate dehydrogenase OS=Mycobacterium marinum (strain ATCC BAA-535 / M) OX=216594 GN=gap PE=3 SV=1	5.9811	7043600	1315100	805240	1040100	1413100				728330					1060170	1226600	0	728330	0	0
B2HEA8	B2HEA8	tr|B2HEA8|B2HEA8_MYCMM Serine protease PepD OS=Mycobacterium marinum (strain ATCC BAA-535 / M) OX=216594 GN=pepD PE=4 SV=1	5.9514	1649600	925490	724140											824815	0	0	0	0	0
B2HIB9	B2HIB9	sp|B2HIB9|RS181_MYCMM 30S ribosomal protein S18 1 OS=Mycobacterium marinum (strain ATCC BAA-535 / M) OX=216594 GN=rpsR1 PE=3 SV=1	5.5802	3606900	659150	624260	606740	1164400									641705	885570	0	0	0	0
B2HQ97	B2HQ97	tr|B2HQ97|B2HQ97_MYCMM Uncharacterized protein OS=Mycobacterium marinum (strain ATCC BAA-535 / M) OX=216594 GN=MMAR_2390 PE=4 SV=1	5.5249	1405800							542540	863290					0	0	0	702915	0	0
B2HKV0	B2HKV0	sp|B2HKV0|RS15_MYCMM 30S ribosomal protein S15 OS=Mycobacterium marinum (strain ATCC BAA-535 / M) OX=216594 GN=rpsO PE=3 SV=1	5.4672	11099000	1502700	1121000	2139800	2791100				838870					1311850	2465450	0	838870	0	0
B2HJC0	B2HJC0	tr|B2HJC0|B2HJC0_MYCMM Conserved hypothetical membrane protein OS=Mycobacterium marinum (strain ATCC BAA-535 / M) OX=216594 GN=MMAR_0119 PE=4 SV=1	5.4374	6099600000	267950000	285900000	383320000	987640000	367410000	505280000	192070000	478960000	227870000	220910000	202780000	178960000	276925000	685480000	436345000	335515000	224390000	190870000
B2HKM9	B2HKM9	tr|B2HKM9|B2HKM9_MYCMM Conserved hypothetical secreted protein OS=Mycobacterium marinum (strain ATCC BAA-535 / M) OX=216594 GN=MMAR_0266 PE=4 SV=1	5.3371	504830												504830	0	0	0	0	0	504830
B2HSN7	B2HSN7	sp|B2HSN7|RS3_MYCMM 30S ribosomal protein S3 OS=Mycobacterium marinum (strain ATCC BAA-535 / M) OX=216594 GN=rpsC PE=3 SV=1	5.2204	1566700													0	0	0	0	0	0
B2HPL1	B2HPL1	tr|B2HPL1|B2HPL1_MYCMM Conserved membrane protein OS=Mycobacterium marinum (strain ATCC BAA-535 / M) OX=216594 GN=MMAR_3955 PE=4 SV=1	5.0091	1711200				773630			505390	432180					0	773630	0	468785	0	0
B2HHZ3	B2HHZ3	tr|B2HHZ3|B2HHZ3_MYCMM Conserved membrane protein YrbE4A OS=Mycobacterium marinum (strain ATCC BAA-535 / M) OX=216594 GN=yrbE4A PE=4 SV=1	4.7196	29354000				20692000				8588600	73871				0	20692000	0	8588600	73871	0
B2HJN2	B2HJN2	tr|B2HJN2|B2HJN2_MYCMM 30S ribosomal protein S2 OS=Mycobacterium marinum (strain ATCC BAA-535 / M) OX=216594 GN=rpsB PE=3 SV=1	4.6694	1585000			931420	653560									0	792490	0	0	0	0
B2HCZ0	B2HCZ0	sp|B2HCZ0|RL13_MYCMM 50S ribosomal protein L13 OS=Mycobacterium marinum (strain ATCC BAA-535 / M) OX=216594 GN=rplM PE=3 SV=1	4.4935	2758300	838760	779160											808960	0	0	0	0	0
B2HPT6	B2HPT6	tr|B2HPT6|B2HPT6_MYCMM Protein transport protein SecE2 OS=Mycobacterium marinum (strain ATCC BAA-535 / M) OX=216594 GN=secE2 PE=4 SV=1	4.2754	1133200							1133200						0	0	0	1133200	0	0
B2HSR0	B2HSR0	tr|B2HSR0|B2HSR0_MYCMM Transcriptional regulatory protein (Probably AcrR-family) OS=Mycobacterium marinum (strain ATCC BAA-535 / M) OX=216594 GN=MMAR_2638 PE=4 SV=1	4.1992	2057900							789980	1267900					0	0	0	1028940	0	0
B2HPS1	B2HPS1	sp|B2HPS1|DNAK_MYCMM Chaperone protein DnaK OS=Mycobacterium marinum (strain ATCC BAA-535 / M) OX=216594 GN=dnaK PE=3 SV=1	4.1118	2212900	631400	704200		877300									667800	877300	0	0	0	0
B2HHY2	B2HHY2	sp|B2HHY2|OTSA_MYCMM Trehalose-6-phosphate synthase OS=Mycobacterium marinum (strain ATCC BAA-535 / M) OX=216594 GN=otsA PE=3 SV=1	4.0776	971790	971790												971790	0	0	0	0	0
B2HEM3	B2HEM3	tr|B2HEM3|B2HEM3_MYCMM Conserved protein OS=Mycobacterium marinum (strain ATCC BAA-535 / M) OX=216594 GN=MMAR_1272 PE=4 SV=1	3.9819	935030	423050			511980									423050	511980	0	0	0	0
B2HNJ1	B2HNJ1	tr|B2HNJ1|B2HNJ1_MYCMM Bifunctional transmembrane phospholipid biosynthesis enzyme PlsC OS=Mycobacterium marinum (strain ATCC BAA-535 / M) OX=216594 GN=plsC PE=4 SV=1	3.98	33366000	1148600	8347900	1614200		1440400	5501800	1272200	1437300					4748250	1614200	3471100	1354750	0	0
B2HDF2	B2HDF2	tr|B2HDF2|B2HDF2_MYCMM Conserved transmembrane transport protein, MmpL OS=Mycobacterium marinum (strain ATCC BAA-535 / M) OX=216594 GN=MMAR_4429 PE=4 SV=1	3.5112	5853400													0	0	0	0	0	0
B2HFY6	B2HFY6	tr|B2HFY6|B2HFY6_MYCMM Uncharacterized protein OS=Mycobacterium marinum (strain ATCC BAA-535 / M) OX=216594 GN=MMAR_3115 PE=4 SV=1	3.4399	2272200000		135850000		265900000	147570000	209000000	215230000	306740000	71085000	126880000	205080000	198650000	135850000	265900000	178285000	260985000	98982500	201865000
B2HJ66	B2HJ66	tr|B2HJ66|B2HJ66_MYCMM tRNA(Ile)-lysidine synthase OS=Mycobacterium marinum (strain ATCC BAA-535 / M) OX=216594 GN=mesJ PE=3 SV=1	3.329	1289400					1216000			73431					0	0	1216000	73431	0	0
B2HHE4	B2HHE4	tr|B2HHE4|B2HHE4_MYCMM Transcriptional regulator OS=Mycobacterium marinum (strain ATCC BAA-535 / M) OX=216594 GN=MMAR_1626 PE=4 SV=1	3.3034	1680200									1183600	496600			0	0	0	0	840100	0
B2HD40	B2HD40	tr|B2HD40|B2HD40_MYCMM Uncharacterized protein OS=Mycobacterium marinum (strain ATCC BAA-535 / M) OX=216594 GN=MMAR_2735 PE=4 SV=1	-2	0													0	0	0	0	0	0
B2HG25	B2HG25	tr|B2HG25|B2HG25_MYCMM Cytochrome P450 190A3 Cyp190A3 OS=Mycobacterium marinum (strain ATCC BAA-535 / M) OX=216594 GN=cyp190A3 PE=3 SV=1	-2	0													0	0	0	0	0	0
B2HG59	B2HG59	tr|B2HG59|B2HG59_MYCMM Conserved integral membrane transport protein OS=Mycobacterium marinum (strain ATCC BAA-535 / M) OX=216594 GN=MMAR_4767 PE=4 SV=1	-2	2337300	2337300												2337300	0	0	0	0	0
B2HGN7	B2HGN7	tr|B2HGN7|B2HGN7_MYCMM Transcriptional regulatory protein (Probably AraC/XylS-family) OS=Mycobacterium marinum (strain ATCC BAA-535 / M) OX=216594 GN=MMAR_3156 PE=4 SV=1	-2	0													0	0	0	0	0	0
B2HK00	B2HK00	tr|B2HK00|B2HK00_MYCMM Uncharacterized protein OS=Mycobacterium marinum (strain ATCC BAA-535 / M) OX=216594 GN=MMAR_3523 PE=4 SV=1	-2	240970000				92236000			69495000	79235000					0	92236000	0	74365000	0	0
B2HKA0	B2HKA0	tr|B2HKA0|B2HKA0_MYCMM Integral membrane transport protein OS=Mycobacterium marinum (strain ATCC BAA-535 / M) OX=216594 GN=MMAR_5192 PE=4 SV=1	-2	0													0	0	0	0	0	0
B2HKP2	B2HKP2	tr|B2HKP2|B2HKP2_MYCMM Non-plant terpene cyclase (C1 class) OS=Mycobacterium marinum (strain ATCC BAA-535 / M) OX=216594 GN=MMAR_0280 PE=4 SV=1	-2	13385000									7709600	5675700			0	0	0	0	6692650	0
B2HLD0	B2HLD0	tr|B2HLD0|B2HLD0_MYCMM Membrane-anchored adenylyl cyclase OS=Mycobacterium marinum (strain ATCC BAA-535 / M) OX=216594 GN=MMAR_5257 PE=4 SV=1	-2	0													0	0	0	0	0	0
B2HLY9	B2HLY9	tr|B2HLY9|B2HLY9_MYCMM RNA polymerase sigma factor OS=Mycobacterium marinum (strain ATCC BAA-535 / M) OX=216594 GN=sigB PE=3 SV=1	-2	28706000					6328100		8016300	11108000					0	0	6328100	9562150	0	0
B2HMJ9	B2HMJ9	tr|B2HMJ9|B2HMJ9_MYCMM Polyketide synthase Pks13 OS=Mycobacterium marinum (strain ATCC BAA-535 / M) OX=216594 GN=pks13 PE=4 SV=1	-2	6396700			3908400									2488300	0	3908400	0	0	0	2488300
B2HNF3	B2HNF3	tr|B2HNF3|B2HNF3_MYCMM Type I modular polyketide synthase OS=Mycobacterium marinum (strain ATCC BAA-535 / M) OX=216594 GN=MMAR_3796 PE=4 SV=1	-2	0													0	0	0	0	0	0
B2HNY9	B2HNY9	tr|B2HNY9|B2HNY9_MYCMM Beta-1,3-glucanase OS=Mycobacterium marinum (strain ATCC BAA-535 / M) OX=216594 GN=MMAR_0567 PE=4 SV=1	-2	6877000							6877000						0	0	0	6877000	0	0
B2HQ62	B2HQ62	tr|B2HQ62|B2HQ62_MYCMM Isoleucine--tRNA ligase OS=Mycobacterium marinum (strain ATCC BAA-535 / M) OX=216594 GN=ileS PE=3 SV=1	-2	111100000													0	0	0	0	0	0
B2HQB3	B2HQB3	tr|B2HQB3|B2HQB3_MYCMM Ligase, Mur-family OS=Mycobacterium marinum (strain ATCC BAA-535 / M) OX=216594 GN=MMAR_2406 PE=4 SV=1	-2	92939000							92939000						0	0	0	92939000	0	0
B2HQE1	B2HQE1	tr|B2HQE1|B2HQE1_MYCMM Fatty-acid-CoA ligase FadD35_1 OS=Mycobacterium marinum (strain ATCC BAA-535 / M) OX=216594 GN=fadD35_1 PE=4 SV=1	-2	0													0	0	0	0	0	0
B2HQZ4	B2HQZ4	tr|B2HQZ4|B2HQZ4_MYCMM Nonspecific lipid-transfer protein OS=Mycobacterium marinum (strain ATCC BAA-535 / M) OX=216594 GN=MMAR_2430 PE=4 SV=1	-2	1187400													0	0	0	0	0	0
B2HS68	B2HS68	tr|B2HS68|B2HS68_MYCMM Conserved integral membrane transport protein OS=Mycobacterium marinum (strain ATCC BAA-535 / M) OX=216594 GN=MMAR_4238 PE=4 SV=1	-2	34344000			4748700	5598700		1912500	4027100	3850000			2607600	2747500	0	5173700	1912500	3938550	0	2677550
B2HT28	B2HT28	tr|B2HT28|B2HT28_MYCMM Uncharacterized protein OS=Mycobacterium marinum (strain ATCC BAA-535 / M) OX=216594 GN=MMAR_4342 PE=4 SV=1	-2	134660000	36760000	26668000			12311000	13623000		21461000			9422900		31714000	0	12967000	21461000	0	9422900

## Sheet: S1C
	M. marinum lysate
	WT	ΔespM	ΔespM/pmspespM
EspM + whiB6-espM probe	19.94	0	26.79
EspM + rpoA probe	0.2	0.2	0.2
HupB + whib6-espM probe	28.08	24.5	28
HupB + rpoA Probe	27.9	28.75	28.32
DNA -IP No3	ΔespM RpoA probe	dMRpoA	WT RpoA	WT RpoA	Comp RpoA	Comp RpoA	dM W6	dM W6	WT W6	WT W6	Comp W6	Comp W6
HupB (LFQ)	446370000	439750000	247990000	240300000	316830000	379490000	73197000	63006000	259690000	255340000	426750000	436800000
		Av	St	%CV	Propagated
	dM RpoA	443060000	4.68105e+06	0.0105653	0.0149415
	WT RpoA	244145000	5.43765e+06	0.0222722	0.0314977
	Comp RpoA	348160000	4.43073e+07	0.127261	0.179975
	dM W6	68101500	7.20613e+06	0.105814	0.149644
	WT W6	257515000	3.07591e+06	0.0119446	0.0168922
	Comp W6	431775000	7.10642e+06	0.0164586	0.023276
HupB %CV
0.961618	28.7337	28.7121	27.8857	27.8403	28.2391	28.4995	26.1253	25.909	27.9522	27.9278	28.6688	28.7024
25.8583
0.037188

## Sheet: S1D
Proteins enriched on whiB6-espM DNA
Strain		WT	DespM pespM*	EspM required†
Portein Name	Uniprot ID	Fold-Enriched whiB6-espM / rpoA	Fold-Enriched whiB6-espM / rpoA	for detection
MMAR_5438	B2HMS6	64	>64	++++
Lsr2	B2HJ42	17.7	48.4	+
MMAR_0226	B2HKJ0	22.2	26.5	+
MMAR_0025	B2HI70	8.5	10	++
MutM	B2HJJ6	8.1	64	++
MMAR_5265	B2HLD7	64	64	++
MMAR_4813	B2HGA5	64	64	++
yrbe4A	B2HHZ3	64		+
MMAR_4865	B2HH14	64	64	++
MMAR_1626	B2HHE4	-64	-64	--
List of proteins enriched on whiB6-espM DNA probe vs. rpoA control probe. Shown here is the subset of identified proteins which had >2-fold enrichement in normalized abundance in whiB6-espM DNA vs rpoA control DNA. If the protein did not enrich in DespM background then we described it as dependent on EspM for binding†. MMAR_1626 was specifically only enriched in the DespM lysate. Fold enrichment …

## Sheet: S1E
S1E: LFQ Proteomics Data
Protein IDs	Majority protein IDs	Peptide counts (all)	Peptide counts (razor+unique)	Peptide counts (unique)	Fasta headers	Number of proteins	Peptides	Razor + unique peptides	Unique peptides	Peptides ΔeccCb1_1	Peptides ΔeccCb1_2	Peptides ΔespM_1	Peptides ΔespM_2	Peptides ΔespM_Comp_EspM_1	Peptides ΔespM_Comp_EspM_2	Peptides Whi6_FL_1	Peptides Whi6_FL_2	Razor + unique peptides ΔeccCb1_1	Razor + unique peptides ΔeccCb1_2	Razor + unique peptides ΔespM_1	Razor + unique peptides ΔespM_2	Razor + unique peptides ΔespM_Comp_espM_1	Razor + unique peptides ΔespM_Comp_espM_2	Razor + unique peptides Whi6_FL_1	Razor + unique peptides Whi6_FL_2	Unique peptides ΔeccCb1_1	Unique peptides ΔeccCb1_2	Unique peptides ΔespM_1	Unique peptides ΔespM_2	Unique peptides ΔespM_Comp_espM_1	Unique peptides ΔespM_Comp_EspM_2	Unique peptides Whi6_FL_1	Unique peptides Whi6_FL_2	Sequence coverage [%]	Unique + razor sequence coverage [%]	Unique sequence coverage [%]	Mol. weight [kDa]	Sequence length	Sequence lengths	Q-value	Score	Sequence coverage ΔeccCb1_1 [%]	Sequence coverage ΔeccCb1_2 [%]	Sequence coverage ΔespM_1 [%]	Sequence coverage ΔespM_2 [%]	Sequence coverage ΔespM_Comp_espM_1 [%]	Sequence coverage ΔEspM_Comp_EspM_2 [%]	Sequence coverage Whi6_FL_1 [%]	Sequence coverage Whi6_FL_2 [%]
B2HDC4	B2HDC4	37	37	37	tr|B2HDC4|B2HDC4_MYCMM Isocitrate lyase AceAb OS=Mycobacterium marinum (strain ATCC BAA-535 / M) OX=216594 GN=aceAb PE=4 SV=1	1	37	37	37	30	31	23	25	22	23	25	26	30	31	23	25	22	23	25	26	30	31	23	25	22	23	25	26	42.7	42.7	42.7	85.237	762	762	0	323.31	32.9	39.4	26.2	30.1	23.4	26.2	33.1	37.5
B2HED1	B2HED1	15	15	15	sp|B2HED1|SUCC_MYCMM Succinate--CoA ligase [ADP-forming] subunit beta OS=Mycobacterium marinum (strain ATCC BAA-535 / M) OX=216594 GN=sucC PE=3 SV=1	1	15	15	15	13	14	14	14	12	12	15	14	13	14	14	14	12	12	15	14	13	14	14	14	12	12	15	14	35.1	35.1	35.1	40.82	387	387	0	323.31	32.3	35.1	34.6	34.6	27.1	29.5	35.1	32.8
B2HGQ8	B2HGQ8	12	12	12	tr|B2HGQ8|B2HGQ8_MYCMM Conserved secreted antigen Wag31 OS=Mycobacterium marinum (strain ATCC BAA-535 / M) OX=216594 GN=wag31 PE=4 SV=1	1	12	12	12	11	10	11	7	11	9	10	9	11	10	11	7	11	9	10	9	11	10	11	7	11	9	10	9	43.9	43.9	43.9	28.732	264	264	0	323.31	41.7	40.9	41.7	25	43.2	34.5	37.5	36.7
B2HIK4	B2HIK4	32	32	32	tr|B2HIK4|B2HIK4_MYCMM Pyruvate carboxylase OS=Mycobacterium marinum (strain ATCC BAA-535 / M) OX=216594 GN=pca PE=4 SV=1	1	32	32	32	26	28	23	24	15	16	27	25	26	28	23	24	15	16	27	25	26	28	23	24	15	16	27	25	31.9	31.9	31.9	121.02	1131	1131	0	323.31	26.5	28.2	22.5	24.5	13.9	15.8	28.5	25.8
B2HIM2	B2HIM2	56	56	56	tr|B2HIM2|B2HIM2_MYCMM Multifunctional mycocerosic acid synthase membrane-associated Mas OS=Mycobacterium marinum (strain ATCC BAA-535 / M) OX=216594 GN=mas PE=4 SV=1	1	56	56	56	42	45	49	41	37	34	47	46	42	45	49	41	37	34	47	46	42	45	49	41	37	34	47	46	28.5	28.5	28.5	222.94	2099	2099	0	323.31	21.3	21.9	24.1	20.8	18.9	16.6	23.8	22.2
B2HIM7	B2HIM7	40	40	40	tr|B2HIM7|B2HIM7_MYCMM Phenolpthiocerol synthesis type-I polyketide synthase PpsE OS=Mycobacterium marinum (strain ATCC BAA-535 / M) OX=216594 GN=ppsE PE=4 SV=1	1	40	40	40	30	29	33	28	20	19	30	35	30	29	33	28	20	19	30	35	30	29	33	28	20	19	30	35	29.3	29.3	29.3	157.97	1481	1481	0	323.31	23.6	22.6	24.5	19.9	13.8	12.5	23.2	25.2
B2HIM8	B2HIM8	41	41	40	tr|B2HIM8|B2HIM8_MYCMM Phenolpthiocerol synthesis type-I polyketide synthase PpsD OS=Mycobacterium marinum (strain ATCC BAA-535 / M) OX=216594 GN=ppsD PE=4 SV=1	1	41	41	40	32	35	33	33	26	25	35	34	32	35	33	33	26	25	35	34	31	34	32	32	25	24	34	33	23.8	23.8	23.4	191.55	1806	1806	0	323.31	18.1	19.8	17.8	18.1	14.5	13.4	20.6	19.6
B2HIM9;B2HNF6;B2HNF5	B2HIM9	28;1;1	28;1;1	27;1;1	tr|B2HIM9|B2HIM9_MYCMM Phenolpthiocerol synthesis type-I polyketide synthase PpsC OS=Mycobacterium marinum (strain ATCC BAA-535 / M) OX=216594 GN=ppsC PE=4 SV=1	3	28	28	27	17	16	15	16	10	8	22	24	17	16	15	16	10	8	22	24	16	15	14	16	10	8	21	23	14.9	14.9	14.5	232.42	2201	2201;2035;5495	0	323.31	9.4	9	7.6	9.1	4.9	4	11.9	12.1
B2HIN1	B2HIN1	27	26	19	tr|B2HIN1|B2HIN1_MYCMM Phenolpthiocerol synthesis type-I polyketide synthase PpsA OS=Mycobacterium marinum (strain ATCC BAA-535 / M) OX=216594 GN=ppsA PE=4 SV=1	1	27	26	19	19	19	24	22	13	10	24	26	18	18	23	22	13	10	23	25	14	12	17	17	9	5	17	18	19.3	18.7	14	169.75	1602	1602	0	323.31	13.5	14	16.9	15.7	8.9	7.1	17.7	18.8
B2HJ29	B2HJ29	8	8	8	tr|B2HJ29|B2HJ29_MYCMM Carbonic anhydrase OS=Mycobacterium marinum (strain ATCC BAA-535 / M) OX=216594 GN=MMAR_5088 PE=3 SV=1	1	8	8	8	7	8	7	7	7	6	7	6	7	8	7	7	7	6	7	6	7	8	7	7	7	6	7	6	36.5	36.5	36.5	21.81	208	208	0	323.31	25.5	36.5	25.5	25.5	25.5	23.1	25.5	23.1
B2HJF9	B2HJF9	19	19	19	tr|B2HJF9|B2HJF9_MYCMM Isocitrate dehydrogenase [NADP] OS=Mycobacterium marinum (strain ATCC BAA-535 / M) OX=216594 GN=icd2 PE=3 SV=1	1	19	19	19	14	13	8	10	7	9	13	14	14	13	8	10	7	9	13	14	14	13	8	10	7	9	13	14	27.4	27.4	27.4	82.349	745	745	0	323.31	22	20.7	12.2	14.9	9.9	11.9	18.7	21.3
B2HJI8	B2HJI8	5	5	5	tr|B2HJI8|B2HJI8_MYCMM ESAT-6-like protein OS=Mycobacterium marinum (strain ATCC BAA-535 / M) OX=216594 GN=esxB_1 PE=3 SV=1	1	5	5	5	5	5	5	5	5	5	5	5	5	5	5	5	5	5	5	5	5	5	5	5	5	5	5	5	49	49	49	10.737	100	100	0	323.31	49	49	49	49	49	49	49	49
B2HKV3	B2HKV3	26	26	26	sp|B2HKV3|PNP_MYCMM Polyribonucleotide nucleotidyltransferase OS=Mycobacterium marinum (strain ATCC BAA-535 / M) OX=216594 GN=pnp PE=3 SV=1	1	26	26	26	22	23	20	21	16	17	23	21	22	23	20	21	16	17	23	21	22	23	20	21	16	17	23	21	33.6	33.6	33.6	80.632	762	762	0	323.31	29.5	30.4	25.3	26.2	22.3	21.4	30.7	27.3
B2HMJ9	B2HMJ9	38	38	38	tr|B2HMJ9|B2HMJ9_MYCMM Polyketide synthase Pks13 OS=Mycobacterium marinum (strain ATCC BAA-535 / M) OX=216594 GN=pks13 PE=4 SV=1	1	38	38	38	27	26	24	23	10	10	25	27	27	26	24	23	10	10	25	27	27	26	24	23	10	10	25	27	22.8	22.8	22.8	191.47	1785	1785	0	323.31	16.7	16.4	14.9	13.6	5.8	5.3	15.6	16
B2HNI7	B2HNI7	18	18	18	tr|B2HNI7|B2HNI7_MYCMM ATP-binding component of an ABC transporter OS=Mycobacterium marinum (strain ATCC BAA-535 / M) OX=216594 GN=MMAR_3830 PE=4 SV=1	1	18	18	18	17	16	13	14	13	12	18	17	17	16	13	14	13	12	18	17	17	16	13	14	13	12	18	17	30.1	30.1	30.1	61.891	558	558	0	323.31	29.9	29	23.8	26.3	25.3	23.5	30.1	30.1
B2HPL8	B2HPL8	57	57	57	tr|B2HPL8|B2HPL8_MYCMM Fatty acid synthase Fas OS=Mycobacterium marinum (strain ATCC BAA-535 / M) OX=216594 GN=fas PE=4 SV=1	1	57	57	57	46	44	41	42	27	24	45	44	46	44	41	42	27	24	45	44	46	44	41	42	27	24	45	44	20.3	20.3	20.3	325.94	3070	3070	0	323.31	17.3	16.8	15.8	15.6	9.9	8.4	16.4	16.6
B2HPS1	B2HPS1	26	26	26	sp|B2HPS1|DNAK_MYCMM Chaperone protein DnaK OS=Mycobacterium marinum (strain ATCC BAA-535 / M) OX=216594 GN=dnaK PE=3 SV=1	1	26	26	26	23	20	20	21	16	16	21	20	23	20	20	21	16	16	21	20	23	20	20	21	16	16	21	20	39.7	39.7	39.7	66.364	622	622	0	323.31	36	28.3	31.8	33.1	24.4	24.9	32	30.7
B2HQ46;B2HQ50	B2HQ46;B2HQ50	35;18	35;18	35;18	tr|B2HQ46|B2HQ46_MYCMM Probable polyketide synthase Pks5 OS=Mycobacterium marinum (strain ATCC BAA-535 / M) OX=216594 GN=pks5 PE=4 SV=1;tr|B2HQ50|B2HQ50_MYCMM Polyketide synthase, Pks5_1 OS=Mycobacterium marinum (strain ATCC BAA-535 / M) OX=216594 GN=pks5_	2	35	35	35	27	25	25	26	17	18	29	27	27	25	25	26	17	18	29	27	27	25	25	26	17	18	29	27	19.5	19.5	19.5	222.58	2090	2090;2084	0	323.31	15.5	14	13.4	15.1	8.7	9.3	15.9	15.6
B2HQK3	B2HQK3	16	16	16	sp|B2HQK3|ATPG_MYCMM ATP synthase gamma chain OS=Mycobacterium marinum (strain ATCC BAA-535 / M) OX=216594 GN=atpG PE=3 SV=1	1	16	16	16	15	14	12	12	9	10	14	15	15	14	12	12	9	10	14	15	15	14	12	12	9	10	14	15	36.8	36.8	36.8	33.704	304	304	0	323.31	33.2	36.5	28	28	33.2	33.2	33.2	36.8
B2HQP9;A3E858	B2HQP9	23;4	22;4	22;4	tr|B2HQP9|B2HQP9_MYCMM 60 kDa chaperonin OS=Mycobacterium marinum (strain ATCC BAA-535 / M) OX=216594 GN=groEL2 PE=3 SV=1	2	23	22	22	18	17	14	15	16	14	16	18	17	16	13	14	15	13	15	17	17	16	13	14	15	13	15	17	47.1	45.5	45.5	56.53	541	541;127	0	323.31	31.8	32.9	22.4	30.5	29	23.8	27.4	33.3
B2HQV4	B2HQV4	11	11	11	sp|B2HQV4|GPMA_MYCMM 2,3-bisphosphoglycerate-dependent phosphoglycerate mutase OS=Mycobacterium marinum (strain ATCC BAA-535 / M) OX=216594 GN=gpmA PE=3 SV=1	1	11	11	11	8	8	7	6	3	3	8	8	8	8	7	6	3	3	8	8	8	8	7	6	3	3	8	8	47.4	47.4	47.4	27.486	251	251	0	323.31	29.5	29.5	27.9	23.5	14.3	14.3	37.8	29.5
B2HRH1	B2HRH1	34	34	34	tr|B2HRH1|B2HRH1_MYCMM Alpha-ketoglutarate decarboxylase Kgd OS=Mycobacterium marinum (strain ATCC BAA-535 / M) OX=216594 GN=kgd PE=4 SV=1	1	34	34	34	30	31	21	24	15	16	29	32	30	31	21	24	15	16	29	32	30	31	21	24	15	16	29	32	28.6	28.6	28.6	138.03	1251	1251	0	323.31	26.8	27	17.3	20	11.5	11.9	26.1	27.7
B2HSJ4	B2HSJ4	57	57	57	sp|B2HSJ4|RPOC_MYCMM DNA-directed RNA polymerase subunit beta OS=Mycobacterium marinum (strain ATCC BAA-535 / M) OX=216594 GN=rpoC PE=3 SV=1	1	57	57	57	45	46	35	40	30	32	46	43	45	46	35	40	30	32	46	43	45	46	35	40	30	32	46	43	42	42	42	146.76	1316	1316	0	323.31	33.9	36.1	24.8	30.2	21.7	22	33.8	33.2
B2HSL3	B2HSL3	18	18	18	sp|B2HSL3|EFTU_MYCMM Elongation factor Tu OS=Mycobacterium marinum (strain ATCC BAA-535 / M) OX=216594 GN=tuf PE=3 SV=1	1	18	18	18	15	16	13	14	9	7	15	13	15	16	13	14	9	7	15	13	15	16	13	14	9	7	15	13	45.5	45.5	45.5	43.805	396	396	0	323.31	41.4	42.4	33.6	38.6	25.3	22	42.4	34.1
B2HSN1	B2HSN1	10	10	10	sp|B2HSN1|RL3_MYCMM 50S ribosomal protein L3 OS=Mycobacterium marinum (strain ATCC BAA-535 / M) OX=216594 GN=rplC PE=3 SV=1	1	10	10	10	10	9	9	9	8	8	8	8	10	9	9	9	8	8	8	8	10	9	9	9	8	8	8	8	53.5	53.5	53.5	23.036	217	217	0	323.31	53.5	50.2	50.2	50.2	42.4	42.4	46.5	42.4
B2HSY2	B2HSY2	22	22	22	sp|B2HSY2|MASZ_MYCMM Malate synthase G OS=Mycobacterium marinum (strain ATCC BAA-535 / M) OX=216594 GN=glcB PE=1 SV=1	1	22	22	22	15	17	14	13	11	13	17	18	15	17	14	13	11	13	17	18	15	17	14	13	11	13	17	18	29.5	29.5	29.5	79.478	731	731	0	323.31	21.2	23.5	18.2	18.2	15.6	19.8	23.5	23.7
CON__P04264;CON__H-INV:HIT000016045	CON__P04264	27;2	27;2	18;0		2	27	27	18	18	18	20	18	18	18	18	21	18	18	20	18	18	18	18	21	12	12	12	12	13	12	11	15	38.7	38.7	27.2	66.017	644	644;99	0	323.31	27.8	28.3	29.7	27.8	27.8	28.3	28.9	31.1
CON__P13645;CON__P02535-1;CON__Q7Z3Y7;CON__Q7Z3Z0;CON__Q7Z3Y8;CON__Q148H6;CON__Q99456;CON__Q7Z3Y9;CON__Q2M2I5	CON__P13645	19;6;3;2;2;2;2;1;1	19;6;3;2;2;2;2;1;1	14;3;2;1;1;1;0;0;0		9	19	19	14	15	16	15	13	13	14	14	16	15	16	15	13	13	14	14	16	12	12	10	10	9	10	11	12	20.7	20.7	15.7	59.51	593	593;570;486;450;459;464;494;468;525	0	323.31	18	20.6	17.9	17.9	16.7	17.9	18	20.6
B2HSH1	B2HSH1	5	5	5	sp|B2HSH1|RL11_MYCMM 50S ribosomal protein L11 OS=Mycobacterium marinum (strain ATCC BAA-535 / M) OX=216594 GN=rplK PE=3 SV=1	1	5	5	5	5	5	5	4	4	4	4	4	5	5	5	4	4	4	4	4	5	5	5	4	4	4	4	4	36.6	36.6	36.6	14.947	142	142	0	320.66	36.6	36.6	36.6	29.6	29.6	29.6	26.8	26.8
B2HKE9	B2HKE9	12	12	12	tr|B2HKE9|B2HKE9_MYCMM Conserved transcriptional regulator OS=Mycobacterium marinum (strain ATCC BAA-535 / M) OX=216594 GN=MMAR_5241 PE=4 SV=1	1	12	12	12	7	9	10	9	8	7	9	8	7	9	10	9	8	7	9	8	7	9	10	9	8	7	9	8	30.1	30.1	30.1	46.716	428	428	0	319.78	15	20.8	25.7	23.4	18.7	16.1	20.6	18
B2HNG0	B2HNG0	18	18	18	tr|B2HNG0|B2HNG0_MYCMM Pyruvate:ferredoxin oxidoreductase, PorA, alpha subunit OS=Mycobacterium marinum (strain ATCC BAA-535 / M) OX=216594 GN=porA PE=4 SV=1	1	18	18	18	12	10	14	13	14	12	14	12	12	10	14	13	14	12	14	12	12	10	14	13	14	12	14	12	31.4	31.4	31.4	69.213	653	653	0	317.62	21.1	19.3	24.2	23.9	23.9	21.9	23.9	21.4
B2HRB1	B2HRB1	7	7	7	tr|B2HRB1|B2HRB1_MYCMM Carbonic anhydrase OS=Mycobacterium marinum (strain ATCC BAA-535 / M) OX=216594 GN=MMAR_4135 PE=4 SV=1	1	7	7	7	7	7	6	6	6	6	7	7	7	7	6	6	6	6	7	7	7	7	6	6	6	6	7	7	47.9	47.9	47.9	17.825	163	163	0	317.19	47.9	47.9	34.4	34.4	34.4	34.4	47.9	47.9
B2HPC7	B2HPC7	24	24	24	tr|B2HPC7|B2HPC7_MYCMM Aconitate hydratase Acn OS=Mycobacterium marinum (strain ATCC BAA-535 / M) OX=216594 GN=acn PE=4 SV=1	1	24	24	24	18	18	17	18	17	18	17	19	18	18	17	18	17	18	17	19	18	18	17	18	17	18	17	19	24.1	24.1	24.1	101.18	933	933	0	316.46	17.9	18.8	17	19.6	16.7	18.3	17.8	20.6
B2HJ41	B2HJ41	40	40	39	tr|B2HJ41|B2HJ41_MYCMM ATP-dependent protease ATP-binding subunit ClpC1 OS=Mycobacterium marinum (strain ATCC BAA-535 / M) OX=216594 GN=clpC1 PE=3 SV=1	1	40	40	39	32	31	28	27	17	13	31	33	32	31	28	27	17	13	31	33	31	30	27	26	16	12	30	32	48.8	48.8	47.1	93.733	848	848	0	307.71	39.3	38.6	33.6	32.4	21.6	16.5	42.8	39.2
B2HMK0	B2HMK0	22	22	22	sp|B2HMK0|FAA32_MYCMM Long-chain-fatty-acid--AMP ligase FadD32 OS=Mycobacterium marinum (strain ATCC BAA-535 / M) OX=216594 GN=fadD32 PE=1 SV=1	1	22	22	22	16	19	14	14	11	11	16	16	16	19	14	14	11	11	16	16	16	19	14	14	11	11	16	16	38.2	38.2	38.2	68.89	629	629	0	294.09	29.4	33.1	26.4	27	19.4	19.9	29.9	29.7
B2HRH5	B2HRH5	18	18	18	sp|B2HRH5|MDH_MYCMM Malate dehydrogenase OS=Mycobacterium marinum (strain ATCC BAA-535 / M) OX=216594 GN=mdh PE=3 SV=1	1	18	18	18	14	13	15	15	12	11	13	13	14	13	15	15	12	11	13	13	14	13	15	15	12	11	13	13	54.7	54.7	54.7	34.624	329	329	0	293.08	42.2	35.3	43.5	43.5	41.3	30.7	42.9	41.9
B2HGY4	B2HGY4	11	11	11	tr|B2HGY4|B2HGY4_MYCMM Dihydrolipoamide acetyltransferase component of pyruvate dehydrogenase complex OS=Mycobacterium marinum (strain ATCC BAA-535 / M) OX=216594 GN=sucB PE=3 SV=1	1	11	11	11	10	9	8	7	8	8	9	8	10	9	8	7	8	8	9	8	10	9	8	7	8	8	9	8	19.9	19.9	19.9	60.655	588	588	0	287.97	18.4	18.4	18.4	16	13.9	16	17.9	18.4
B2HP50	B2HP50	19	19	19	sp|B2HP50|METK_MYCMM S-adenosylmethionine synthase OS=Mycobacterium marinum (strain ATCC BAA-535 / M) OX=216594 GN=metK PE=1 SV=1	1	19	19	19	12	13	11	15	10	10	12	12	12	13	11	15	10	10	12	12	12	13	11	15	10	10	12	12	44.9	44.9	44.9	43.082	403	403	0	283.09	36.5	34.5	30.8	38.5	27	28.5	33.5	32.8
B2HIL7;B2HNF4;B2HFW9	B2HIL7	26;2;1	26;2;1	25;1;1	sp|B2HIL7|MSL7_MYCMM Phenolphthiocerol synthesis polyketide synthase type I Pks15/1 OS=Mycobacterium marinum (strain ATCC BAA-535 / M) OX=216594 GN=pks15/1 PE=1 SV=1	3	26	26	25	18	15	18	14	12	13	16	15	18	15	18	14	12	13	16	15	17	14	17	13	12	13	15	14	12.1	12.1	11.3	217.74	2104	2104;1867;2666	0	281.71	8.7	7.6	8.6	6.5	5.3	5.3	8.1	8.5
B2HDZ3	B2HDZ3	20	20	20	tr|B2HDZ3|B2HDZ3_MYCMM Bifunctional protein acetyl-/propionyl-coenzyme A carboxylase alpha chain AccA3 OS=Mycobacterium marinum (strain ATCC BAA-535 / M) OX=216594 GN=accA3 PE=4 SV=1	1	20	20	20	16	14	14	14	9	13	13	13	16	14	14	14	9	13	13	13	16	14	14	14	9	13	13	13	35.3	35.3	35.3	63.738	597	597	0	278.9	30.7	25.8	26.8	25.6	15.2	21.9	27.1	25.5
B2HEL3	B2HEL3	12	12	12	tr|B2HEL3|B2HEL3_MYCMM Acyl-CoA dehydrogenase FadE25 OS=Mycobacterium marinum (strain ATCC BAA-535 / M) OX=216594 GN=fadE25 PE=3 SV=1	1	12	12	12	12	11	11	9	7	8	9	10	12	11	11	9	7	8	9	10	12	11	11	9	7	8	9	10	35.5	35.5	35.5	41.509	389	389	0	275.14	35.5	32.4	31.9	25.4	18.8	23.1	26.5	29.3
B2HP99	B2HP99	18	18	18	tr|B2HP99|B2HP99_MYCMM Transketolase OS=Mycobacterium marinum (strain ATCC BAA-535 / M) OX=216594 GN=tkt PE=3 SV=1	1	18	18	18	15	16	13	13	11	12	15	13	15	16	13	13	11	12	15	13	15	16	13	13	11	12	15	13	31.9	31.9	31.9	75.139	700	700	0	273.55	27.3	28.4	23.1	21.6	18	19.6	25.3	24.1
B2HT53	B2HT53	10	10	10	tr|B2HT53|B2HT53_MYCMM Fructose-1,6-bisphosphatase OS=Mycobacterium marinum (strain ATCC BAA-535 / M) OX=216594 GN=glpX PE=3 SV=1	1	10	10	10	9	6	7	7	8	5	8	9	9	6	7	7	8	5	8	9	9	6	7	7	8	5	8	9	29.3	29.3	29.3	37.798	362	362	0	267.92	27.3	17.4	18.5	17.4	19.3	11	24.6	25.4
B2HQK4	B2HQK4	21	21	21	sp|B2HQK4|ATPA_MYCMM ATP synthase subunit alpha OS=Mycobacterium marinum (strain ATCC BAA-535 / M) OX=216594 GN=atpA PE=3 SV=1	1	21	21	21	18	18	17	20	15	15	19	18	18	18	17	20	15	15	19	18	18	18	17	20	15	15	19	18	31.7	31.7	31.7	59.53	549	549	0	267.53	27.3	27.9	28.1	31.5	25.7	25.9	27.5	27.3
B2HHR8	B2HHR8	14	14	14	tr|B2HHR8|B2HHR8_MYCMM Acetyl/propionyl-CoA carboxylase (Beta subunit) AccD6 OS=Mycobacterium marinum (strain ATCC BAA-535 / M) OX=216594 GN=accD6 PE=4 SV=1	1	14	14	14	12	12	11	11	7	5	13	14	12	12	11	11	7	5	13	14	12	12	11	11	7	5	13	14	35.7	35.7	35.7	50.059	473	473	0	260.21	31.9	32.6	29.8	29.8	20.3	13.5	33.6	35.7
B2HK73	B2HK73	12	12	12	tr|B2HK73|B2HK73_MYCMM Conserved regulatory protein OS=Mycobacterium marinum (strain ATCC BAA-535 / M) OX=216594 GN=MMAR_5164 PE=4 SV=1	1	12	12	12	11	10	11	11	9	10	11	12	11	10	11	11	9	10	11	12	11	10	11	11	9	10	11	12	59.8	59.8	59.8	24.719	224	224	0	259.04	55.4	51.3	55.4	55.4	41.5	48.7	55.8	59.8
B2HD10	B2HD10	24	24	23	tr|B2HD10|B2HD10_MYCMM 60 kDa chaperonin OS=Mycobacterium marinum (strain ATCC BAA-535 / M) OX=216594 GN=groEL1 PE=3 SV=1	1	24	24	23	17	17	17	18	12	12	17	17	17	17	17	18	12	12	17	17	16	16	16	17	11	11	16	16	40.1	40.1	38.4	55.858	539	539	0	249.86	31.4	31.7	28.6	28.4	23.2	23.7	25	29.9
B2HRR5	B2HRR5	6	6	6	sp|B2HRR5|Y920_MYCMM UPF0234 protein MMAR_0920 OS=Mycobacterium marinum (strain ATCC BAA-535 / M) OX=216594 GN=MMAR_0920 PE=3 SV=1	1	6	6	6	6	6	5	5	4	4	6	6	6	6	5	5	4	4	6	6	6	6	5	5	4	4	6	6	44.8	44.8	44.8	18.108	163	163	0	247.32	44.8	44.8	36.8	36.8	28.2	28.2	44.8	44.8
B2HCV1	B2HCV1	13	13	13	tr|B2HCV1|B2HCV1_MYCMM Conserved protein OS=Mycobacterium marinum (strain ATCC BAA-535 / M) OX=216594 GN=MMAR_1067 PE=4 SV=1	1	13	13	13	10	10	10	9	6	7	10	10	10	10	10	9	6	7	10	10	10	10	10	9	6	7	10	10	46.6	46.6	46.6	23.74	221	221	0	243.31	43	42.5	36.2	36.2	20.8	24.9	43	43
B2HKD0	B2HKD0	13	13	13	tr|B2HKD0|B2HKD0_MYCMM Aspartokinase OS=Mycobacterium marinum (strain ATCC BAA-535 / M) OX=216594 GN=ask PE=3 SV=1	1	13	13	13	8	9	9	8	5	5	7	8	8	9	9	8	5	5	7	8	8	9	9	8	5	5	7	8	37.3	37.3	37.3	44.443	421	421	0	242.78	22.6	24.5	23.3	21.1	13.8	13.8	17.6	19.7
B2HR14	B2HR14	5	5	5	sp|B2HR14|RL20_MYCMM 50S ribosomal protein L20 OS=Mycobacterium marinum (strain ATCC BAA-535 / M) OX=216594 GN=rplT PE=3 SV=1	1	5	5	5	3	3	2	3	4	4	2	4	3	3	2	3	4	4	2	4	3	3	2	3	4	4	2	4	24	24	24	14.472	129	129	0	241.78	17.1	17.1	15.5	17.1	22.5	22.5	15.5	23.3
B2HDR8	B2HDR8	11	11	11	sp|B2HDR8|FOLD_MYCMM Bifunctional protein FolD OS=Mycobacterium marinum (strain ATCC BAA-535 / M) OX=216594 GN=folD PE=3 SV=1	1	11	11	11	9	9	10	9	6	3	9	7	9	9	10	9	6	3	9	7	9	9	10	9	6	3	9	7	37.7	37.7	37.7	29.727	281	281	0	239.59	36.7	32.4	37.7	37.7	20.6	14.9	31.7	30.6
B2HMQ1	B2HMQ1	36	36	36	tr|B2HMQ1|B2HMQ1_MYCMM Ferredoxin-dependent glutamate synthase [NADPH] (Large subunit) GltB OS=Mycobacterium marinum (strain ATCC BAA-535 / M) OX=216594 GN=gltB PE=4 SV=1	1	36	36	36	28	30	24	24	15	15	27	32	28	30	24	24	15	15	27	32	28	30	24	24	15	15	27	32	27.1	27.1	27.1	165.85	1527	1527	0	239.05	19.4	22.3	18	17.6	9.4	9.7	19.4	24.4
B2HI47	B2HI47	17	17	17	tr|B2HI47|B2HI47_MYCMM Beta sliding clamp OS=Mycobacterium marinum (strain ATCC BAA-535 / M) OX=216594 GN=dnaN PE=1 SV=1	1	17	17	17	16	12	16	14	14	15	14	16	16	12	16	14	14	15	14	16	16	12	16	14	14	15	14	16	38.3	38.3	38.3	42.283	402	402	0	236.65	36.1	29.1	35.6	36.1	35.6	35.6	33.1	38.3
B2HNF9	B2HNF9	13	13	13	tr|B2HNF9|B2HNF9_MYCMM Pyruvate:ferredoxin oxidoreductase PorB, beta subunit OS=Mycobacterium marinum (strain ATCC BAA-535 / M) OX=216594 GN=porB PE=4 SV=1	1	13	13	13	12	12	10	9	10	9	13	13	12	12	10	9	10	9	13	13	12	12	10	9	10	9	13	13	40.8	40.8	40.8	39.021	363	363	0	235.03	36.6	36.6	28.1	24.8	28.1	24	40.8	40.8
B2HR42	B2HR42	21	21	21	tr|B2HR42|B2HR42_MYCMM Long-chain acyl-CoA synthase OS=Mycobacterium marinum (strain ATCC BAA-535 / M) OX=216594 GN=MMAR_2478 PE=4 SV=1	1	21	21	21	16	13	12	11	8	6	16	16	16	13	12	11	8	6	16	16	16	13	12	11	8	6	16	16	23.9	23.9	23.9	107.12	993	993	0	231.6	18.2	14.3	13.2	12.4	9.1	6.2	17.5	18.9
B2HP98	B2HP98	17	17	17	sp|B2HP98|TAL_MYCMM Transaldolase OS=Mycobacterium marinum (strain ATCC BAA-535 / M) OX=216594 GN=tal PE=3 SV=1	1	17	17	17	14	17	14	14	12	9	12	15	14	17	14	14	12	9	12	15	14	17	14	14	12	9	12	15	44.5	44.5	44.5	40.147	373	373	0	222.39	37	44.5	36.5	39.4	33.2	23.9	35.7	42.4
CON__P35908	CON__P35908	25	23	15		1	25	23	15	11	10	12	10	13	13	16	16	10	9	10	9	12	12	15	15	6	7	7	6	8	9	8	10	34	32.7	23.3	65.865	645	645	0	221.19	16.4	17.5	17.5	16.3	21.1	21.9	25.4	22.9
B2HE73	B2HE73	14	14	14	sp|B2HE73|KATG_MYCMM Catalase-peroxidase OS=Mycobacterium marinum (strain ATCC BAA-535 / M) OX=216594 GN=katG PE=3 SV=1	1	14	14	14	11	11	8	8	7	7	10	11	11	11	8	8	7	7	10	11	11	11	8	8	7	7	10	11	22.1	22.1	22.1	81.031	743	743	0	216.77	18.7	18.2	13.5	12.5	11	10.9	15.9	17.9
B2HR12	B2HR12	5	5	5	tr|B2HR12|B2HR12_MYCMM Translation initiation factor IF-3 OS=Mycobacterium marinum (strain ATCC BAA-535 / M) OX=216594 GN=infC PE=3 SV=1	1	5	5	5	5	4	3	2	3	3	5	4	5	4	3	2	3	3	5	4	5	4	3	2	3	3	5	4	23.4	23.4	23.4	18.911	167	167	0	214.37	23.4	23.4	23.4	11.4	22.2	22.2	23.4	23.4
B2HPS2	B2HPS2	10	10	10	tr|B2HPS2|B2HPS2_MYCMM Protein GrpE OS=Mycobacterium marinum (strain ATCC BAA-535 / M) OX=216594 GN=grpE PE=3 SV=1	1	10	10	10	9	8	10	9	8	8	9	8	9	8	10	9	8	8	9	8	9	8	10	9	8	8	9	8	42.9	42.9	42.9	22.766	217	217	0	209.78	42.4	42.4	42.9	42.4	35	35	42.9	41.9
B2HKV6	B2HKV6	17	17	17	tr|B2HKV6|B2HKV6_MYCMM Alanine dehydrogenase OS=Mycobacterium marinum (strain ATCC BAA-535 / M) OX=216594 GN=ald PE=3 SV=1	1	17	17	17	14	14	10	10	8	9	15	14	14	14	10	10	8	9	15	14	14	14	10	10	8	9	15	14	48.5	48.5	48.5	38.636	371	371	0	208.58	44.2	38.3	25.9	26.4	17	19.9	42.6	40.7
B2HH50	B2HH50	4	4	4	tr|B2HH50|B2HH50_MYCMM Zn-dependent hydrolase OS=Mycobacterium marinum (strain ATCC BAA-535 / M) OX=216594 GN=MMAR_4901 PE=4 SV=1	1	4	4	4	3	3	3	3	2	2	3	4	3	3	3	3	2	2	3	4	3	3	3	3	2	2	3	4	29.7	29.7	29.7	22.739	212	212	0	208.16	18.4	25.5	18.4	18.4	10.8	10.8	18.4	29.7
B2HSJ3	B2HSJ3	29	29	29	sp|B2HSJ3|RPOB_MYCMM DNA-directed RNA polymerase subunit beta OS=Mycobacterium marinum (strain ATCC BAA-535 / M) OX=216594 GN=rpoB PE=3 SV=1	1	29	29	29	24	26	22	22	16	16	26	24	24	26	22	22	16	16	26	24	24	26	22	22	16	16	26	24	25.4	25.4	25.4	129.55	1176	1176	0	205.76	21.3	23.6	20.4	20.2	12.8	13	23.2	22.4
B2HP85	B2HP85	19	19	19	sp|B2HP85|PGK_MYCMM Phosphoglycerate kinase OS=Mycobacterium marinum (strain ATCC BAA-535 / M) OX=216594 GN=pgk PE=3 SV=1	1	19	19	19	17	15	16	15	13	16	16	16	17	15	16	15	13	16	16	16	17	15	16	15	13	16	16	16	47.1	47.1	47.1	42.93	416	416	0	204.13	44.7	38.7	44.5	40.6	33.2	44.5	40.9	40.9
B2HHL7	B2HHL7	15	15	15	tr|B2HHL7|B2HHL7_MYCMM Glutamine synthetase OS=Mycobacterium marinum (strain ATCC BAA-535 / M) OX=216594 GN=glnA1 PE=3 SV=1	1	15	15	15	14	13	10	11	8	9	11	10	14	13	10	11	8	9	11	10	14	13	10	11	8	9	11	10	35.4	35.4	35.4	53.44	478	478	0	198.02	35.4	32.2	22.6	23.2	19.9	19.5	25.1	24.7
B2HIH0	B2HIH0	17	17	17	tr|B2HIH0|B2HIH0_MYCMM D-3-phosphoglycerate dehydrogenase OS=Mycobacterium marinum (strain ATCC BAA-535 / M) OX=216594 GN=serA1 PE=3 SV=1	1	17	17	17	13	15	12	14	13	14	11	11	13	15	12	14	13	14	11	11	13	15	12	14	13	14	11	11	32.6	32.6	32.6	54.237	528	528	0	193.76	25.9	27.7	24.1	28.4	27.1	29	22.2	21.8
CON__P35527;CON__P05784	CON__P35527	15;1	14;0	14;0		2	15	14	14	11	13	13	10	12	12	13	11	11	12	12	10	11	11	13	10	11	12	12	10	11	11	13	10	19.7	18.6	18.6	62.129	623	623;423	0	192.42	13.8	17	16.5	13.6	16.1	14.9	16.5	14.9
B2HED0	B2HED0	9	9	9	tr|B2HED0|B2HED0_MYCMM Succinate--CoA ligase [ADP-forming] subunit alpha OS=Mycobacterium marinum (strain ATCC BAA-535 / M) OX=216594 GN=sucD PE=3 SV=1	1	9	9	9	8	7	5	6	6	5	7	8	8	7	5	6	6	5	7	8	8	7	5	6	6	5	7	8	37	37	37	30.813	300	300	0	190.14	34	33	23.7	28	26.7	23.7	34	34
B2HJN3	B2HJN3	12	12	12	sp|B2HJN3|EFTS_MYCMM Elongation factor Ts OS=Mycobacterium marinum (strain ATCC BAA-535 / M) OX=216594 GN=tsf PE=3 SV=1	1	12	12	12	9	9	7	9	7	6	11	10	9	9	7	9	7	6	11	10	9	9	7	9	7	6	11	10	47.2	47.2	47.2	28.517	271	271	0	189.07	35.4	33.2	33.9	41.3	29.5	25.5	42.4	35.8
B2HN15	B2HN15	6	6	6	tr|B2HN15|B2HN15_MYCMM Succinate-semialdehyde dehydrogenase [NADP+] dependent (SsdH) GabD1 OS=Mycobacterium marinum (strain ATCC BAA-535 / M) OX=216594 GN=gabD1 PE=4 SV=1	1	6	6	6	5	5	5	5	4	3	5	5	5	5	5	5	4	3	5	5	5	5	5	5	4	3	5	5	15.1	15.1	15.1	48.521	458	458	0	188.25	12	12	12	12	8.7	5.7	12	12
B2HDI5	B2HDI5	9	9	9	sp|B2HDI5|ENO_MYCMM Enolase OS=Mycobacterium marinum (strain ATCC BAA-535 / M) OX=216594 GN=eno PE=3 SV=1	1	9	9	9	7	8	8	8	6	6	6	8	7	8	8	8	6	6	6	8	7	8	8	8	6	6	6	8	26.9	26.9	26.9	44.75	428	428	0	188.11	17.3	22.7	21.5	21.5	15.7	13.8	13.8	21.5
B2HR69	B2HR69	10	10	10	sp|B2HR69|PYRG_MYCMM CTP synthase OS=Mycobacterium marinum (strain ATCC BAA-535 / M) OX=216594 GN=pyrG PE=3 SV=1	1	10	10	10	9	10	7	7	5	5	8	8	9	10	7	7	5	5	8	8	9	10	7	7	5	5	8	8	17.3	17.3	17.3	63.716	583	583	0	187.85	14.6	17.3	13	13	8.9	8.9	13.4	15.8
B2HRY6	B2HRY6	5	5	5	tr|B2HRY6|B2HRY6_MYCMM Conserved hypothetical hydrolase/amidase OS=Mycobacterium marinum (strain ATCC BAA-535 / M) OX=216594 GN=MMAR_2570 PE=4 SV=1	1	5	5	5	2	4	2	2	3	3	2	2	2	4	2	2	3	3	2	2	2	4	2	2	3	3	2	2	18	18	18	35.58	328	328	0	186.07	7.6	15.5	7.6	7.6	10.1	10.1	7.6	7.6
B2HQK2	B2HQK2	14	14	14	sp|B2HQK2|ATPB_MYCMM ATP synthase subunit beta OS=Mycobacterium marinum (strain ATCC BAA-535 / M) OX=216594 GN=atpD PE=3 SV=1	1	14	14	14	13	13	12	13	10	12	13	11	13	13	12	13	10	12	13	11	13	13	12	13	10	12	13	11	31.7	31.7	31.7	52.686	483	483	0	183.99	29.4	29.4	26.1	29	21.7	26.9	29.4	24.4
B2HMX9	B2HMX9	19	19	19	sp|B2HMX9|PCKG_MYCMM Phosphoenolpyruvate carboxykinase [GTP] OS=Mycobacterium marinum (strain ATCC BAA-535 / M) OX=216594 GN=pckG PE=3 SV=1	1	19	19	19	16	18	15	14	13	13	16	16	16	18	15	14	13	13	16	16	16	18	15	14	13	13	16	16	35	35	35	67.846	609	609	0	183.44	28.7	33.5	23	20.9	20.5	20.5	28.7	28.6
B2HQS0	B2HQS0	9	9	9	tr|B2HQS0|B2HQS0_MYCMM Aldehyde dehydrogenase, PutA_1 OS=Mycobacterium marinum (strain ATCC BAA-535 / M) OX=216594 GN=putA_1 PE=3 SV=1	1	9	9	9	7	8	6	6	5	5	8	8	7	8	6	6	5	5	8	8	7	8	6	6	5	5	8	8	22.5	22.5	22.5	54.676	507	507	0	181.14	18.5	20.7	14.2	14.2	11	11	20.7	19.3
B2HJ69	B2HJ69	8	8	8	tr|B2HJ69|B2HJ69_MYCMM Inorganic pyrophosphatase OS=Mycobacterium marinum (strain ATCC BAA-535 / M) OX=216594 GN=ppa PE=3 SV=1	1	8	8	8	6	5	7	6	4	5	5	7	6	5	7	6	4	5	5	7	6	5	7	6	4	5	5	7	33.3	33.3	33.3	18.533	162	162	0	180.64	25.9	25.9	30.2	30.2	25.9	21.6	23.5	33.3
B2HP44	B2HP44	29	29	29	tr|B2HP44|B2HP44_MYCMM Carbamoyl-phosphate synthase large chain OS=Mycobacterium marinum (strain ATCC BAA-535 / M) OX=216594 GN=carB PE=3 SV=1	1	29	29	29	22	21	18	19	13	12	19	18	22	21	18	19	13	12	19	18	22	21	18	19	13	12	19	18	24.2	24.2	24.2	122.12	1145	1145	0	178.6	19.9	20	15.2	17.6	12.3	11	19	17.6
B2HQZ7	B2HQZ7	19	19	19	tr|B2HQZ7|B2HQZ7_MYCMM Ribosomal protein S1 RpsA OS=Mycobacterium marinum (strain ATCC BAA-535 / M) OX=216594 GN=rpsA PE=4 SV=1	1	19	19	19	16	18	17	16	14	13	16	17	16	18	17	16	14	13	16	17	16	18	17	16	14	13	16	17	36.8	36.8	36.8	53.104	481	481	0	177.98	30.6	36.8	35.1	32.2	28.1	25.2	31.8	33.5
B2HSL2	B2HSL2	21	21	21	sp|B2HSL2|EFG_MYCMM Elongation factor G OS=Mycobacterium marinum (strain ATCC BAA-535 / M) OX=216594 GN=fusA PE=3 SV=1	1	21	21	21	17	16	13	13	12	11	20	18	17	16	13	13	12	11	20	18	17	16	13	13	12	11	20	18	27.4	27.4	27.4	76.964	701	701	0	177.78	23.4	23	17.8	19.3	15.8	15.8	26	23.8
B2HLE7	B2HLE7	17	17	15	tr|B2HLE7|B2HLE7_MYCMM Long-chain-fatty-acid-CoA ligase FadD15_1 OS=Mycobacterium marinum (strain ATCC BAA-535 / M) OX=216594 GN=fadD15_1 PE=4 SV=1	1	17	17	15	12	14	12	12	11	9	11	12	12	14	12	12	11	9	11	12	11	12	11	11	11	9	10	11	32	32	27.8	64.336	600	600	0	177.52	24.8	28.7	24.7	25.2	20.5	17.3	23.2	24.8
B2HIM0	B2HIM0	13	11	11	sp|B2HIM0|FAA28_MYCMM Long-chain-fatty-acid--AMP ligase FadD28 OS=Mycobacterium marinum (strain ATCC BAA-535 / M) OX=216594 GN=fadD28 PE=3 SV=1	1	13	11	11	10	9	6	7	6	5	10	7	9	8	6	6	6	5	9	7	9	8	6	6	6	5	9	7	21.2	19.5	19.5	62.274	580	580	0	177.01	18.1	16.6	12.4	13.8	11	8.3	18.6	14.7
B2HF81	B2HF81	13	13	12	tr|B2HF81|B2HF81_MYCMM Citrate synthase OS=Mycobacterium marinum (strain ATCC BAA-535 / M) OX=216594 GN=gltA2 PE=3 SV=1	1	13	13	12	12	12	8	9	10	8	11	10	12	12	8	9	10	8	11	10	11	11	8	9	9	8	10	9	30.6	30.6	29	48.217	431	431	0	175.86	28.1	28.1	18.6	20.9	22.7	18.6	24.8	21.6
B2HMS8	B2HMS8	3	3	3	tr|B2HMS8|B2HMS8_MYCMM Uncharacterized protein OS=Mycobacterium marinum (strain ATCC BAA-535 / M) OX=216594 GN=MMAR_5440 PE=4 SV=1	1	3	3	3	2	2	3	3	2	2	3	3	2	2	3	3	2	2	3	3	2	2	3	3	2	2	3	3	37.9	37.9	37.9	10.64	103	103	0	174.41	25.2	25.2	37.9	37.9	25.2	25.2	37.9	37.9
B2HJ32	B2HJ32	4	4	4	tr|B2HJ32|B2HJ32_MYCMM ABM domain-containing protein OS=Mycobacterium marinum (strain ATCC BAA-535 / M) OX=216594 GN=MMAR_5091 PE=4 SV=1	1	4	4	4	4	4	3	3	2	2	4	4	4	4	3	3	2	2	4	4	4	4	3	3	2	2	4	4	39	39	39	11.249	105	105	0	174.37	39	39	35.2	35.2	16.2	16.2	39	39
B2HLS8	B2HLS8	7	7	7	tr|B2HLS8|B2HLS8_MYCMM Short-chain type dehydrogenase/reductase OS=Mycobacterium marinum (strain ATCC BAA-535 / M) OX=216594 GN=MMAR_0360 PE=4 SV=1	1	7	7	7	7	7	6	6	4	3	6	6	7	7	6	6	4	3	6	6	7	7	6	6	4	3	6	6	30.8	30.8	30.8	29.785	286	286	0	174.21	30.8	30.8	24.5	24.5	16.4	11.2	24.5	24.5
B2HQS5	B2HQS5	14	14	14	tr|B2HQS5|B2HQS5_MYCMM Dihydrolipoyl dehydrogenase OS=Mycobacterium marinum (strain ATCC BAA-535 / M) OX=216594 GN=lpd PE=3 SV=1	1	14	14	14	11	9	7	9	9	9	10	11	11	9	7	9	9	9	10	11	11	9	7	9	9	9	10	11	34.5	34.5	34.5	49.593	467	467	0	171.63	30.6	25.5	13.9	19.5	18.4	19.7	24.4	28.9
B2HQI5	B2HQI5	14	14	14	tr|B2HQI5|B2HQI5_MYCMM Glycogen phosphorylase GlgP OS=Mycobacterium marinum (strain ATCC BAA-535 / M) OX=216594 GN=glgP PE=4 SV=1	1	14	14	14	10	12	8	6	5	6	12	12	10	12	8	6	5	6	12	12	10	12	8	6	5	6	12	12	19.4	19.4	19.4	95.741	863	863	0	170.78	13.2	16.3	10.7	7.2	5.8	6.4	15.5	16.1
B2HH37	B2HH37	15	15	15	tr|B2HH37|B2HH37_MYCMM Phosphoribosylformylglycinamidine synthase subunit PurL OS=Mycobacterium marinum (strain ATCC BAA-535 / M) OX=216594 GN=purL PE=3 SV=1	1	15	15	15	14	14	14	12	9	8	14	13	14	14	14	12	9	8	14	13	14	14	14	12	9	8	14	13	20.9	20.9	20.9	80.605	765	765	0	170.21	20.9	19.6	20.9	17.1	13.2	11.8	19.5	19.5
B2HSN2	B2HSN2	9	9	9	sp|B2HSN2|RL4_MYCMM 50S ribosomal protein L4 OS=Mycobacterium marinum (strain ATCC BAA-535 / M) OX=216594 GN=rplD PE=3 SV=1	1	9	9	9	8	9	8	8	7	3	9	9	8	9	8	8	7	3	9	9	8	9	8	8	7	3	9	9	29	29	29	23.832	224	224	0	169.92	29	29	25.4	25.4	28.6	14.3	29	29
B2HJF0	B2HJF0	10	10	10	tr|B2HJF0|B2HJF0_MYCMM Acyl-CoA dehydrogenase FadE25_2 OS=Mycobacterium marinum (strain ATCC BAA-535 / M) OX=216594 GN=fadE25_2 PE=3 SV=1	1	10	10	10	8	9	7	7	5	3	9	9	8	9	7	7	5	3	9	9	8	9	7	7	5	3	9	9	27.8	27.8	27.8	43.767	403	403	0	168.68	20.6	24.6	18.6	17.4	10.4	7.7	23.8	24.6
B2HN13	B2HN13	14	14	14	tr|B2HN13|B2HN13_MYCMM Acyl-CoA dehydrogenase FadE4 OS=Mycobacterium marinum (strain ATCC BAA-535 / M) OX=216594 GN=fadE4 PE=4 SV=1	1	14	14	14	12	12	13	13	8	7	13	14	12	12	13	13	8	7	13	14	12	12	13	13	8	7	13	14	26.6	26.6	26.6	63.922	568	568	0	168.53	22.5	25.4	24.1	24.1	13.6	10.7	25.4	26.6
B2HGS6	B2HGS6	4	4	4	tr|B2HGS6|B2HGS6_MYCMM Transcriptional regulator MraZ OS=Mycobacterium marinum (strain ATCC BAA-535 / M) OX=216594 GN=mraZ PE=3 SV=1	1	4	4	4	3	3	2	3	4	3	4	3	3	3	2	3	4	3	4	3	3	3	2	3	4	3	4	3	30.5	30.5	30.5	16.662	151	151	0	168.33	23.2	23.2	17.9	23.2	30.5	25.2	30.5	23.2
B2HIG5	B2HIG5	16	16	16	tr|B2HIG5|B2HIG5_MYCMM Acetolactate synthase OS=Mycobacterium marinum (strain ATCC BAA-535 / M) OX=216594 GN=ilvB1 PE=3 SV=1	1	16	16	16	10	8	9	9	9	10	12	10	10	8	9	9	9	10	12	10	10	8	9	9	9	10	12	10	29.8	29.8	29.8	66.076	618	618	0	165.5	20.2	15.7	18.8	18.8	18.1	19.7	23.1	21
B2HDJ1	B2HDJ1	8	8	8	tr|B2HDJ1|B2HDJ1_MYCMM Ribose-phosphate pyrophosphokinase OS=Mycobacterium marinum (strain ATCC BAA-535 / M) OX=216594 GN=prsA PE=3 SV=1	1	8	8	8	7	7	7	6	6	5	7	8	7	7	7	6	6	5	7	8	7	7	7	6	6	5	7	8	27	27	27	35.493	326	326	0	164.1	23	23.6	22.4	19.6	19	15	23	27
B2HJN2	B2HJN2	10	10	10	tr|B2HJN2|B2HJN2_MYCMM 30S ribosomal protein S2 OS=Mycobacterium marinum (strain ATCC BAA-535 / M) OX=216594 GN=rpsB PE=3 SV=1	1	10	10	10	7	9	9	6	4	4	6	7	7	9	9	6	4	4	6	7	7	9	9	6	4	4	6	7	44.2	44.2	44.2	29.995	276	276	0	163.71	36.2	38.4	38.8	25.4	17.8	17.8	30.4	30.4
B2HIZ7	B2HIZ7	10	10	10	tr|B2HIZ7|B2HIZ7_MYCMM DSBA domain-containing protein OS=Mycobacterium marinum (strain ATCC BAA-535 / M) OX=216594 GN=MMAR_5056 PE=4 SV=1	1	10	10	10	6	7	8	8	6	6	7	8	6	7	8	8	6	6	7	8	6	7	8	8	6	6	7	8	41.9	41.9	41.9	21.993	203	203	0	163.22	21.7	26.1	30.5	34	25.6	25.6	26.1	29.6
B2HSN7	B2HSN7	14	14	14	sp|B2HSN7|RS3_MYCMM 30S ribosomal protein S3 OS=Mycobacterium marinum (strain ATCC BAA-535 / M) OX=216594 GN=rpsC PE=3 SV=1	1	14	14	14	10	11	12	12	9	9	13	11	10	11	12	12	9	9	13	11	10	11	12	12	9	9	13	11	46.9	46.9	46.9	30.209	275	275	0	162.67	33.5	39.3	39.6	39.6	32	32	44	36.4
B2HPV3	B2HPV3	10	10	10	tr|B2HPV3|B2HPV3_MYCMM Fructose-bisphosphate aldolase OS=Mycobacterium marinum (strain ATCC BAA-535 / M) OX=216594 GN=fba PE=3 SV=1	1	10	10	10	8	10	9	9	6	5	10	10	8	10	9	9	6	5	10	10	8	10	9	9	6	5	10	10	33.1	33.1	33.1	36.63	344	344	0	160.42	26.7	33.1	28.8	33.1	21.8	17.7	33.1	33.1
B2HM09	B2HM09	10	10	10	tr|B2HM09|B2HM09_MYCMM TRK system potassium uptake protein CeoB OS=Mycobacterium marinum (strain ATCC BAA-535 / M) OX=216594 GN=ceoB PE=4 SV=1	1	10	10	10	6	6	6	7	3	3	7	4	6	6	6	7	3	3	7	4	6	6	6	7	3	3	7	4	49.8	49.8	49.8	24.117	227	227	0	157.57	31.7	29.1	28.2	31.7	14.1	14.1	32.2	17.6
B2HQK5	B2HQK5	11	11	11	sp|B2HQK5|ATPFD_MYCMM ATP synthase subunit b-delta OS=Mycobacterium marinum (strain ATCC BAA-535 / M) OX=216594 GN=atpFH PE=3 SV=1	1	11	11	11	6	8	7	7	4	4	7	8	6	8	7	7	4	4	7	8	6	8	7	7	4	4	7	8	27.6	27.6	27.6	47.956	445	445	0	157.44	16.6	20.9	17.3	18.2	9	9	18	20.9
B2HLK0	B2HLK0	1	1	1	tr|B2HLK0|B2HLK0_MYCMM MDMPI_N domain-containing protein OS=Mycobacterium marinum (strain ATCC BAA-535 / M) OX=216594 GN=MMAR_5328 PE=4 SV=1	1	1	1	1	1	1	1	1	1	1	1	1	1	1	1	1	1	1	1	1	1	1	1	1	1	1	1	1	7.7	7.7	7.7	20.556	194	194	0	157.05	7.7	7.7	7.7	7.7	7.7	7.7	7.7	7.7
B2HF84	B2HF84	9	8	8	tr|B2HF84|B2HF84_MYCMM Citrate synthase II CitA OS=Mycobacterium marinum (strain ATCC BAA-535 / M) OX=216594 GN=citA PE=3 SV=1	1	9	8	8	7	8	5	5	5	3	9	6	6	7	5	5	4	3	8	5	6	7	5	5	4	3	8	5	26.3	24.4	24.4	40.143	373	373	0	156.89	21.4	24.1	16.4	16.4	15.3	9.1	26.3	17.2
B2HEK7	B2HEK7	9	9	9	tr|B2HEK7|B2HEK7_MYCMM Propionyl-CoA carboxylase beta chain 5 AccD5 OS=Mycobacterium marinum (strain ATCC BAA-535 / M) OX=216594 GN=accD5 PE=4 SV=1	1	9	9	9	9	9	8	7	7	6	8	9	9	9	8	7	7	6	8	9	9	9	8	7	7	6	8	9	20	20	20	58.939	546	546	0	156.36	20	20	15.6	15.6	11.7	9.3	15.6	20
B2HT79	B2HT79	8	8	8	tr|B2HT79|B2HT79_MYCMM Beta-ketoacyl CoA thiolase FadA3 OS=Mycobacterium marinum (strain ATCC BAA-535 / M) OX=216594 GN=fadA3 PE=3 SV=1	1	8	8	8	7	5	7	5	7	7	7	7	7	5	7	5	7	7	7	7	7	5	7	5	7	7	7	7	21	21	21	42.912	410	410	0	156.23	20.5	15.9	20.5	15.9	20.5	20.5	18.5	18.5
B2HQJ0	B2HQJ0	10	10	10	tr|B2HQJ0|B2HQJ0_MYCMM Acetyl-CoA acetyltransferase FadA4 OS=Mycobacterium marinum (strain ATCC BAA-535 / M) OX=216594 GN=fadA4 PE=3 SV=1	1	10	10	10	8	9	7	8	6	6	8	5	8	9	7	8	6	6	8	5	8	9	7	8	6	6	8	5	28	28	28	40.521	393	393	0	156.18	24.4	24.7	16.5	19.8	15.5	17.8	24.7	15
B2HKY1	B2HKY1	13	13	12	tr|B2HKY1|B2HKY1_MYCMM Short-chain type dehydrogenase/reductase OS=Mycobacterium marinum (strain ATCC BAA-535 / M) OX=216594 GN=MMAR_1952 PE=4 SV=1	1	13	13	12	7	9	9	8	8	10	9	9	7	9	9	8	8	10	9	9	6	8	8	7	7	9	8	8	48.5	48.5	45	26.896	260	260	0	154.51	28.5	33.8	36.2	36.2	34.2	42.3	37.3	36.5
B2HQL5	B2HQL5	14	14	14	tr|B2HQL5|B2HQL5_MYCMM Transcription termination factor Rho OS=Mycobacterium marinum (strain ATCC BAA-535 / M) OX=216594 GN=rho PE=3 SV=1	1	14	14	14	8	11	7	8	5	7	12	11	8	11	7	8	5	7	12	11	8	11	7	8	5	7	12	11	27.1	27.1	27.1	66.738	621	621	0	153.8	15.3	21.7	12.7	15	8.5	12.2	23	21.7
B2HP86	B2HP86	15	15	15	sp|B2HP86|TPIS_MYCMM Triosephosphate isomerase OS=Mycobacterium marinum (strain ATCC BAA-535 / M) OX=216594 GN=tpiA PE=3 SV=1	1	15	15	15	13	13	8	11	8	10	12	11	13	13	8	11	8	10	12	11	13	13	8	11	8	10	12	11	61.3	61.3	61.3	27.325	261	261	0	150.82	50.2	50.2	35.2	38.3	34.1	42.9	47.9	47.1
B2HII5	B2HII5	20	20	20	sp|B2HII5|PPK1_MYCMM Polyphosphate kinase OS=Mycobacterium marinum (strain ATCC BAA-535 / M) OX=216594 GN=ppk PE=3 SV=1	1	20	20	20	15	15	14	15	10	10	16	15	15	15	14	15	10	10	16	15	15	15	14	15	10	10	16	15	28.7	28.7	28.7	82.319	738	738	0	150.64	24	23.2	21.5	23.6	11.9	14.6	21.7	23.2
B2HHG7	B2HHG7	15	15	15	tr|B2HHG7|B2HHG7_MYCMM NADP-dependent alcohol dehydrogenase Adh OS=Mycobacterium marinum (strain ATCC BAA-535 / M) OX=216594 GN=adh PE=3 SV=1	1	15	15	15	10	11	9	9	7	5	11	9	10	11	9	9	7	5	11	9	10	11	9	9	7	5	11	9	45.1	45.1	45.1	37.152	346	346	0	148.88	29.8	35.3	32.9	34.4	21.7	16.8	36.7	32.1
B2HI67	B2HI67	7	7	7	tr|B2HI67|B2HI67_MYCMM Conserved protein OS=Mycobacterium marinum (strain ATCC BAA-535 / M) OX=216594 GN=MMAR_0022 PE=4 SV=1	1	7	7	7	4	3	6	6	6	6	5	7	4	3	6	6	6	6	5	7	4	3	6	6	6	6	5	7	12.1	12.1	12.1	58.5	546	546	0	146.36	7.1	5.9	10.4	10.6	10.4	10.4	9	12.1
CON__Q86YZ3	CON__Q86YZ3	10	10	10		1	10	10	10	8	5	5	3	0	1	4	2	8	5	5	3	0	1	4	2	8	5	5	3	0	1	4	2	12.6	12.6	12.6	282.39	2850	2850	0	145.48	11.4	6.8	6.5	5.5	0	2.8	5.5	4.5
B2HCT6	B2HCT6	10	10	10	sp|B2HCT6|RL6_MYCMM 50S ribosomal protein L6 OS=Mycobacterium marinum (strain ATCC BAA-535 / M) OX=216594 GN=rplF PE=3 SV=1	1	10	10	10	8	7	7	8	6	6	9	8	8	7	7	8	6	6	9	8	8	7	7	8	6	6	9	8	55.3	55.3	55.3	19.457	179	179	0	144.92	45.3	36.9	36.9	54.2	36.3	36.3	46.9	37.4
B2HI51	B2HI51	20	20	20	tr|B2HI51|B2HI51_MYCMM DNA gyrase subunit A OS=Mycobacterium marinum (strain ATCC BAA-535 / M) OX=216594 GN=gyrA PE=3 SV=1	1	20	20	20	19	17	12	11	10	8	16	15	19	17	12	11	10	8	16	15	19	17	12	11	10	8	16	15	26.2	26.2	26.2	92.784	839	839	0	143.95	25	23.2	16	15.1	12.2	10.1	21	20.4
B2HKR6	B2HKR6	10	10	10	tr|B2HKR6|B2HKR6_MYCMM Proline--tRNA ligase OS=Mycobacterium marinum (strain ATCC BAA-535 / M) OX=216594 GN=proS PE=3 SV=1	1	10	10	10	7	8	7	8	5	4	9	7	7	8	7	8	5	4	9	7	7	8	7	8	5	4	9	7	19.8	19.8	19.8	63.598	582	582	0	143.83	15.1	16.7	15.1	16.7	8.6	7.4	18	13.6
B2HJK5	B2HJK5	13	13	13	tr|B2HJK5|B2HJK5_MYCMM Signal recognition particle protein OS=Mycobacterium marinum (strain ATCC BAA-535 / M) OX=216594 GN=ffh PE=3 SV=1	1	13	13	13	11	11	11	10	8	8	9	12	11	11	11	10	8	8	9	12	11	11	11	10	8	8	9	12	28.2	28.2	28.2	55.288	529	529	0	142.71	26.5	26.5	26.5	23.8	18.9	17.2	22.1	26.8
B2HR04	B2HR04	8	8	8	tr|B2HR04|B2HR04_MYCMM Iron-regulated conserved protein OS=Mycobacterium marinum (strain ATCC BAA-535 / M) OX=216594 GN=MMAR_2440 PE=4 SV=1	1	8	8	8	7	7	7	7	7	7	8	8	7	7	7	7	7	7	8	8	7	7	7	7	7	7	8	8	61.6	61.6	61.6	15.191	146	146	0	141.85	60.3	60.3	60.3	60.3	60.3	60.3	61.6	61.6
B2HNC1	B2HNC1	20	20	20	sp|B2HNC1|SYA_MYCMM Alanine--tRNA ligase OS=Mycobacterium marinum (strain ATCC BAA-535 / M) OX=216594 GN=alaS PE=3 SV=1	1	20	20	20	17	18	10	13	9	8	13	13	17	18	10	13	9	8	13	13	17	18	10	13	9	8	13	13	23.5	23.5	23.5	96.489	901	901	0	141.77	22.1	22.2	11.7	15.9	9.9	9.1	16.1	16.6
B2HIB7	B2HIB7	7	7	7	tr|B2HIB7|B2HIB7_MYCMM 30S ribosomal protein S6 OS=Mycobacterium marinum (strain ATCC BAA-535 / M) OX=216594 GN=rpsF PE=3 SV=1	1	7	7	7	7	7	7	7	7	7	7	7	7	7	7	7	7	7	7	7	7	7	7	7	7	7	7	7	71.9	71.9	71.9	10.897	96	96	0	140.88	71.9	71.9	71.9	71.9	71.9	71.9	71.9	71.9
B2HNQ2	B2HNQ2	2	2	2	tr|B2HNQ2|B2HNQ2_MYCMM ESAT-6-like protein OS=Mycobacterium marinum (strain ATCC BAA-535 / M) OX=216594 GN=esxA PE=3 SV=1	1	2	2	2	2	2	2	1	1	1	2	2	2	2	2	1	1	1	2	2	2	2	2	1	1	1	2	2	48.4	48.4	48.4	10.045	95	95	0	139.7	48.4	48.4	48.4	14.7	14.7	14.7	48.4	48.4
B2HJP0	B2HJP0	11	11	11	sp|B2HJP0|RRF_MYCMM Ribosome-recycling factor OS=Mycobacterium marinum (strain ATCC BAA-535 / M) OX=216594 GN=frr PE=3 SV=1	1	11	11	11	9	9	6	6	3	3	10	9	9	9	6	6	3	3	10	9	9	9	6	6	3	3	10	9	58.4	58.4	58.4	20.953	185	185	0	138.62	51.9	48.6	34.1	34.1	17.8	15.7	50.3	45.4
B2HQ47	B2HQ47	17	17	15	tr|B2HQ47|B2HQ47_MYCMM Fatty acyl-AMP ligase FadD25 OS=Mycobacterium marinum (strain ATCC BAA-535 / M) OX=216594 GN=fadD25 PE=4 SV=1	1	17	17	15	13	13	11	12	10	8	13	12	13	13	11	12	10	8	13	12	12	12	11	11	10	8	12	12	27.7	27.7	26	63.12	585	585	0	137.61	24.4	24.4	21.2	22.7	18.6	15.9	23.4	22.9
B2HSN4	B2HSN4	11	11	11	sp|B2HSN4|RL2_MYCMM 50S ribosomal protein L2 OS=Mycobacterium marinum (strain ATCC BAA-535 / M) OX=216594 GN=rplB PE=3 SV=1	1	11	11	11	10	10	8	8	6	8	11	10	10	10	8	8	6	8	11	10	10	10	8	8	6	8	11	10	43.9	43.9	43.9	30.457	280	280	0	137.52	41.1	41.1	36.4	36.4	26.4	36.4	43.9	41.1
B2HL00	B2HL00	8	8	8	tr|B2HL00|B2HL00_MYCMM Conserved 35 kDa alanine rich protein OS=Mycobacterium marinum (strain ATCC BAA-535 / M) OX=216594 GN=MMAR_1971 PE=4 SV=1	1	8	8	8	5	7	7	7	5	5	6	6	5	7	7	7	5	5	6	6	5	7	7	7	5	5	6	6	33.2	33.2	33.2	29.251	271	271	0	137.24	20.3	28.8	30.6	30.6	21	21	26.2	26.2
B2HFV8	B2HFV8	13	13	13	tr|B2HFV8|B2HFV8_MYCMM Conserved protein OS=Mycobacterium marinum (strain ATCC BAA-535 / M) OX=216594 GN=MMAR_3087 PE=4 SV=1	1	13	13	13	9	9	7	8	4	4	12	9	9	9	7	8	4	4	12	9	9	9	7	8	4	4	12	9	27.7	27.7	27.7	54.895	502	502	0	136.3	19.3	19.3	14.9	16.9	8.6	8.6	24.3	20.5
B2HJZ8	B2HJZ8	19	19	19	tr|B2HJZ8|B2HJZ8_MYCMM Chaperone protein HtpG OS=Mycobacterium marinum (strain ATCC BAA-535 / M) OX=216594 GN=htpG PE=3 SV=1	1	19	19	19	14	11	9	9	8	9	13	13	14	11	9	9	8	9	13	13	14	11	9	9	8	9	13	13	29.3	29.3	29.3	72.823	648	648	0	135.83	23.6	18.7	14.5	15.9	13	14	23.8	24.1
B2HS66	B2HS66	9	9	9	tr|B2HS66|B2HS66_MYCMM 2,3,4,5-tetrahydropyridine-2,6-dicarboxylate N-succinyltransferase OS=Mycobacterium marinum (strain ATCC BAA-535 / M) OX=216594 GN=dapD PE=3 SV=1	1	9	9	9	7	6	5	4	3	5	5	5	7	6	5	4	3	5	5	5	7	6	5	4	3	5	5	5	26.4	26.4	26.4	32.181	314	314	0	134.72	22	19.1	17.8	15.6	12.1	19.4	19.1	17.8
B2HSX3	B2HSX3	4	4	4	tr|B2HSX3|B2HSX3_MYCMM Conserved protein OS=Mycobacterium marinum (strain ATCC BAA-535 / M) OX=216594 GN=MMAR_2704 PE=4 SV=1	1	4	4	4	4	4	3	3	2	2	3	3	4	4	3	3	2	2	3	3	4	4	3	3	2	2	3	3	40.1	40.1	40.1	17.231	162	162	0	132.76	40.1	40.1	35.8	35.8	14.2	14.2	35.8	35.8
B2HF89	B2HF89	6	6	6	tr|B2HF89|B2HF89_MYCMM Phosphoserine aminotransferase OS=Mycobacterium marinum (strain ATCC BAA-535 / M) OX=216594 GN=serC PE=3 SV=1	1	6	6	6	5	5	5	2	4	2	5	5	5	5	5	2	4	2	5	5	5	5	5	2	4	2	5	5	19.7	19.7	19.7	39.957	376	376	0	132.3	17.6	17.6	16.5	5.6	10.6	4.5	17.6	17.6
B2HIJ9	B2HIJ9	8	8	8	sp|B2HIJ9|Y1744_MYCMM Uncharacterized oxidoreductase MMAR_1744 OS=Mycobacterium marinum (strain ATCC BAA-535 / M) OX=216594 GN=MMAR_1744 PE=3 SV=1	1	8	8	8	8	7	7	7	6	6	7	6	8	7	7	7	6	6	7	6	8	7	7	7	6	6	7	6	31	31	31	29.76	281	281	0	131.62	31	27	27	27	22.8	22.8	27	23.8
B2HJ79	B2HJ79	25	25	25	tr|B2HJ79|B2HJ79_MYCMM DNA topoisomerase 1 OS=Mycobacterium marinum (strain ATCC BAA-535 / M) OX=216594 GN=topA PE=3 SV=1	1	25	25	25	17	18	16	19	13	12	18	22	17	18	16	19	13	12	18	22	17	18	16	19	13	12	18	22	25.1	25.1	25.1	102.19	934	934	0	131.14	15.7	17.2	16.5	18.4	14	12.4	16.7	21.7
B2HCX4	B2HCX4	14	14	14	tr|B2HCX4|B2HCX4_MYCMM DNA-directed RNA polymerase subunit alpha OS=Mycobacterium marinum (strain ATCC BAA-535 / M) OX=216594 GN=rpoA PE=3 SV=1	1	14	14	14	13	13	11	12	10	10	12	13	13	13	11	12	10	10	12	13	13	13	11	12	10	10	12	13	32.3	32.3	32.3	37.741	347	347	0	131.05	30.3	32.3	29.4	29.7	26.8	26.8	32	32
B2HNI6	B2HNI6	28	28	28	tr|B2HNI6|B2HNI6_MYCMM NAD-dependent glutamate dehydrogenase Gdh OS=Mycobacterium marinum (strain ATCC BAA-535 / M) OX=216594 GN=gdh PE=4 SV=1	1	28	28	28	20	23	19	21	13	13	22	24	20	23	19	21	13	13	22	24	20	23	19	21	13	13	22	24	19.4	19.4	19.4	176.52	1612	1612	0	129.49	14.4	16.5	12.3	14	7.6	7.9	14.6	16.7
B2HSL1	B2HSL1	10	10	10	sp|B2HSL1|RS7_MYCMM 30S ribosomal protein S7 OS=Mycobacterium marinum (strain ATCC BAA-535 / M) OX=216594 GN=rpsG PE=3 SV=1	1	10	10	10	7	7	9	7	7	7	8	8	7	7	9	7	7	7	8	8	7	7	9	7	7	7	8	8	48.7	48.7	48.7	17.6	156	156	0	129.02	44.2	44.2	48.7	44.2	48.1	48.1	37.8	48.7
B2HIB8	B2HIB8	4	4	4	tr|B2HIB8|B2HIB8_MYCMM Single-stranded DNA-binding protein OS=Mycobacterium marinum (strain ATCC BAA-535 / M) OX=216594 GN=ssb PE=3 SV=1	1	4	4	4	3	4	4	4	2	3	2	3	3	4	4	4	2	3	2	3	3	4	4	4	2	3	2	3	26.9	26.9	26.9	17.887	175	175	0	128.74	16.6	26.9	26.9	26.9	13.1	23.4	13.1	16.6
B2HSR0	B2HSR0	11	11	11	tr|B2HSR0|B2HSR0_MYCMM Transcriptional regulatory protein (Probably AcrR-family) OS=Mycobacterium marinum (strain ATCC BAA-535 / M) OX=216594 GN=MMAR_2638 PE=4 SV=1	1	11	11	11	8	8	6	8	4	6	8	9	8	8	6	8	4	6	8	9	8	8	6	8	4	6	8	9	56.5	56.5	56.5	22.754	209	209	0	128.5	44	44	36.4	44	25.8	31.6	45.5	46.4
B2HPD1	B2HPD1	12	12	11	tr|B2HPD1|B2HPD1_MYCMM Transcriptional regulatory protein, MoxR1 OS=Mycobacterium marinum (strain ATCC BAA-535 / M) OX=216594 GN=moxR1 PE=4 SV=1	1	12	12	11	10	10	11	10	7	7	10	11	10	10	11	10	7	7	10	11	9	9	10	9	6	6	9	10	34.8	34.8	31.3	40.012	371	371	0	127.22	32.3	32.3	31.5	30.5	18.6	18.6	30.5	30.5
B2HP84	B2HP84	9	9	9	tr|B2HP84|B2HP84_MYCMM Glyceraldehyde-3-phosphate dehydrogenase OS=Mycobacterium marinum (strain ATCC BAA-535 / M) OX=216594 GN=gap PE=3 SV=1	1	9	9	9	9	9	7	9	7	7	9	8	9	9	7	9	7	7	9	8	9	9	7	9	7	7	9	8	33.6	33.6	33.6	35.999	339	339	0	127.08	33.6	33.6	23.3	33.6	23.3	23.3	33.6	27.4
B2HMG4	B2HMG4	16	16	16	tr|B2HMG4|B2HMG4_MYCMM Ribonuclease E Rne OS=Mycobacterium marinum (strain ATCC BAA-535 / M) OX=216594 GN=rne PE=4 SV=1	1	16	16	16	10	10	9	8	7	5	12	12	10	10	9	8	7	5	12	12	10	10	9	8	7	5	12	12	18.6	18.6	18.6	110.19	1017	1017	0	126.49	12.8	13	11.3	9.7	7.3	5.4	15.4	15.4
B2HNG6	B2HNG6	13	13	13	sp|B2HNG6|TIG_MYCMM Trigger factor OS=Mycobacterium marinum (strain ATCC BAA-535 / M) OX=216594 GN=tig PE=3 SV=1	1	13	13	13	9	8	6	8	5	6	9	8	9	8	6	8	5	6	9	8	9	8	6	8	5	6	9	8	25.2	25.2	25.2	52.363	484	484	0	126.29	16.7	15.3	12.4	17.4	9.3	12.2	16.9	16.7
B2HDY2	B2HDY2	12	12	12	tr|B2HDY2|B2HDY2_MYCMM Piperideine-6-carboxilic acid dehydrogenase Pcd OS=Mycobacterium marinum (strain ATCC BAA-535 / M) OX=216594 GN=pcd PE=3 SV=1	1	12	12	12	9	10	9	10	5	6	10	10	9	10	9	10	5	6	10	10	9	10	9	10	5	6	10	10	28.8	28.8	28.8	52.794	504	504	0	126.27	21.8	25.6	22.6	25.2	10.7	13.5	23.2	23.8
B2HD22	B2HD22	14	14	14	tr|B2HD22|B2HD22_MYCMM Inosine-5-monophosphate dehydrogenase OS=Mycobacterium marinum (strain ATCC BAA-535 / M) OX=216594 GN=guaB2 PE=3 SV=1	1	14	14	14	7	8	7	7	6	4	8	11	7	8	7	7	6	4	8	11	7	8	7	7	6	4	8	11	29.5	29.5	29.5	55.389	532	532	0	126.18	14.8	17.7	16.5	16.7	11.8	7.3	16.4	22.2
B2HNV0	B2HNV0	14	14	14	tr|B2HNV0|B2HNV0_MYCMM Fatty-acid-CoA ligase FadD2 OS=Mycobacterium marinum (strain ATCC BAA-535 / M) OX=216594 GN=fadD2 PE=4 SV=1	1	14	14	14	9	11	9	8	6	4	12	12	9	11	9	8	6	4	12	12	9	11	9	8	6	4	12	12	28.5	28.5	28.5	60.259	557	557	0	124.33	18.1	20.5	19.7	18.5	12.4	7.4	23.3	23.9
B2HKS2	B2HKS2	11	11	11	sp|B2HKS2|IF2_MYCMM Translation initiation factor IF-2 OS=Mycobacterium marinum (strain ATCC BAA-535 / M) OX=216594 GN=infB PE=3 SV=1	1	11	11	11	8	8	10	9	7	5	10	9	8	8	10	9	7	5	10	9	8	8	10	9	7	5	10	9	13.2	13.2	13.2	98.16	947	947	0	123.79	8.4	9.2	11.7	10.1	7.5	4.4	11.5	10.9
B2HIN0	B2HIN0	17	8	8	tr|B2HIN0|B2HIN0_MYCMM Phenolpthiocerol synthesis type-I polyketide synthase PpsB OS=Mycobacterium marinum (strain ATCC BAA-535 / M) OX=216594 GN=ppsB PE=4 SV=1	1	17	8	8	12	16	13	13	6	9	14	15	6	8	5	7	1	3	6	6	6	8	5	7	1	3	6	6	12.6	6.6	6.6	161.73	1524	1524	0	123.16	8.5	12.1	9	9.3	3.3	5.2	10.5	11
B2HM04	B2HM04	7	7	7	tr|B2HM04|B2HM04_MYCMM Uncharacterized protein OS=Mycobacterium marinum (strain ATCC BAA-535 / M) OX=216594 GN=MMAR_2018 PE=4 SV=1	1	7	7	7	6	5	6	4	6	6	6	5	6	5	6	4	6	6	6	5	6	5	6	4	6	6	6	5	32	32	32	26.285	247	247	0	122	28.7	23.9	27.1	19	27.1	27.1	27.1	23.9
B2HQ15	B2HQ15	17	17	17	tr|B2HQ15|B2HQ15_MYCMM UDP-glucose 6-dehydrogenase, UdgL OS=Mycobacterium marinum (strain ATCC BAA-535 / M) OX=216594 GN=udgL PE=3 SV=1	1	17	17	17	14	14	12	11	9	8	15	13	14	14	12	11	9	8	15	13	14	14	12	11	9	8	15	13	39.7	39.7	39.7	46.201	418	418	0	122	34.7	34	31.1	30.1	23.7	20.8	36.6	34.7
B2HSG1	B2HSG1	8	8	8	tr|B2HSG1|B2HSG1_MYCMM Enoyl-CoA hydratase, EchA3 OS=Mycobacterium marinum (strain ATCC BAA-535 / M) OX=216594 GN=echA3 PE=1 SV=1	1	8	8	8	6	7	7	7	5	6	6	6	6	7	7	7	5	6	6	6	6	7	7	7	5	6	6	6	38.1	38.1	38.1	24.426	231	231	0	121.1	29.4	32.9	32	32.9	26.4	32.9	26.8	26.8
B2HQL8	B2HQL8	9	9	9	tr|B2HQL8|B2HQL8_MYCMM Homoserine dehydrogenase OS=Mycobacterium marinum (strain ATCC BAA-535 / M) OX=216594 GN=thrA PE=3 SV=1	1	9	9	9	7	7	7	7	5	5	7	8	7	7	7	7	5	5	7	8	7	7	7	7	5	5	7	8	18.6	18.6	18.6	45.74	441	441	0	120.69	14.1	14.1	13.6	14.3	9.1	9.3	14.3	16.3
B2HPB3	B2HPB3	11	11	11	tr|B2HPB3|B2HPB3_MYCMM Conserved ATP-binding protein ABC transporter OS=Mycobacterium marinum (strain ATCC BAA-535 / M) OX=216594 GN=MMAR_2268 PE=4 SV=1	1	11	11	11	10	9	8	8	5	4	8	10	10	9	8	8	5	4	8	10	10	9	8	8	5	4	8	10	53.1	53.1	53.1	28.026	260	260	0	119.78	47.3	43.1	40.4	40.8	23.5	20.4	43.8	47.3
B2HPS9	B2HPS9	24	23	23	tr|B2HPS9|B2HPS9_MYCMM Chaperone protein ClpB OS=Mycobacterium marinum (strain ATCC BAA-535 / M) OX=216594 GN=clpB PE=3 SV=1	1	24	23	23	16	19	17	17	14	15	19	16	15	18	16	16	13	14	18	15	15	18	16	16	13	14	18	15	26.5	24.8	24.8	92.778	848	848	0	119.55	20.2	22.4	21.5	22.1	16.9	18.3	21.1	19.1
B2HJL2	B2HJL2	5	5	5	sp|B2HJL2|RS16_MYCMM 30S ribosomal protein S16 OS=Mycobacterium marinum (strain ATCC BAA-535 / M) OX=216594 GN=rpsP PE=3 SV=1	1	5	5	5	2	3	4	4	2	3	4	3	2	3	4	4	2	3	4	3	2	3	4	4	2	3	4	3	32.3	32.3	32.3	17.399	161	161	0	119.33	14.3	18.6	26.1	26.1	8.7	16.1	24.8	18.6
B2HLF9	B2HLF9	4	4	4	tr|B2HLF9|B2HLF9_MYCMM Uncharacterized protein OS=Mycobacterium marinum (strain ATCC BAA-535 / M) OX=216594 GN=MMAR_5287 PE=4 SV=1	1	4	4	4	4	4	3	3	2	2	3	4	4	4	3	3	2	2	3	4	4	4	3	3	2	2	3	4	47.2	47.2	47.2	13.557	127	127	0	118.78	47.2	47.2	33.1	33.1	20.5	20.5	33.1	47.2
B2HT54	B2HT54	15	15	15	tr|B2HT54|B2HT54_MYCMM Fumarate hydratase class II OS=Mycobacterium marinum (strain ATCC BAA-535 / M) OX=216594 GN=fum PE=1 SV=1	1	15	15	15	14	14	10	8	7	7	11	13	14	14	10	8	7	7	11	13	14	14	10	8	7	7	11	13	31.1	31.1	31.1	50.191	476	476	0	118.15	28.6	28.6	23.7	18.7	14.5	14.5	21.6	26.7
B2HEA7	B2HEA7	5	5	5	tr|B2HEA7|B2HEA7_MYCMM Pterin-4-alpha-carbinolamine dehydratase MoaB2 OS=Mycobacterium marinum (strain ATCC BAA-535 / M) OX=216594 GN=moaB2 PE=1 SV=1	1	5	5	5	4	4	4	4	1	1	5	4	4	4	4	4	1	1	5	4	4	4	4	4	1	1	5	4	35.9	35.9	35.9	18.408	181	181	0	117.85	31.5	31.5	27.6	27.6	8.3	8.3	35.9	31.5
B2HJV4	B2HJV4	7	7	7	tr|B2HJV4|B2HJV4_MYCMM Conserved hypothetical membrane protein OS=Mycobacterium marinum (strain ATCC BAA-535 / M) OX=216594 GN=MMAR_3477 PE=4 SV=1	1	7	7	7	3	4	5	4	5	4	5	5	3	4	5	4	5	4	5	5	3	4	5	4	5	4	5	5	26.5	26.5	26.5	31.877	298	298	0	117.38	10.1	17.8	16.1	11.7	16.1	13.8	16.1	21.1
B2HJT8	B2HJT8	9	9	9	tr|B2HJT8|B2HJT8_MYCMM NADPH-dependent mycothiol reductase Mtr OS=Mycobacterium marinum (strain ATCC BAA-535 / M) OX=216594 GN=mtr PE=3 SV=1	1	9	9	9	8	8	7	6	6	4	7	7	8	8	7	6	6	4	7	7	8	8	7	6	6	4	7	7	16.6	16.6	16.6	49.503	459	459	0	117.35	14.8	14.8	12.9	10.9	12.9	9.2	12.9	12.9
B2HED8	B2HED8	14	14	14	sp|B2HED8|G6PI_MYCMM Glucose-6-phosphate isomerase OS=Mycobacterium marinum (strain ATCC BAA-535 / M) OX=216594 GN=pgi PE=3 SV=1	1	14	14	14	9	9	10	10	8	10	8	11	9	9	10	10	8	10	8	11	9	9	10	10	8	10	8	11	31.2	31.2	31.2	60.31	554	554	0	117.07	19.5	20.8	22	22.7	17.1	22.6	18.1	24.7
B2HK64	B2HK64	15	15	15	tr|B2HK64|B2HK64_MYCMM Acetyl-coenzyme A synthetase OS=Mycobacterium marinum (strain ATCC BAA-535 / M) OX=216594 GN=acs PE=3 SV=1	1	15	15	15	13	13	11	10	9	11	13	12	13	13	11	10	9	11	13	12	13	13	11	10	9	11	13	12	29	29	29	71.278	651	651	0	116.97	23.8	25.3	17.5	18.4	14.9	19.2	22.6	21
B2HQX9	B2HQX9	6	6	6	sp|B2HQX9|TRPA_MYCMM Tryptophan synthase alpha chain OS=Mycobacterium marinum (strain ATCC BAA-535 / M) OX=216594 GN=trpA PE=3 SV=1	1	6	6	6	5	6	4	4	5	6	5	5	5	6	4	4	5	6	5	5	5	6	4	4	5	6	5	5	21.9	21.9	21.9	27.976	269	269	0	116.08	17.8	21.9	14.5	14.5	18.6	21.9	17.8	18.6
B2HP46	B2HP46	8	8	8	tr|B2HP46|B2HP46_MYCMM Integration host factor MihF OS=Mycobacterium marinum (strain ATCC BAA-535 / M) OX=216594 GN=mihF PE=4 SV=1	1	8	8	8	7	8	6	6	4	3	7	8	7	8	6	6	4	3	7	8	7	8	6	6	4	3	7	8	43.2	43.2	43.2	12.118	111	111	0	115.77	41.4	43.2	41.4	41.4	27.9	27	41.4	43.2
B2HPB8	B2HPB8	14	14	14	tr|B2HPB8|B2HPB8_MYCMM Acyl-CoA dehydrogenase FadE15 OS=Mycobacterium marinum (strain ATCC BAA-535 / M) OX=216594 GN=fadE15 PE=3 SV=1	1	14	14	14	9	9	9	9	11	11	9	10	9	9	9	9	11	11	9	10	9	9	9	9	11	11	9	10	23.3	23.3	23.3	65.871	609	609	0	115.73	13.1	13.1	13	13.8	17.7	17.9	13.1	15.1
B2HCT8	B2HCT8	6	6	6	sp|B2HCT8|RS5_MYCMM 30S ribosomal protein S5 OS=Mycobacterium marinum (strain ATCC BAA-535 / M) OX=216594 GN=rpsE PE=3 SV=1	1	6	6	6	6	6	6	6	5	6	6	6	6	6	6	6	5	6	6	6	6	6	6	6	5	6	6	6	27.7	27.7	27.7	22.935	224	224	0	114.97	27.7	27.7	27.7	27.7	21	27.7	27.7	27.7
B2HNV2	B2HNV2	18	18	18	tr|B2HNV2|B2HNV2_MYCMM Acyl-CoA dehydrogenase FadE6 OS=Mycobacterium marinum (strain ATCC BAA-535 / M) OX=216594 GN=fadE6 PE=4 SV=1	1	18	18	18	13	14	14	13	11	11	16	16	13	14	14	13	11	11	16	16	13	14	14	13	11	11	16	16	25.5	25.5	25.5	78.194	728	728	0	114.45	19	20.5	18.8	19.2	15	15.4	23.2	23.6
B2HFW2	B2HFW2	15	15	15	sp|B2HFW2|ARC_MYCMM Proteasome-associated ATPase OS=Mycobacterium marinum (strain ATCC BAA-535 / M) OX=216594 GN=mpa PE=3 SV=1	1	15	15	15	12	10	12	11	8	8	11	10	12	10	12	11	8	8	11	10	12	10	12	11	8	8	11	10	20.2	20.2	20.2	67.571	609	609	0	114.35	18.9	15.9	18.2	16.9	12.8	12.8	17.7	15.8
B2HSX7;B2HKH4	B2HSX7	18;1	18;1	18;1	tr|B2HSX7|B2HSX7_MYCMM Glycine dehydrogenase (decarboxylating) OS=Mycobacterium marinum (strain ATCC BAA-535 / M) OX=216594 GN=gcvB PE=3 SV=1	2	18	18	18	16	13	11	12	8	7	16	14	16	13	11	12	8	7	16	14	16	13	11	12	8	7	16	14	25	25	25	100.46	945	945;961	0	114.03	22	16.5	13.7	15.7	10.5	9	21.4	19.3
B2HDW6	B2HDW6	10	10	10	tr|B2HDW6|B2HDW6_MYCMM Dihydrolipoamide dehydrogenase LpdA OS=Mycobacterium marinum (strain ATCC BAA-535 / M) OX=216594 GN=lpdA PE=4 SV=1	1	10	10	10	9	7	5	5	4	4	9	9	9	7	5	5	4	4	9	9	9	7	5	5	4	4	9	9	20.3	20.3	20.3	49.189	469	469	0	114	17.9	17.7	12.8	12.8	9	9	17.9	20
B2HT76	B2HT76	13	13	13	tr|B2HT76|B2HT76_MYCMM Cystathionine beta-synthase Cbs OS=Mycobacterium marinum (strain ATCC BAA-535 / M) OX=216594 GN=cbs PE=4 SV=1	1	13	13	13	11	11	11	12	8	8	13	11	11	11	11	12	8	8	13	11	11	11	11	12	8	8	13	11	33.2	33.2	33.2	48.612	464	464	0	113.77	26.9	27.2	27.2	30.4	21.8	21.6	33.2	27.2
B2HII3	B2HII3	9	9	9	tr|B2HII3|B2HII3_MYCMM DNA-binding protein Hu, HupB OS=Mycobacterium marinum (strain ATCC BAA-535 / M) OX=216594 GN=hupB PE=3 SV=1	1	9	9	9	6	6	6	7	6	5	8	7	6	6	6	7	6	5	8	7	6	6	6	7	6	5	8	7	33.2	33.2	33.2	22.762	220	220	0	113.45	24.1	24.1	21.8	31.4	24.5	17.7	33.2	24.5
B2HJ55	B2HJ55	6	6	6	tr|B2HJ55|B2HJ55_MYCMM Epoxide hydrolase EphA OS=Mycobacterium marinum (strain ATCC BAA-535 / M) OX=216594 GN=ephA PE=4 SV=1	1	6	6	6	5	5	4	4	3	4	2	5	5	5	4	4	3	4	2	5	5	5	4	4	3	4	2	5	21.4	21.4	21.4	35.651	322	322	0	112.54	18.3	18.3	14.6	12.4	8.7	11.8	5.6	17.7
B2HP97	B2HP97	9	9	9	tr|B2HP97|B2HP97_MYCMM Glucose-6-phosphate 1-dehydrogenase OS=Mycobacterium marinum (strain ATCC BAA-535 / M) OX=216594 GN=zwf2 PE=3 SV=1	1	9	9	9	7	5	8	7	6	6	9	8	7	5	8	7	6	6	9	8	7	5	8	7	6	6	9	8	16.4	16.4	16.4	57.635	517	517	0	112.47	14.3	10.6	16.2	14.5	12.8	12.8	16.4	16.2
B2HK75	B2HK75	2	2	2	tr|B2HK75|B2HK75_MYCMM Conserved protein with endoribonuclease L-PSP domain OS=Mycobacterium marinum (strain ATCC BAA-535 / M) OX=216594 GN=MMAR_5166 PE=4 SV=1	1	2	2	2	1	1	1	2	2	1	1	1	1	1	1	2	2	1	1	1	1	1	1	2	2	1	1	1	18.5	18.5	18.5	15.242	151	151	0	112.26	7.3	7.3	11.3	18.5	18.5	7.3	7.3	7.3
B2HHR2	B2HHR2	18	18	18	tr|B2HHR2|B2HHR2_MYCMM Pyruvate dehydrogenase E1 component OS=Mycobacterium marinum (strain ATCC BAA-535 / M) OX=216594 GN=aceE PE=4 SV=1	1	18	18	18	16	15	10	13	7	7	15	12	16	15	10	13	7	7	15	12	16	15	10	13	7	7	15	12	20.8	20.8	20.8	103.33	929	929	0	111.86	18.4	17.8	12.3	16.3	7.5	7.1	17.1	15.7
B2HQX7	B2HQX7	14	14	14	sp|B2HQX7|TRPC_MYCMM Indole-3-glycerol phosphate synthase OS=Mycobacterium marinum (strain ATCC BAA-535 / M) OX=216594 GN=trpC PE=3 SV=1	1	14	14	14	12	11	11	10	10	10	10	12	12	11	11	10	10	10	10	12	12	11	11	10	10	10	10	12	56.2	56.2	56.2	28.115	272	272	0	108.62	53.3	49.6	47.1	39.7	41.5	40.4	43.4	47.1
B2HIF9	B2HIF9	8	8	8	tr|B2HIF9|B2HIF9_MYCMM Aspartyl/glutamyl-tRNA(Asn/Gln) amidotransferase subunit B OS=Mycobacterium marinum (strain ATCC BAA-535 / M) OX=216594 GN=gatB PE=3 SV=1	1	8	8	8	7	7	7	7	4	4	7	8	7	7	7	7	4	4	7	8	7	7	7	7	4	4	7	8	17.3	17.3	17.3	54.238	502	502	0	106.97	15.9	15.9	15.9	15.9	8.8	8.8	15.7	17.3
B2HNW3	B2HNW3	15	15	15	tr|B2HNW3|B2HNW3_MYCMM Conserved protein OS=Mycobacterium marinum (strain ATCC BAA-535 / M) OX=216594 GN=MMAR_0541 PE=4 SV=1	1	15	15	15	9	7	7	9	8	6	11	7	9	7	7	9	8	6	11	7	9	7	7	9	8	6	11	7	26.8	26.8	26.8	66.999	620	620	0	106.14	16.3	11	10.6	15.3	12.4	9.2	18.4	12.4
B2HNH0	B2HNH0	5	5	5	tr|B2HNH0|B2HNH0_MYCMM Ribose/galactose isomerase RpiB OS=Mycobacterium marinum (strain ATCC BAA-535 / M) OX=216594 GN=rpiB PE=4 SV=1	1	5	5	5	5	5	4	4	3	3	5	5	5	5	4	4	3	3	5	5	5	5	4	4	3	3	5	5	27.7	27.7	27.7	17.024	159	159	0	106.12	27.7	27.7	27.7	27.7	21.4	21.4	27.7	27.7
B2HHN3	B2HHN3	9	9	9	tr|B2HHN3|B2HHN3_MYCMM Conserved protein OS=Mycobacterium marinum (strain ATCC BAA-535 / M) OX=216594 GN=MMAR_3305 PE=4 SV=1	1	9	9	9	6	8	6	6	5	4	7	7	6	8	6	6	5	4	7	7	6	8	6	6	5	4	7	7	40	40	40	26.918	245	245	0	105.68	29.8	35.5	29.4	28.2	24.1	19.6	35.9	35.9
B2HGX2	B2HGX2	5	5	5	tr|B2HGX2|B2HGX2_MYCMM Conserved protein OS=Mycobacterium marinum (strain ATCC BAA-535 / M) OX=216594 GN=MMAR_3248 PE=3 SV=1	1	5	5	5	2	2	3	4	4	4	4	3	2	2	3	4	4	4	4	3	2	2	3	4	4	4	4	3	39.8	39.8	39.8	12.466	118	118	0	105.58	18.6	18.6	28.8	39.8	29.7	29.7	28.8	18.6
B2HH05	B2HH05	15	15	13	tr|B2HH05|B2HH05_MYCMM Acyl-[acyl-carrier protein] desaturase DesA1 OS=Mycobacterium marinum (strain ATCC BAA-535 / M) OX=216594 GN=desA1 PE=4 SV=1	1	15	15	13	13	13	9	8	4	4	14	12	13	13	9	8	4	4	14	12	11	11	7	7	3	3	12	11	46.2	46.2	42	38.944	338	338	0	105.55	38.5	38.5	27.8	26.9	12.4	12.4	42	41.1
B2HJQ1;B2HKN7	B2HJQ1	7;1	7;1	7;1	tr|B2HJQ1|B2HJQ1_MYCMM 4-hydroxy-3-methylbut-2-en-1-yl diphosphate synthase (flavodoxin) OS=Mycobacterium marinum (strain ATCC BAA-535 / M) OX=216594 GN=ispG PE=3 SV=1	2	7	7	7	6	6	6	6	4	5	7	5	6	6	6	6	4	5	7	5	6	6	6	6	4	5	7	5	18.9	18.9	18.9	40.628	387	387;387	0	105.24	18.6	18.6	18.6	18.6	11.9	14.7	18.9	15.5
B2HKD3	B2HKD3	20	20	20	tr|B2HKD3|B2HKD3_MYCMM 2-isopropylmalate synthase OS=Mycobacterium marinum (strain ATCC BAA-535 / M) OX=216594 GN=leuA PE=3 SV=1	1	20	20	20	14	13	14	13	8	9	12	17	14	13	14	13	8	9	12	17	14	13	14	13	8	9	12	17	30.4	30.4	30.4	66.073	606	606	0	105.13	24.3	21.9	22.8	20.8	11.1	14.5	18.2	25.6
B2HQT3	B2HQT3	10	10	10	tr|B2HQT3|B2HQT3_MYCMM 3-hydroxybutyryl-CoA dehydrogenase FadB2 OS=Mycobacterium marinum (strain ATCC BAA-535 / M) OX=216594 GN=fadB2 PE=4 SV=1	1	10	10	10	9	9	7	7	7	6	7	9	9	9	7	7	7	6	7	9	9	9	7	7	7	6	7	9	41.7	41.7	41.7	30.905	288	288	0	104.46	38.9	38.9	26	26	24	20.8	29.2	38.9
B2HFB8	B2HFB8	22	22	22	tr|B2HFB8|B2HFB8_MYCMM Fatty oxidation protein FadB OS=Mycobacterium marinum (strain ATCC BAA-535 / M) OX=216594 GN=fadB PE=4 SV=1	1	22	22	22	18	17	12	13	11	11	20	16	18	17	12	13	11	11	20	16	18	17	12	13	11	11	20	16	29.8	29.8	29.8	75.671	714	714	0	104.09	27.5	23	16.5	19.9	16.9	16	27.2	23.8
B2HEQ6	B2HEQ6	30	30	30	tr|B2HEQ6|B2HEQ6_MYCMM Protein translocase subunit SecA OS=Mycobacterium marinum (strain ATCC BAA-535 / M) OX=216594 GN=secA PE=3 SV=1	1	30	30	30	11	13	17	8	7	7	17	19	11	13	17	8	7	7	17	19	11	13	17	8	7	7	17	19	28.3	28.3	28.3	106.16	950	950	0	104.05	13.4	13.7	17.5	7.7	7.1	7.1	18.9	22.1
B2HHB1	B2HHB1	5	5	5	tr|B2HHB1|B2HHB1_MYCMM Phosphoglucomutase PgmA OS=Mycobacterium marinum (strain ATCC BAA-535 / M) OX=216594 GN=pgmA PE=3 SV=1	1	5	5	5	5	5	5	5	5	4	5	5	5	5	5	5	5	4	5	5	5	5	5	5	5	4	5	5	9.9	9.9	9.9	57.396	543	543	0	103.24	9.9	9.9	9.9	9.9	9.9	8.3	9.9	9.9
B2HIE0	B2HIE0	9	9	9	tr|B2HIE0|B2HIE0_MYCMM Electron transfer flavoprotein (Beta-subunit) FixA OS=Mycobacterium marinum (strain ATCC BAA-535 / M) OX=216594 GN=fixA PE=4 SV=1	1	9	9	9	8	7	5	6	6	6	7	8	8	7	5	6	6	6	7	8	8	7	5	6	6	6	7	8	40.3	40.3	40.3	27.776	263	263	0	102.6	34.2	31.2	19	27.8	22.1	22.1	31.9	37.3
B2HM74	B2HM74	19	19	19	sp|B2HM74|SYT_MYCMM Threonine--tRNA ligase OS=Mycobacterium marinum (strain ATCC BAA-535 / M) OX=216594 GN=thrS PE=3 SV=1	1	19	19	19	13	17	11	9	9	5	15	16	13	17	11	9	9	5	15	16	13	17	11	9	9	5	15	16	28.1	28.1	28.1	77.254	691	691	0	102.38	19.1	23.9	17.1	13.6	12.6	7.5	23	25.2
B2HEP6	B2HEP6	20	20	20	sp|B2HEP6|SAHH_MYCMM Adenosylhomocysteinase OS=Mycobacterium marinum (strain ATCC BAA-535 / M) OX=216594 GN=ahcY PE=3 SV=1	1	20	20	20	14	11	11	11	12	11	14	15	14	11	11	11	12	11	14	15	14	11	11	11	12	11	14	15	36.4	36.4	36.4	53.884	492	492	0	102.28	26.4	26.2	21.7	21.7	24	19.5	27	31.9
B2HGX0	B2HGX0	7	7	7	tr|B2HGX0|B2HGX0_MYCMM Carbohydrate kinase CbhK OS=Mycobacterium marinum (strain ATCC BAA-535 / M) OX=216594 GN=cbhK PE=4 SV=1	1	7	7	7	6	5	4	4	2	1	6	5	6	5	4	4	2	1	6	5	6	5	4	4	2	1	6	5	31.8	31.8	31.8	34.417	324	324	0	101.04	26.9	21.9	17.9	17.3	7.4	2.5	26.9	21.9
B2HN30	B2HN30	14	14	14	tr|B2HN30|B2HN30_MYCMM Acyl-CoA dehydrogenase FadE5 OS=Mycobacterium marinum (strain ATCC BAA-535 / M) OX=216594 GN=fadE5 PE=3 SV=1	1	14	14	14	9	12	13	13	10	7	12	13	9	12	13	13	10	7	12	13	9	12	13	13	10	7	12	13	21.6	21.6	21.6	66.396	611	611	0	100.62	14.9	18.7	21.6	19.8	16.5	12.1	17	18.8
B2HJ54	B2HJ54	11	11	11	tr|B2HJ54|B2HJ54_MYCMM ATP-dependent zinc metalloprotease FtsH OS=Mycobacterium marinum (strain ATCC BAA-535 / M) OX=216594 GN=ftsH PE=3 SV=1	1	11	11	11	7	7	8	6	3	6	8	8	7	7	8	6	3	6	8	8	7	7	8	6	3	6	8	8	18.1	18.1	18.1	80.498	746	746	0	99.677	10.9	11.4	13.4	10.1	5.2	9.9	13.5	12.9
B2HHR6	B2HHR6	7	7	7	tr|B2HHR6|B2HHR6_MYCMM 3-oxoacyl-[acyl-carrier protein] synthase 1 KasA OS=Mycobacterium marinum (strain ATCC BAA-535 / M) OX=216594 GN=kasA PE=3 SV=1	1	7	7	7	4	7	3	4	1	1	4	4	4	7	3	4	1	1	4	4	4	7	3	4	1	1	4	4	27.6	27.6	27.6	43.651	416	416	0	99.466	13	27.6	9.4	15.1	2.4	2.4	16.8	16.8
CON__P08779;CON__Q9Z2K1;CON__Q3ZAW8	CON__P08779;CON__Q9Z2K1;CON__Q3ZAW8	14;7;7	11;6;6	5;2;2	;;	3	14	11	5	10	11	10	7	8	8	11	10	8	8	7	5	5	5	9	7	3	4	2	1	2	1	3	3	23.5	19.7	9.7	51.267	473	473;469;474	0	99.151	18	19.7	15.9	11.4	13.3	12.3	19.9	16.9
B2HHK8	B2HHK8	9	9	9	tr|B2HHK8|B2HHK8_MYCMM Uncharacterized protein OS=Mycobacterium marinum (strain ATCC BAA-535 / M) OX=216594 GN=MMAR_3280 PE=4 SV=1	1	9	9	9	6	8	5	6	7	6	7	7	6	8	5	6	7	6	7	7	6	8	5	6	7	6	7	7	33.8	33.8	33.8	23.252	219	219	0	98.987	30.6	33.8	22.8	23.3	26.5	26	33.8	33.8
B2HFB9	B2HFB9	8	8	8	tr|B2HFB9|B2HFB9_MYCMM Acyl-CoA thiolase FadA OS=Mycobacterium marinum (strain ATCC BAA-535 / M) OX=216594 GN=fadA PE=3 SV=1	1	8	8	8	5	6	4	4	4	4	6	6	5	6	4	4	4	4	6	6	5	6	4	4	4	4	6	6	24.9	24.9	24.9	43.966	417	417	0	98.452	18.9	18.7	10.1	10.1	10.1	10.1	20.4	18.9
B2HIG7	B2HIG7	14	14	14	tr|B2HIG7|B2HIG7_MYCMM Ketol-acid reductoisomerase (NADP(+)) OS=Mycobacterium marinum (strain ATCC BAA-535 / M) OX=216594 GN=ilvC PE=3 SV=1	1	14	14	14	12	12	8	8	7	9	11	13	12	12	8	8	7	9	11	13	12	12	8	8	7	9	11	13	34.4	34.4	34.4	36.988	343	343	0	98.064	30	34.1	18.7	18.7	18.4	23	30	30
B2HJ43	B2HJ43	10	10	10	tr|B2HJ43|B2HJ43_MYCMM Lysine--tRNA ligase OS=Mycobacterium marinum (strain ATCC BAA-535 / M) OX=216594 GN=lysS PE=3 SV=1	1	10	10	10	9	9	9	8	8	4	8	8	9	9	9	8	8	4	8	8	9	9	9	8	8	4	8	8	23.3	23.3	23.3	55.478	498	498	0	97.786	21.7	21.7	21.7	17.5	16.7	9.2	19.1	19.1
B2HPB4	B2HPB4	13	13	13	tr|B2HPB4|B2HPB4_MYCMM Cysteine desulfurase OS=Mycobacterium marinum (strain ATCC BAA-535 / M) OX=216594 GN=csd PE=3 SV=1	1	13	13	13	10	8	11	8	6	6	9	8	10	8	11	8	6	6	9	8	10	8	11	8	6	6	9	8	37.6	37.6	37.6	44.884	417	417	0	97.763	31.4	24.5	31.4	21.8	15.3	15.3	24	21.8
B2HHR4	B2HHR4	4	4	4	tr|B2HHR4|B2HHR4_MYCMM Malonyl CoA-acyl carrier protein transacylase FabD OS=Mycobacterium marinum (strain ATCC BAA-535 / M) OX=216594 GN=fabD PE=4 SV=1	1	4	4	4	3	4	3	3	1	2	2	1	3	4	3	3	1	2	2	1	3	4	3	3	1	2	2	1	12.9	12.9	12.9	31.058	302	302	0	97.122	9.9	12.9	9.9	9.3	3.6	6.6	6.6	3.6
B2HE00	B2HE00	13	13	13	tr|B2HE00|B2HE00_MYCMM Arylsulfatase AtsD_2 OS=Mycobacterium marinum (strain ATCC BAA-535 / M) OX=216594 GN=atsD_2 PE=4 SV=1	1	13	13	13	12	11	9	9	8	9	12	10	12	11	9	9	8	9	12	10	12	11	9	9	8	9	12	10	17.7	17.7	17.7	85.357	775	775	0	97.075	16.4	15.2	11.5	11.5	10.3	11.6	16.4	14.1
B2HIE1	B2HIE1	7	7	7	tr|B2HIE1|B2HIE1_MYCMM Electron transfer flavoprotein (Alpha-subunit) FixB OS=Mycobacterium marinum (strain ATCC BAA-535 / M) OX=216594 GN=fixB PE=4 SV=1	1	7	7	7	7	6	6	6	5	4	7	7	7	6	6	6	5	4	7	7	7	6	6	6	5	4	7	7	24.2	24.2	24.2	31.716	318	318	0	96.455	24.2	24.2	16.7	16.7	16.7	11.9	24.2	24.2
B2HGR3	B2HGR3	9	9	9	tr|B2HGR3|B2HGR3_MYCMM Cell division protein FtsZ OS=Mycobacterium marinum (strain ATCC BAA-535 / M) OX=216594 GN=ftsZ PE=3 SV=1	1	9	9	9	5	4	5	4	4	4	6	7	5	4	5	4	4	4	6	7	5	4	5	4	4	4	6	7	27.2	27.2	27.2	39.193	386	386	0	96.371	20.2	15.8	13.7	11.9	11.9	11.9	21	21
B2HCX3	B2HCX3	9	9	9	sp|B2HCX3|RS4_MYCMM 30S ribosomal protein S4 OS=Mycobacterium marinum (strain ATCC BAA-535 / M) OX=216594 GN=rpsD PE=3 SV=1	1	9	9	9	7	6	5	5	4	4	7	9	7	6	5	5	4	4	7	9	7	6	5	5	4	4	7	9	39.3	39.3	39.3	23.408	201	201	0	96.34	23.9	30.3	15.9	22.9	18.9	11.9	35.8	39.3
B2HJF5	B2HJF5	15	15	15	tr|B2HJF5|B2HJF5_MYCMM Coenzyme F420-dependent oxidoreductase OS=Mycobacterium marinum (strain ATCC BAA-535 / M) OX=216594 GN=MMAR_0154 PE=4 SV=1	1	15	15	15	11	11	8	5	8	6	9	9	11	11	8	5	8	6	9	9	11	11	8	5	8	6	9	9	45.7	45.7	45.7	37.44	346	346	0	96.252	30.6	34.4	23.4	13.9	23.7	20.5	24	24
B2HH97	B2HH97	16	16	16	tr|B2HH97|B2HH97_MYCMM Hydrolase OS=Mycobacterium marinum (strain ATCC BAA-535 / M) OX=216594 GN=MMAR_1577 PE=4 SV=1	1	16	16	16	11	11	9	9	5	3	12	12	11	11	9	9	5	3	12	12	11	11	9	9	5	3	12	12	29.7	29.7	29.7	66.858	603	603	0	95.769	20.1	20.1	16.3	16.6	7.8	5.3	21.2	21.2
B2HF13	B2HF13	5	5	5	tr|B2HF13|B2HF13_MYCMM Conserved membrane protein OS=Mycobacterium marinum (strain ATCC BAA-535 / M) OX=216594 GN=MMAR_2993 PE=4 SV=1	1	5	5	5	5	4	5	3	4	2	3	3	5	4	5	3	4	2	3	3	5	4	5	3	4	2	3	3	13.9	13.9	13.9	31.226	295	295	0	95.007	13.9	12.2	13.9	12.2	11.5	6.4	13.9	8.1
B2HT73	B2HT73	7	7	7	tr|B2HT73|B2HT73_MYCMM Transcription elongation factor GreA OS=Mycobacterium marinum (strain ATCC BAA-535 / M) OX=216594 GN=greA PE=3 SV=1	1	7	7	7	4	3	5	3	2	2	5	4	4	3	5	3	2	2	5	4	4	3	5	3	2	2	5	4	45.7	45.7	45.7	18.014	164	164	0	94.968	37.2	28	44.5	28	13.4	13.4	29.3	28
B2HNH4	B2HNH4	15	15	15	tr|B2HNH4|B2HNH4_MYCMM Aminopeptidase N PepN OS=Mycobacterium marinum (strain ATCC BAA-535 / M) OX=216594 GN=pepN PE=4 SV=1	1	15	15	15	10	11	7	6	8	8	9	11	10	11	7	6	8	8	9	11	10	11	7	6	8	8	9	11	21.8	21.8	21.8	93.982	859	859	0	94.822	11.6	16.1	9.4	7.8	10.5	9.3	10	13.3
B2HHU8	B2HHU8	6	6	6	tr|B2HHU8|B2HHU8_MYCMM Conserved hypothetical oxidoreductase OS=Mycobacterium marinum (strain ATCC BAA-535 / M) OX=216594 GN=MMAR_4944 PE=4 SV=1	1	6	6	6	4	5	4	3	3	3	4	4	4	5	4	3	3	3	4	4	4	5	4	3	3	3	4	4	19.8	19.8	19.8	41.902	388	388	0	94.112	13.7	15.5	10.6	8.8	9.5	9.5	13.7	13.7
B2HH17	B2HH17	12	12	12	tr|B2HH17|B2HH17_MYCMM Sulfurtransferase OS=Mycobacterium marinum (strain ATCC BAA-535 / M) OX=216594 GN=cysA2 PE=4 SV=1	1	12	12	12	10	8	5	6	5	4	8	7	10	8	5	6	5	4	8	7	10	8	5	6	5	4	8	7	45	45	45	30.921	280	280	0	94.1	39.6	33.9	20	25.4	17.9	11.8	33.2	31.8
B2HJ24	B2HJ24	5	5	5	tr|B2HJ24|B2HJ24_MYCMM Conserved transcriptional regulatory protein OS=Mycobacterium marinum (strain ATCC BAA-535 / M) OX=216594 GN=MMAR_5083 PE=4 SV=1	1	5	5	5	3	4	4	4	3	3	4	4	3	4	4	4	3	3	4	4	3	4	4	4	3	3	4	4	42.6	42.6	42.6	17.907	162	162	0	92.352	25.9	36.4	32.1	32.1	19.1	19.1	32.1	32.1
B2HCV5;A3E816	B2HCV5;A3E816	6;4	6;4	6;4	sp|B2HCV5|KAD_MYCMM Adenylate kinase OS=Mycobacterium marinum (strain ATCC BAA-535 / M) OX=216594 GN=adk PE=3 SV=1;tr|A3E816|A3E816_MYCMM Adenylate kinase (Fragment) OS=Mycobacterium marinum (strain ATCC BAA-535 / M) OX=216594 GN=adk PE=3 SV=1	2	6	6	6	4	4	4	4	4	6	4	3	4	4	4	4	4	6	4	3	4	4	4	4	4	6	4	3	38.1	38.1	38.1	20.109	181	181;124	0	91.809	24.9	24.9	24.9	24.9	24.9	38.1	24.9	21
B2HD60	B2HD60	8	8	8	tr|B2HD60|B2HD60_MYCMM Alkyl hydroperoxide reductase C protein AhpC OS=Mycobacterium marinum (strain ATCC BAA-535 / M) OX=216594 GN=ahpC PE=4 SV=1	1	8	8	8	6	6	7	7	7	5	7	6	6	6	7	7	7	5	7	6	6	6	7	7	7	5	7	6	42.6	42.6	42.6	21.468	195	195	0	91.779	27.7	27.7	36.4	36.4	36.4	21.5	38.5	32.3
B2HET5	B2HET5	13	13	13	tr|B2HET5|B2HET5_MYCMM Iron-regulated short-chain dehydrogenase/reductase OS=Mycobacterium marinum (strain ATCC BAA-535 / M) OX=216594 GN=MMAR_1333 PE=4 SV=1	1	13	13	13	11	13	9	9	8	6	11	11	11	13	9	9	8	6	11	11	11	13	9	9	8	6	11	11	40.4	40.4	40.4	29.911	282	282	0	91.779	40.1	40.4	36.2	36.2	35.8	25.9	40.4	40.4
B2HSU3;B2HLA0;B2HL94;B2HDH6;B2HJ61	B2HSU3;B2HLA0;B2HL94;B2HDH6;B2HJ61	3;3;3;3;2	3;3;3;3;2	3;3;3;3;2	tr|B2HSU3|B2HSU3_MYCMM ESAT-6-like protein OS=Mycobacterium marinum (strain ATCC BAA-535 / M) OX=216594 GN=esxM PE=3 SV=1;tr|B2HLA0|B2HLA0_MYCMM ESAT-6-like protein OS=Mycobacterium marinum (strain ATCC BAA-535 / M) OX=216594 GN=esxP_3 PE=3 SV=1;tr|B2HL94|	5	3	3	3	2	3	2	2	1	1	3	2	2	3	2	2	1	1	3	2	2	3	2	2	1	1	3	2	23.5	23.5	23.5	10.953	98	98;98;98;98;98	0	91.723	14.3	23.5	14.3	14.3	13.3	13.3	23.5	22.4
B2HD66	B2HD66	8	8	8	tr|B2HD66|B2HD66_MYCMM Bacterioferritin OS=Mycobacterium marinum (strain ATCC BAA-535 / M) OX=216594 GN=bfrA PE=3 SV=1	1	8	8	8	6	6	5	6	2	4	5	5	6	6	5	6	2	4	5	5	6	6	5	6	2	4	5	5	57.2	57.2	57.2	18.303	159	159	0	91.686	42.1	42.1	37.1	42.1	10.7	25.2	34	32.1
B2HPZ1	B2HPZ1	12	12	12	tr|B2HPZ1|B2HPZ1_MYCMM F420-dependent glucose-6-phosphate dehydrogenase OS=Mycobacterium marinum (strain ATCC BAA-535 / M) OX=216594 GN=fgd1 PE=3 SV=1	1	12	12	12	9	9	7	7	6	6	11	10	9	9	7	7	6	6	11	10	9	9	7	7	6	6	11	10	36	36	36	37.281	336	336	0	90.44	23.2	23.2	17.6	17.6	17.3	15.2	31.5	31.5
B2HFX4	B2HFX4	8	8	8	tr|B2HFX4|B2HFX4_MYCMM ATP phosphoribosyltransferase OS=Mycobacterium marinum (strain ATCC BAA-535 / M) OX=216594 GN=hisG PE=3 SV=1	1	8	8	8	7	6	6	7	8	7	8	8	7	6	6	7	8	7	8	8	7	6	6	7	8	7	8	8	31.8	31.8	31.8	30.805	286	286	0	90.415	29	23.1	25.2	26.2	31.8	29	31.8	31.8
B2HSS0	B2HSS0	10	10	10	tr|B2HSS0|B2HSS0_MYCMM Oxidoreductase OS=Mycobacterium marinum (strain ATCC BAA-535 / M) OX=216594 GN=MMAR_2648 PE=4 SV=1	1	10	10	10	8	7	5	4	1	2	9	8	8	7	5	4	1	2	9	8	8	7	5	4	1	2	9	8	27.6	27.6	27.6	48.127	428	428	0	89.531	23.4	22	15.7	10	1.9	5.8	23.6	23.4
B2HI50	B2HI50	13	13	13	tr|B2HI50|B2HI50_MYCMM DNA gyrase subunit B OS=Mycobacterium marinum (strain ATCC BAA-535 / M) OX=216594 GN=gyrB PE=3 SV=1	1	13	13	13	10	9	8	8	6	6	10	10	10	9	8	8	6	6	10	10	10	9	8	8	6	6	10	10	21	21	21	76.154	692	692	0	89.434	17.3	15.5	13.4	13.6	9.4	9.7	16.5	16.5
B2HJ42	B2HJ42	2	2	2	tr|B2HJ42|B2HJ42_MYCMM Iron-regulated Lsr2 protein OS=Mycobacterium marinum (strain ATCC BAA-535 / M) OX=216594 GN=lsr2 PE=4 SV=1	1	2	2	2	2	2	2	2	2	2	2	1	2	2	2	2	2	2	2	1	2	2	2	2	2	2	2	1	24.8	24.8	24.8	12.065	113	113	0	89.072	24.8	24.8	24.8	24.8	24.8	24.8	24.8	10.6
B2HMW6	B2HMW6	8	8	8	tr|B2HMW6|B2HMW6_MYCMM Zinc metalloprotease OS=Mycobacterium marinum (strain ATCC BAA-535 / M) OX=216594 GN=MMAR_0438 PE=4 SV=1	1	8	8	8	7	7	5	4	5	3	7	5	7	7	5	4	5	3	7	5	7	7	5	4	5	3	7	5	11	11	11	74.268	664	664	0	89.061	11	11	8	6.6	7.5	4.5	11	7.2
B2HPV6	B2HPV6	1	1	1	tr|B2HPV6|B2HPV6_MYCMM Conserved protein OS=Mycobacterium marinum (strain ATCC BAA-535 / M) OX=216594 GN=MMAR_0672 PE=4 SV=1	1	1	1	1	1	1	1	1	1	1	1	1	1	1	1	1	1	1	1	1	1	1	1	1	1	1	1	1	9.3	9.3	9.3	15.064	140	140	0	88.965	9.3	9.3	9.3	9.3	9.3	9.3	9.3	9.3
B2HDL4	B2HDL4	10	10	10	sp|B2HDL4|ARCA_MYCMM Arginine deiminase OS=Mycobacterium marinum (strain ATCC BAA-535 / M) OX=216594 GN=arcA PE=3 SV=1	1	10	10	10	8	8	5	4	5	5	10	8	8	8	5	4	5	5	10	8	8	8	5	4	5	5	10	8	29.1	29.1	29.1	43.44	402	402	0	88.795	23.1	24.1	12.9	10.7	12.9	12.9	29.1	24.9
B2HS50	B2HS50	6	6	6	tr|B2HS50|B2HS50_MYCMM Unidentified antibiotic-transport ATP-binding protein ABC transporter OS=Mycobacterium marinum (strain ATCC BAA-535 / M) OX=216594 GN=MMAR_4220 PE=4 SV=1	1	6	6	6	4	5	5	4	0	1	4	5	4	5	5	4	0	1	4	5	4	5	5	4	0	1	4	5	22.5	22.5	22.5	34	315	315	0	88.299	14.6	18.7	18.7	14.6	0	3.2	15.6	18.7
B2HQ62	B2HQ62	16	16	16	tr|B2HQ62|B2HQ62_MYCMM Isoleucine--tRNA ligase OS=Mycobacterium marinum (strain ATCC BAA-535 / M) OX=216594 GN=ileS PE=3 SV=1	1	16	16	16	7	8	9	9	6	8	7	6	7	8	9	9	6	8	7	6	7	8	9	9	6	8	7	6	15.9	15.9	15.9	119.31	1066	1066	0	87.694	6.8	8.2	8.7	9	5.8	7.5	7.2	6.8
B2HLI6	B2HLI6	11	11	9	tr|B2HLI6|B2HLI6_MYCMM Hydrolase OS=Mycobacterium marinum (strain ATCC BAA-535 / M) OX=216594 GN=MMAR_5314 PE=4 SV=1	1	11	11	9	10	9	6	6	2	6	8	7	10	9	6	6	2	6	8	7	8	7	5	5	2	6	6	5	23.2	23.2	18.2	68.748	626	626	0	87.364	20.9	19.8	11.8	11.8	3.7	10.7	17.1	15.7
B2HP65	B2HP65	4	4	4	tr|B2HP65|B2HP65_MYCMM Conserved lipoprotein LprG OS=Mycobacterium marinum (strain ATCC BAA-535 / M) OX=216594 GN=lprG PE=4 SV=1	1	4	4	4	2	2	2	2	2	2	3	3	2	2	2	2	2	2	3	3	2	2	2	2	2	2	3	3	13.7	13.7	13.7	24.271	233	233	0	87.114	6	6	6	6	6	6	9	10.7
B2HSW7	B2HSW7	16	16	16	tr|B2HSW7|B2HSW7_MYCMM Protein translocase subunit SecA OS=Mycobacterium marinum (strain ATCC BAA-535 / M) OX=216594 GN=secA PE=3 SV=1	1	16	16	16	11	9	7	7	6	8	10	9	11	9	7	7	6	8	10	9	11	9	7	7	6	8	10	9	22.3	22.3	22.3	87.922	806	806	0	86.692	16.1	13.2	9.7	9.7	6.9	9.4	14.4	13.2
B2HMC8	B2HMC8	12	12	12	tr|B2HMC8|B2HMC8_MYCMM CP_ATPgrasp_1 domain-containing protein OS=Mycobacterium marinum (strain ATCC BAA-535 / M) OX=216594 GN=MMAR_3732 PE=4 SV=1	1	12	12	12	7	8	6	7	4	5	7	7	7	8	6	7	4	5	7	7	7	8	6	7	4	5	7	7	22.6	22.6	22.6	62.268	557	557	0	86.617	13.1	14	11.1	12.6	6.5	8.3	13.1	12.2
B2HMY4	B2HMY4	8	8	8	tr|B2HMY4|B2HMY4_MYCMM Conserved protein OS=Mycobacterium marinum (strain ATCC BAA-535 / M) OX=216594 GN=MMAR_0456 PE=4 SV=1	1	8	8	8	7	8	7	7	2	4	7	8	7	8	7	7	2	4	7	8	7	8	7	7	2	4	7	8	26	26	26	35.599	335	335	0	86.455	23.3	26	25.4	25.4	6	11.3	25.4	26
B2HD28	B2HD28	14	14	14	tr|B2HD28|B2HD28_MYCMM Glycosyl hydrolase OS=Mycobacterium marinum (strain ATCC BAA-535 / M) OX=216594 GN=MMAR_1143 PE=4 SV=1	1	14	14	14	13	12	6	7	8	7	13	12	13	12	6	7	8	7	13	12	13	12	6	7	8	7	13	12	21.9	21.9	21.9	88.339	794	794	0	86.379	20.7	19	7.8	8.9	10.7	9.8	20	18.8
B2HQI6	B2HQI6	13	13	13	tr|B2HQI6|B2HQI6_MYCMM Alpha-1,4-glucan:maltose-1-phosphate maltosyltransferase OS=Mycobacterium marinum (strain ATCC BAA-535 / M) OX=216594 GN=glgE PE=3 SV=1	1	13	13	13	8	8	6	6	3	3	9	9	8	8	6	6	3	3	9	9	8	8	6	6	3	3	9	9	23.6	23.6	23.6	77.523	695	695	0	85.882	15.3	14.2	10.1	11.4	5.3	5.3	15.4	16.4
B2HKV0	B2HKV0	4	4	4	sp|B2HKV0|RS15_MYCMM 30S ribosomal protein S15 OS=Mycobacterium marinum (strain ATCC BAA-535 / M) OX=216594 GN=rpsO PE=3 SV=1	1	4	4	4	3	4	2	3	2	3	4	4	3	4	2	3	2	3	4	4	3	4	2	3	2	3	4	4	30.3	30.3	30.3	10.448	89	89	0	85.802	20.2	30.3	19.1	29.2	19.1	29.2	30.3	30.3
B2HSH2	B2HSH2	7	7	7	sp|B2HSH2|RL1_MYCMM 50S ribosomal protein L1 OS=Mycobacterium marinum (strain ATCC BAA-535 / M) OX=216594 GN=rplA PE=3 SV=1	1	7	7	7	6	6	5	5	6	5	6	6	6	6	5	5	6	5	6	6	6	6	5	5	6	5	6	6	30.2	30.2	30.2	24.801	235	235	0	85.794	25.5	25.5	22.6	22.6	27.2	22.6	27.2	27.2
B2HJ21	B2HJ21	13	13	13	sp|B2HJ21|SYC_MYCMM Cysteine--tRNA ligase OS=Mycobacterium marinum (strain ATCC BAA-535 / M) OX=216594 GN=cysS PE=3 SV=1	1	13	13	13	8	6	7	5	2	2	8	7	8	6	7	5	2	2	8	7	8	6	7	5	2	2	8	7	37	37	37	51.724	468	468	0	85.398	25.4	17.3	18.4	12.4	3.6	4.1	23.1	22.2
B2HLZ7	B2HLZ7	11	11	11	tr|B2HLZ7|B2HLZ7_MYCMM RNA polymerase sigma factor SigA OS=Mycobacterium marinum (strain ATCC BAA-535 / M) OX=216594 GN=sigA PE=3 SV=1	1	11	11	11	9	7	7	7	6	8	11	9	9	7	7	7	6	8	11	9	9	7	7	7	6	8	11	9	21.2	21.2	21.2	54.702	501	501	0	85.182	16.8	10.8	12.2	11	10.2	14	21.2	16.8
B2HQT2	B2HQT2	11	11	11	tr|B2HQT2|B2HQT2_MYCMM Isocitrate lyase Icl OS=Mycobacterium marinum (strain ATCC BAA-535 / M) OX=216594 GN=icl PE=4 SV=1	1	11	11	11	5	7	8	7	3	7	5	6	5	7	8	7	3	7	5	6	5	7	8	7	3	7	5	6	27.8	27.8	27.8	47.284	428	428	0	84.881	14	18.7	18.7	15	7.2	16.8	9.3	13.8
B2HDJ4	B2HDJ4	6	6	6	tr|B2HDJ4|B2HDJ4_MYCMM 50S ribosomal protein L25 OS=Mycobacterium marinum (strain ATCC BAA-535 / M) OX=216594 GN=rplY PE=3 SV=1	1	6	6	6	6	6	6	5	4	4	5	6	6	6	6	5	4	4	5	6	6	6	6	5	4	4	5	6	28	28	28	22.369	214	214	0	84.295	28	28	28	24.3	20.1	20.1	24.3	28
B2HMQ0	B2HMQ0	12	12	12	tr|B2HMQ0|B2HMQ0_MYCMM NADH-dependent glutamate synthase (Small subunit) GltD OS=Mycobacterium marinum (strain ATCC BAA-535 / M) OX=216594 GN=gltD PE=4 SV=1	1	12	12	12	10	10	8	8	5	7	11	9	10	10	8	8	5	7	11	9	10	10	8	8	5	7	11	9	32	32	32	53.205	488	488	0	83.862	26	26	22.1	19.5	10.7	16.2	27.9	24.4
B2HN29	B2HN29	8	8	8	tr|B2HN29|B2HN29_MYCMM Acetyl-CoA acyltransferase FadA2 OS=Mycobacterium marinum (strain ATCC BAA-535 / M) OX=216594 GN=fadA2 PE=3 SV=1	1	8	8	8	6	6	5	6	6	6	6	5	6	6	5	6	6	6	6	5	6	6	5	6	6	6	6	5	16.6	16.6	16.6	46.451	441	441	0	83.349	15.9	12.7	12.7	12.7	12.7	12.7	13.2	10.2
B2HP67	B2HP67	9	9	9	sp|B2HP67|RIBBA_MYCMM Riboflavin biosynthesis protein RibBA OS=Mycobacterium marinum (strain ATCC BAA-535 / M) OX=216594 GN=ribBA PE=3 SV=1	1	9	9	9	7	6	5	6	4	2	6	6	7	6	5	6	4	2	6	6	7	6	5	6	4	2	6	6	26.8	26.8	26.8	46.04	425	425	0	83.276	23.3	19.3	13.9	19.1	9.6	6.1	19.3	19.3
B2HJ74	B2HJ74	6	6	6	tr|B2HJ74|B2HJ74_MYCMM UDP-glucose 4-epimerase GalE1 OS=Mycobacterium marinum (strain ATCC BAA-535 / M) OX=216594 GN=galE1 PE=4 SV=1	1	6	6	6	5	5	4	4	3	2	5	6	5	5	4	4	3	2	5	6	5	5	4	4	3	2	5	6	28	28	28	33.624	314	314	0	83.257	21	25.2	19.1	21.3	12.1	9.2	25.2	28
B2HIK6	B2HIK6	5	5	5	sp|B2HIK6|COAD_MYCMM Phosphopantetheine adenylyltransferase OS=Mycobacterium marinum (strain ATCC BAA-535 / M) OX=216594 GN=coaD PE=3 SV=1	1	5	5	5	3	3	3	1	1	1	4	5	3	3	3	1	1	1	4	5	3	3	3	1	1	1	4	5	36.3	36.3	36.3	17.112	157	157	0	82.832	24.2	24.2	25.5	9.6	6.4	6.4	30.6	36.3
B2HNK7	B2HNK7	12	12	12	tr|B2HNK7|B2HNK7_MYCMM Acetyl-/propionyl-CoA carboxylase (Beta subunit) AccD1 OS=Mycobacterium marinum (strain ATCC BAA-535 / M) OX=216594 GN=accD1 PE=4 SV=1	1	12	12	12	11	7	4	7	4	2	8	7	11	7	4	7	4	2	8	7	11	7	4	7	4	2	8	7	25.1	25.1	25.1	56.464	526	526	0	82.516	23.4	15.8	8.2	14.6	7.6	3.2	16.7	15
B2HQB1	B2HQB1	2	2	2	tr|B2HQB1|B2HQB1_MYCMM Uncharacterized protein OS=Mycobacterium marinum (strain ATCC BAA-535 / M) OX=216594 GN=MMAR_2404 PE=4 SV=1	1	2	2	2	2	2	2	2	1	2	2	2	2	2	2	2	1	2	2	2	2	2	2	2	1	2	2	2	21.9	21.9	21.9	11.869	114	114	0	82.323	21.9	21.9	21.9	21.9	9.6	21.9	21.9	21.9
B2HH39	B2HH39	2	2	2	tr|B2HH39|B2HH39_MYCMM VOC domain-containing protein OS=Mycobacterium marinum (strain ATCC BAA-535 / M) OX=216594 GN=MMAR_4890 PE=4 SV=1	1	2	2	2	1	1	2	2	1	1	2	2	1	1	2	2	1	1	2	2	1	1	2	2	1	1	2	2	23.5	23.5	23.5	12.48	115	115	0	82.168	13.9	13.9	23.5	23.5	9.6	9.6	23.5	23.5
B2HN28	B2HN28	11	11	11	tr|B2HN28|B2HN28_MYCMM 3-oxoacyl-[acyl-carrier protein] reductase FabG4 OS=Mycobacterium marinum (strain ATCC BAA-535 / M) OX=216594 GN=fabG4 PE=4 SV=1	1	11	11	11	7	6	6	8	5	4	8	7	7	6	6	8	5	4	8	7	7	6	6	8	5	4	8	7	28.9	28.9	28.9	46.8	454	454	0	82.143	20.3	13.9	17.2	18.3	13.4	9.7	20.9	18.3
B2HNT5	B2HNT5	11	11	11	tr|B2HNT5|B2HNT5_MYCMM Conserved protein OS=Mycobacterium marinum (strain ATCC BAA-535 / M) OX=216594 GN=MMAR_5484 PE=4 SV=1	1	11	11	11	10	8	11	7	3	4	7	8	10	8	11	7	3	4	7	8	10	8	11	7	3	4	7	8	51.1	51.1	51.1	19.792	182	182	0	82.058	44	40.1	51.1	33	10.4	23.1	34.6	34.6
B2HF44;B2HNF3	B2HF44	24;2	23;1	21;1	tr|B2HF44|B2HF44_MYCMM Polyketide synthase, Pks12 OS=Mycobacterium marinum (strain ATCC BAA-535 / M) OX=216594 GN=pks12 PE=4 SV=1	2	24	23	21	13	13	13	9	7	7	20	17	12	12	12	8	7	7	19	16	11	10	10	6	5	6	17	14	9.2	8.4	7.8	434.28	4187	4187;1817	0	81.961	4.8	4.5	4.5	3.5	1.8	1.9	8.1	6.7
B2HST4	B2HST4	15	15	15	sp|B2HST4|ECCC5_MYCMM ESX-5 secretion system protein EccC5 OS=Mycobacterium marinum (strain ATCC BAA-535 / M) OX=216594 GN=eccC5 PE=1 SV=1	1	15	15	15	6	9	9	10	7	6	8	7	6	9	9	10	7	6	8	7	6	9	9	10	7	6	8	7	11.2	11.2	11.2	152.57	1388	1388	0	81.758	5.5	7.4	7.8	8.2	5	4.3	7	5.7
B2HRE7	B2HRE7	8	5	5	tr|B2HRE7|B2HRE7_MYCMM Transmembrane serine/threonine-protein kinase OS=Mycobacterium marinum (strain ATCC BAA-535 / M) OX=216594 GN=MMAR_4171 PE=4 SV=1	1	8	5	5	5	4	5	5	2	2	5	6	2	3	4	3	1	1	3	3	2	3	4	3	1	1	3	3	13.6	9.3	9.3	70.267	667	667	0	81.705	9.1	7.3	7	7.9	2.5	2.5	9.4	10.5
B2HGE2	B2HGE2	11	11	11	tr|B2HGE2|B2HGE2_MYCMM NADH-quinone oxidoreductase OS=Mycobacterium marinum (strain ATCC BAA-535 / M) OX=216594 GN=nuoG PE=3 SV=1	1	11	11	11	9	9	6	6	4	3	9	9	9	9	6	6	4	3	9	9	9	9	6	6	4	3	9	9	18.4	18.4	18.4	85.178	805	805	0	81.095	15.3	15.3	9.2	9.9	6.1	4.3	15.3	15.3
B2HHS8	B2HHS8	4	4	4	tr|B2HHS8|B2HHS8_MYCMM Zinc-dependent alcohol dehydrogenase AdhE2 OS=Mycobacterium marinum (strain ATCC BAA-535 / M) OX=216594 GN=adhE2 PE=3 SV=1	1	4	4	4	2	3	2	2	3	3	3	3	2	3	2	2	3	3	3	3	2	3	2	2	3	3	3	3	10.8	10.8	10.8	37.864	361	361	0	80.985	3	7.8	3	3	6.1	6.1	7.8	7.8
B2HSY5	B2HSY5	10	10	10	tr|B2HSY5|B2HSY5_MYCMM Inosine-5-monophosphate dehydrogenase GuaB1 OS=Mycobacterium marinum (strain ATCC BAA-535 / M) OX=216594 GN=guaB1 PE=4 SV=1	1	10	10	10	8	8	7	6	2	4	8	8	8	8	7	6	2	4	8	8	8	8	7	6	2	4	8	8	25.7	25.7	25.7	49.807	478	478	0	80.906	22.2	22.2	21.5	14.2	4.8	10.3	22.2	22.2
B2HMC3	B2HMC3	5	5	5	sp|B2HMC3|RNZ_MYCMM Ribonuclease Z OS=Mycobacterium marinum (strain ATCC BAA-535 / M) OX=216594 GN=rnz PE=3 SV=1	1	5	5	5	4	4	3	3	2	1	4	3	4	4	3	3	2	1	4	3	4	4	3	3	2	1	4	3	23.7	23.7	23.7	29.291	279	279	0	80.25	20.4	19.7	16.5	16.8	7.5	3.9	19.7	16.5
B2HD29	B2HD29	8	8	8	tr|B2HD29|B2HD29_MYCMM Hydrolase OS=Mycobacterium marinum (strain ATCC BAA-535 / M) OX=216594 GN=MMAR_1144 PE=4 SV=1	1	8	8	8	6	5	5	4	3	3	5	4	6	5	5	4	3	3	5	4	6	5	5	4	3	3	5	4	26.4	26.4	26.4	26.597	246	246	0	80.227	21.1	17.9	19.9	18.3	11.4	11.4	21.5	18.3
B2HSN3	B2HSN3	3	3	3	sp|B2HSN3|RL23_MYCMM 50S ribosomal protein L23 OS=Mycobacterium marinum (strain ATCC BAA-535 / M) OX=216594 GN=rplW PE=3 SV=1	1	3	3	3	3	3	2	3	3	3	3	3	3	3	2	3	3	3	3	3	3	3	2	3	3	3	3	3	30	30	30	10.953	100	100	0	79.777	30	30	21	30	30	30	30	30
B2HJM8	B2HJM8	5	5	5	tr|B2HJM8|B2HJM8_MYCMM Mycobactin utilization protein ViuB OS=Mycobacterium marinum (strain ATCC BAA-535 / M) OX=216594 GN=viuB PE=4 SV=1	1	5	5	5	4	4	1	2	1	1	2	2	4	4	1	2	1	1	2	2	4	4	1	2	1	1	2	2	20.9	20.9	20.9	30.59	282	282	0	79.442	17.4	17.4	5.3	8.9	4.3	4.3	13.1	13.1
B2HK34	B2HK34	6	6	6	tr|B2HK34|B2HK34_MYCMM Bac_luciferase domain-containing protein OS=Mycobacterium marinum (strain ATCC BAA-535 / M) OX=216594 GN=MMAR_3559 PE=4 SV=1	1	6	6	6	5	6	5	4	3	3	5	6	5	6	5	4	3	3	5	6	5	6	5	4	3	3	5	6	34.8	34.8	34.8	30.32	276	276	0	79.231	26.8	34.8	26.8	20.7	15.6	15.6	26.8	34.8
B2HD09	B2HD09	9	9	9	sp|B2HD09|CH10_MYCMM 10 kDa chaperonin OS=Mycobacterium marinum (strain ATCC BAA-535 / M) OX=216594 GN=groS PE=3 SV=1	1	9	9	9	9	9	9	8	8	9	9	9	9	9	9	8	8	9	9	9	9	9	9	8	8	9	9	9	69	69	69	10.747	100	100	0	79.209	69	69	69	67	69	69	69	69
B2HMJ8	B2HMJ8	7	7	7	tr|B2HMJ8|B2HMJ8_MYCMM Propionyl-CoA carboxylase beta chain 4 AccD4_1 OS=Mycobacterium marinum (strain ATCC BAA-535 / M) OX=216594 GN=accD4_1 PE=4 SV=1	1	7	7	7	5	6	3	2	3	2	4	7	5	6	3	2	3	2	4	7	5	6	3	2	3	2	4	7	18.8	18.8	18.8	56.913	526	526	0	79.078	13.3	16.3	8	5.7	8	5.7	10.5	18.8
B2HGX9	B2HGX9	9	9	9	tr|B2HGX9|B2HGX9_MYCMM Branched-chain-amino-acid aminotransferase OS=Mycobacterium marinum (strain ATCC BAA-535 / M) OX=216594 GN=ilvE PE=3 SV=1	1	9	9	9	8	6	5	6	4	4	8	8	8	6	5	6	4	4	8	8	8	6	5	6	4	4	8	8	28.8	28.8	28.8	39.826	368	368	0	78.807	25.5	18.2	12.5	16.8	12.5	10.9	26.4	26.6
B2HIM3	B2HIM3	10	10	10	tr|B2HIM3|B2HIM3_MYCMM Conserved polyketide synthase associated protein PapA5 OS=Mycobacterium marinum (strain ATCC BAA-535 / M) OX=216594 GN=papA5 PE=4 SV=1	1	10	10	10	6	3	4	6	2	3	7	8	6	3	4	6	2	3	7	8	6	3	4	6	2	3	7	8	24.2	24.2	24.2	45.379	414	414	0	78.527	17.9	8.7	12.1	16.9	6.3	9.2	17.9	22.2
B2HLU2	B2HLU2	14	14	14	tr|B2HLU2|B2HLU2_MYCMM Acyl-CoA dehydrogenase FadE2 OS=Mycobacterium marinum (strain ATCC BAA-535 / M) OX=216594 GN=fadE2 PE=3 SV=1	1	14	14	14	8	9	9	8	6	8	8	12	8	9	9	8	6	8	8	12	8	9	9	8	6	8	8	12	30.5	30.5	30.5	45.695	416	416	0	78.423	16.3	19.7	21.9	16.8	12	18.3	15.4	26.9
B2HGZ8	B2HGZ8	8	8	8	tr|B2HGZ8|B2HGZ8_MYCMM Uncharacterized protein OS=Mycobacterium marinum (strain ATCC BAA-535 / M) OX=216594 GN=MMAR_4849 PE=4 SV=1	1	8	8	8	5	5	6	6	4	4	6	5	5	5	6	6	4	4	6	5	5	5	6	6	4	4	6	5	34.4	34.4	34.4	29.712	270	270	0	78.299	22.6	20	28.1	28.1	16.3	16.3	25.2	21.9
B2HRD2;B2HRE5	B2HRD2	11;4	11;4	8;3	tr|B2HRD2|B2HRD2_MYCMM Transmembrane serine/threonine-protein kinase H PknH OS=Mycobacterium marinum (strain ATCC BAA-535 / M) OX=216594 GN=pknH PE=4 SV=1	2	11	11	8	8	7	6	7	5	5	9	11	8	7	6	7	5	5	9	11	5	6	5	5	4	4	7	8	22.1	22.1	17.3	63.578	596	596;617	0	77.895	16.9	15.3	10.7	13.1	7.6	9.2	19.5	22.1
B2HDY5	B2HDY5	11	11	11	tr|B2HDY5|B2HDY5_MYCMM L-lysine-epsilon aminotransferase Lat OS=Mycobacterium marinum (strain ATCC BAA-535 / M) OX=216594 GN=lat PE=3 SV=1	1	11	11	11	8	9	6	7	4	6	10	11	8	9	6	7	4	6	10	11	8	9	6	7	4	6	10	11	25.3	25.3	25.3	48.773	446	446	0	77.824	17.9	21.5	13	16.1	8.7	13	23.3	25.3
B2HSL6	B2HSL6	11	11	11	tr|B2HSL6|B2HSL6_MYCMM Ferredoxin reductase OS=Mycobacterium marinum (strain ATCC BAA-535 / M) OX=216594 GN=MMAR_1017 PE=4 SV=1	1	11	11	11	9	8	8	8	8	6	7	7	9	8	8	8	8	6	7	7	9	8	8	8	8	6	7	7	35	35	35	43.55	412	412	0	77.523	26.5	28.9	24.8	23.1	19.4	14.3	20.9	20.9
B2HLA7	B2HLA7	14	14	14	tr|B2HLA7|B2HLA7_MYCMM Glycine--tRNA ligase OS=Mycobacterium marinum (strain ATCC BAA-535 / M) OX=216594 GN=glyS PE=3 SV=1	1	14	14	14	9	10	8	8	6	6	11	10	9	10	8	8	6	6	11	10	9	10	8	8	6	6	11	10	33.7	33.7	33.7	52.689	463	463	0	77.453	22.7	25.7	17.9	16.4	12.5	12.5	24.6	23.5
B2HKH1	B2HKH1	8	8	8	tr|B2HKH1|B2HKH1_MYCMM Serine hydroxymethyltransferase OS=Mycobacterium marinum (strain ATCC BAA-535 / M) OX=216594 GN=glyA2 PE=3 SV=1	1	8	8	8	4	4	5	4	4	5	6	5	4	4	5	4	4	5	6	5	4	4	5	4	4	5	6	5	16.9	16.9	16.9	45.509	425	425	0	77.274	8.2	10.4	10.6	8.7	8.5	10.8	10.8	10.6
B2HMH1	B2HMH1	5	5	5	tr|B2HMH1|B2HMH1_MYCMM Conserved membrane protein OS=Mycobacterium marinum (strain ATCC BAA-535 / M) OX=216594 GN=MMAR_3775 PE=4 SV=1	1	5	5	5	3	3	3	5	2	3	2	3	3	3	3	5	2	3	2	3	3	3	3	5	2	3	2	3	12.7	12.7	12.7	44.461	418	418	0	77.218	6.9	8.1	8.1	12.7	4.3	8.1	5.3	8.1
B2HGU5;B2HJR7	B2HGU5;B2HJR7	11;10	11;10	11;10	tr|B2HGU5|B2HGU5_MYCMM Phospho-2-dehydro-3-deoxyheptonate aldolase OS=Mycobacterium marinum (strain ATCC BAA-535 / M) OX=216594 GN=aroG PE=3 SV=1;tr|B2HJR7|B2HJR7_MYCMM Phospho-2-dehydro-3-deoxyheptonate aldolase OS=Mycobacterium marinum (strain ATCC BAA-5	2	11	11	11	10	11	7	9	7	6	11	9	10	11	7	9	7	6	11	9	10	11	7	9	7	6	11	9	26.4	26.4	26.4	50.609	462	462;471	0	76.397	24.2	26.4	15.6	19.5	14.1	10.6	26.4	19.5
B2HQU0	B2HQU0	9	9	9	tr|B2HQU0|B2HQU0_MYCMM Iron-regulated heparin binding hemagglutinin HbhA OS=Mycobacterium marinum (strain ATCC BAA-535 / M) OX=216594 GN=hbhA PE=4 SV=1	1	9	9	9	8	9	9	8	9	7	8	9	8	9	9	8	9	7	8	9	8	9	9	8	9	7	8	9	34.3	34.3	34.3	21.886	201	201	0	76.393	30.8	34.3	34.3	30.8	34.3	29.4	34.3	34.3
B2HT24	B2HT24	8	8	8	tr|B2HT24|B2HT24_MYCMM 6-phosphogluconate dehydrogenase, decarboxylating Gnd2 OS=Mycobacterium marinum (strain ATCC BAA-535 / M) OX=216594 GN=gnd2 PE=4 SV=1	1	8	8	8	7	6	5	4	4	5	6	5	7	6	5	4	4	5	6	5	7	6	5	4	4	5	6	5	21.8	21.8	21.8	36.165	340	340	0	75.78	19.1	19.1	18.2	15.6	11.5	17.1	19.1	19.1
B2HDS7	B2HDS7	4	4	4	tr|B2HDS7|B2HDS7_MYCMM O-acetylhomoserine sulfhydrylase MetC OS=Mycobacterium marinum (strain ATCC BAA-535 / M) OX=216594 GN=metC PE=1 SV=1	1	4	4	4	4	4	3	4	3	3	4	4	4	4	3	4	3	3	4	4	4	4	3	4	3	3	4	4	12.7	12.7	12.7	47.398	449	449	0	75.476	12.7	12.7	9.4	12.7	9.4	9.4	12.7	12.7
CON__P02768-1	CON__P02768-1	10	10	8		1	10	10	8	10	7	1	0	0	0	0	0	10	7	1	0	0	0	0	0	8	5	0	0	0	0	0	0	13	13	9.4	69.366	609	609	0	75.258	13	11.2	1.1	0	0	0	0	0
B2HMT4	B2HMT4	8	8	8	tr|B2HMT4|B2HMT4_MYCMM Uncharacterized protein OS=Mycobacterium marinum (strain ATCC BAA-535 / M) OX=216594 GN=MMAR_5446 PE=4 SV=1	1	8	8	8	0	0	5	5	1	2	7	7	0	0	5	5	1	2	7	7	0	0	5	5	1	2	7	7	12.9	12.9	12.9	64.582	591	591	0	75.148	0	0	9.6	9.6	1.7	3	12.9	12.9
B2HR21	B2HR21	15	15	15	tr|B2HR21|B2HR21_MYCMM Phenylalanine--tRNA ligase beta subunit OS=Mycobacterium marinum (strain ATCC BAA-535 / M) OX=216594 GN=pheT PE=3 SV=1	1	15	15	15	10	12	6	7	6	5	11	9	10	12	6	7	6	5	11	9	10	12	6	7	6	5	11	9	21.7	21.7	21.7	88.039	829	829	0	75.108	14.2	17.5	8.6	10.5	8.2	7	15.8	13.6
B2HE04	B2HE04	3	3	3	tr|B2HE04|B2HE04_MYCMM Metal-dependent hydrolase OS=Mycobacterium marinum (strain ATCC BAA-535 / M) OX=216594 GN=MMAR_2844 PE=4 SV=1	1	3	3	3	2	2	3	3	2	2	2	2	2	2	3	3	2	2	2	2	2	2	3	3	2	2	2	2	7.6	7.6	7.6	48.927	462	462	0	75.023	5.6	5.6	7.6	7.6	5.6	5.6	5.6	5.6
B2HD34	B2HD34	4	4	4	tr|B2HD34|B2HD34_MYCMM Oxidoreductase OS=Mycobacterium marinum (strain ATCC BAA-535 / M) OX=216594 GN=MMAR_2729 PE=4 SV=1	1	4	4	4	4	4	2	2	2	1	3	4	4	4	2	2	2	1	3	4	4	4	2	2	2	1	3	4	18.2	18.2	18.2	33.387	307	307	0	74.903	18.2	18.2	6.8	6.8	6.8	3.3	15	18.2
B2HKF1	B2HKF1	4	4	4	tr|B2HKF1|B2HKF1_MYCMM Enoyl-CoA hydratase, EchA3_1 OS=Mycobacterium marinum (strain ATCC BAA-535 / M) OX=216594 GN=echA3_1 PE=4 SV=1	1	4	4	4	3	4	3	2	2	3	1	2	3	4	3	2	2	3	1	2	3	4	3	2	2	3	1	2	18.1	18.1	18.1	26.015	248	248	0	74.647	15.3	18.1	15.3	11.3	10.9	15.3	6.9	10.9
B2HT96	B2HT96	7	7	7	tr|B2HT96|B2HT96_MYCMM Arylsulfatase, AslA OS=Mycobacterium marinum (strain ATCC BAA-535 / M) OX=216594 GN=aslA PE=4 SV=1	1	7	7	7	6	7	3	4	3	3	5	5	6	7	3	4	3	3	5	5	6	7	3	4	3	3	5	5	12.4	12.4	12.4	58.399	516	516	0	74.326	10.3	12.4	6.2	8.9	6.2	5.8	10.3	10.3
B2HT29	B2HT29	4	4	4	tr|B2HT29|B2HT29_MYCMM Conserved protein OS=Mycobacterium marinum (strain ATCC BAA-535 / M) OX=216594 GN=MMAR_4343 PE=4 SV=1	1	4	4	4	3	4	2	2	2	1	3	3	3	4	2	2	2	1	3	3	3	4	2	2	2	1	3	3	43.1	43.1	43.1	12.285	109	109	0	73.958	36.7	43.1	27.5	27.5	22.9	13.8	36.7	33.9
B2HRA8	B2HRA8	8	8	8	tr|B2HRA8|B2HRA8_MYCMM Multifunctional fusion protein OS=Mycobacterium marinum (strain ATCC BAA-535 / M) OX=216594 GN=cysN PE=3 SV=1	1	8	8	8	4	4	4	1	0	0	5	6	4	4	4	1	0	0	5	6	4	4	4	1	0	0	5	6	14.4	14.4	14.4	67.918	616	616	0	73.736	7.8	6.8	7.5	1.9	0	0	9.3	10.6
B2HT42	B2HT42	6	6	6	tr|B2HT42|B2HT42_MYCMM Conserved protein OS=Mycobacterium marinum (strain ATCC BAA-535 / M) OX=216594 GN=MMAR_4356 PE=4 SV=1	1	6	6	6	5	5	3	4	2	2	3	5	5	5	3	4	2	2	3	5	5	5	3	4	2	2	3	5	29.3	29.3	29.3	22.036	205	205	0	73.689	29.3	29.3	16.1	22	8.8	12.2	16.1	29.3
B2HR29	B2HR29	5	5	5	tr|B2HR29|B2HR29_MYCMM Acetylornithine aminotransferase OS=Mycobacterium marinum (strain ATCC BAA-535 / M) OX=216594 GN=argD PE=3 SV=1	1	5	5	5	5	5	4	4	1	1	5	5	5	5	4	4	1	1	5	5	5	5	4	4	1	1	5	5	18.9	18.9	18.9	40.681	396	396	0	73.574	18.9	18.9	15.4	15.4	2.3	2.3	18.9	18.9
B2HT74	B2HT74	6	6	6	tr|B2HT74|B2HT74_MYCMM Cystathionine gamma-synthase MetB (Cgs) OS=Mycobacterium marinum (strain ATCC BAA-535 / M) OX=216594 GN=metB PE=3 SV=1	1	6	6	6	4	5	5	3	3	2	3	3	4	5	5	3	3	2	3	3	4	5	5	3	3	2	3	3	20.4	20.4	20.4	40.693	388	388	0	73.477	13.9	14.9	14.9	6.4	8.5	4.1	8.5	8.5
B2HN36	B2HN36	15	15	15	tr|B2HN36|B2HN36_MYCMM Succinate dehydrogenase (Iron-sulfur subunit), SdhA_1 OS=Mycobacterium marinum (strain ATCC BAA-535 / M) OX=216594 GN=sdhA_1 PE=4 SV=1	1	15	15	15	10	10	7	4	3	3	10	8	10	10	7	4	3	3	10	8	10	10	7	4	3	3	10	8	24.6	24.6	24.6	70.473	642	642	0	72.855	13.6	15.7	13.2	7.3	5.8	5	16	11.8
B2HD02	B2HD02	11	11	11	tr|B2HD02|B2HD02_MYCMM Glutamate decarboxylase OS=Mycobacterium marinum (strain ATCC BAA-535 / M) OX=216594 GN=gadB PE=3 SV=1	1	11	11	11	8	8	6	6	4	6	6	8	8	8	6	6	4	6	6	8	8	8	6	6	4	6	6	8	27.3	27.3	27.3	51.027	461	461	0	72.466	20.8	20.8	14.1	15.4	10	15	14.1	19.3
B2HSN5	B2HSN5	7	7	7	sp|B2HSN5|RS19_MYCMM 30S ribosomal protein S19 OS=Mycobacterium marinum (strain ATCC BAA-535 / M) OX=216594 GN=rpsS PE=3 SV=1	1	7	7	7	6	6	5	6	3	2	7	7	6	6	5	6	3	2	7	7	6	6	5	6	3	2	7	7	55.9	55.9	55.9	10.789	93	93	0	72.287	55.9	55.9	54.8	55.9	34.4	23.7	55.9	55.9
B2HFV5	B2HFV5	6	6	6	sp|B2HFV5|PSA_MYCMM Proteasome subunit alpha OS=Mycobacterium marinum (strain ATCC BAA-535 / M) OX=216594 GN=prcA PE=3 SV=1	1	6	6	6	4	5	4	5	3	4	4	4	4	5	4	5	3	4	4	4	4	5	4	5	3	4	4	4	19.1	19.1	19.1	29.218	267	267	0	72.151	9.4	13.1	9.4	15.4	12.4	15	9.4	9.4
B2HJJ3	B2HJJ3	9	9	9	tr|B2HJJ3|B2HJJ3_MYCMM Conserved protein OS=Mycobacterium marinum (strain ATCC BAA-535 / M) OX=216594 GN=MMAR_1780 PE=4 SV=1	1	9	9	9	7	6	4	5	0	2	7	6	7	6	4	5	0	2	7	6	7	6	4	5	0	2	7	6	36	36	36	27.077	247	247	0	72.008	27.1	26.7	22.7	26.7	0	7.3	31.2	31.2
CON__P13647;CON__P05787;CON__P07744;CON__Q6IFZ6;CON__Q9DCV7;CON__Q3KNV1;CON__P08729;CON__Q14CN4-1;CON__Q6IME9;CON__Q7Z794;CON__Q9NSB2;CON__Q6ISB0;CON__REFSEQ:XP_932229;CON__H-INV:HIT000292931;CON__Q61726;CON__O43790;CON__Q6NT21;CON__P78385;CON__Q9H552;CON__Q14533;CON__P78386;CON__Q3SY84;CON__Q9R0H5;CON__Q7RTS7;CON__Q6NXH9;CON__Q32MB2	CON__P13647	19;4;4;3;2;2;2;2;2;2;2;2;1;1;1;1;1;1;1;1;1;1;1;1;1;1	13;1;1;0;1;1;1;1;1;0;1;1;0;1;1;1;1;1;0;1;1;0;0;0;0;0	3;0;0;0;0;0;0;0;0;0;0;0;0;0;0;0;0;0;0;0;0;0;0;0;0;0		26	19	13	3	12	9	11	11	13	11	13	13	9	8	8	9	10	9	9	11	2	2	3	3	2	3	2	3	27.3	20.3	5.1	62.378	590	590;483;525;572;457;469;469;511;520;578;600;600;345;443;479;486;493;493;499;505;507;523;524;529;539;540	0	71.971	18.8	14.2	16.1	17.8	20.5	18.3	21	21
B2HNB6	B2HNB6	15	15	15	tr|B2HNB6|B2HNB6_MYCMM Transglutaminase family protein OS=Mycobacterium marinum (strain ATCC BAA-535 / M) OX=216594 GN=MMAR_2165 PE=4 SV=1	1	15	15	15	10	12	10	9	5	5	12	11	10	12	10	9	5	5	12	11	10	12	10	9	5	5	12	11	12.9	12.9	12.9	122.25	1116	1116	0	71.92	9.1	10.5	8.5	7.7	3.6	4.2	9.9	10
B2HNQ9	B2HNQ9	9	9	9	sp|B2HNQ9|ESPB_MYCMM ESX-1 secretion-associated protein EspB OS=Mycobacterium marinum (strain ATCC BAA-535 / M) OX=216594 GN=espB PE=1 SV=1	1	9	9	9	7	6	7	7	2	4	7	7	7	6	7	7	2	4	7	7	7	6	7	7	2	4	7	7	18.1	18.1	18.1	46.972	454	454	0	71.733	15.9	14.1	13.4	15.2	6.4	9.9	15.9	15.9
B2HMT1	B2HMT1	10	10	10	tr|B2HMT1|B2HMT1_MYCMM Conserved hypothetical membrane protein OS=Mycobacterium marinum (strain ATCC BAA-535 / M) OX=216594 GN=MMAR_5443 PE=4 SV=1	1	10	10	10	6	6	9	9	4	3	8	8	6	6	9	9	4	3	8	8	6	6	9	9	4	3	8	8	20.1	20.1	20.1	62.213	573	573	0	71.26	12.6	12.6	18.2	18.2	6.5	4.9	16.6	16.4
B2HQL7	B2HQL7	7	7	7	tr|B2HQL7|B2HQL7_MYCMM Threonine synthase OS=Mycobacterium marinum (strain ATCC BAA-535 / M) OX=216594 GN=thrC PE=3 SV=1	1	7	7	7	6	6	4	6	4	5	5	6	6	6	4	6	4	5	5	6	6	6	4	6	4	5	5	6	18.6	18.6	18.6	37.363	360	360	0	71.226	16.7	16.1	13.9	15.8	10.8	11.4	15.8	18.6
B2HQ76	B2HQ76	9	9	9	tr|B2HQ76|B2HQ76_MYCMM Fatty-acid-CoA ligase, FadD11 OS=Mycobacterium marinum (strain ATCC BAA-535 / M) OX=216594 GN=fadD11 PE=4 SV=1	1	9	9	9	5	8	7	7	6	7	6	7	5	8	7	7	6	7	6	7	5	8	7	7	6	7	6	7	17.1	17.1	17.1	65.384	608	608	0	71.147	9.9	15	13.2	13.7	12	14	11.8	13.7
B2HCZ1	B2HCZ1	6	6	6	sp|B2HCZ1|RS9_MYCMM 30S ribosomal protein S9 OS=Mycobacterium marinum (strain ATCC BAA-535 / M) OX=216594 GN=rpsI PE=3 SV=1	1	6	6	6	6	6	5	5	4	5	6	6	6	6	5	5	4	5	6	6	6	6	5	5	4	5	6	6	34.2	34.2	34.2	16.86	152	152	0	70.955	34.2	34.2	25.7	25.7	21.1	25.7	34.2	34.2
B2HP18	B2HP18	3	3	3	sp|B2HP18|PCP_MYCMM Pyrrolidone-carboxylate peptidase OS=Mycobacterium marinum (strain ATCC BAA-535 / M) OX=216594 GN=pcp PE=3 SV=1	1	3	3	3	1	1	3	1	3	3	3	2	1	1	3	1	3	3	3	2	1	1	3	1	3	3	3	2	11.7	11.7	11.7	23.184	222	222	0	70.881	4.5	4.5	11.7	4.1	11.7	11.7	11.7	7.7
B2HN79	B2HN79	10	10	10	sp|B2HN79|SYH_MYCMM Histidine--tRNA ligase OS=Mycobacterium marinum (strain ATCC BAA-535 / M) OX=216594 GN=hisS PE=3 SV=1	1	10	10	10	7	7	5	6	4	4	7	8	7	7	5	6	4	4	7	8	7	7	5	6	4	4	7	8	25.2	25.2	25.2	45.143	420	420	0	70.769	15.5	15.2	11.7	13.3	8.8	8.8	19.8	21.7
B2HMI5	B2HMI5	4	4	4	tr|B2HMI5|B2HMI5_MYCMM GreA_GreB domain-containing protein OS=Mycobacterium marinum (strain ATCC BAA-535 / M) OX=216594 GN=MMAR_5350 PE=4 SV=1	1	4	4	4	4	4	4	4	4	3	4	4	4	4	4	4	4	3	4	4	4	4	4	4	4	3	4	4	28	28	28	17.424	161	161	0	70.529	28	28	28	28	28	22.4	28	28
B2HND1	B2HND1	6	6	6	tr|B2HND1|B2HND1_MYCMM Cytoplasmic peptidase PepQ OS=Mycobacterium marinum (strain ATCC BAA-535 / M) OX=216594 GN=pepQ PE=4 SV=1	1	6	6	6	5	5	4	3	3	3	4	5	5	5	4	3	3	3	4	5	5	5	4	3	3	3	4	5	18.3	18.3	18.3	39.047	372	372	0	70.036	15.9	15.9	11.6	8.9	9.1	9.1	13.4	15.9
B2HHM9	B2HHM9	12	12	12	tr|B2HHM9|B2HHM9_MYCMM Conserved protein OS=Mycobacterium marinum (strain ATCC BAA-535 / M) OX=216594 GN=MMAR_3301 PE=4 SV=1	1	12	12	12	10	5	7	4	4	5	8	10	10	5	7	4	4	5	8	10	10	5	7	4	4	5	8	10	26	26	26	57.69	530	530	0	69.872	22.6	12.8	15.7	10.9	8.7	12.8	17.7	22.5
B2HMK3;A3E850	B2HMK3;A3E850	7;6	7;6	6;6	tr|B2HMK3|B2HMK3_MYCMM Secreted antigen 85-A FbpA OS=Mycobacterium marinum (strain ATCC BAA-535 / M) OX=216594 GN=fbpA PE=4 SV=1;tr|A3E850|A3E850_MYCMM FbpA (Fragment) OS=Mycobacterium marinum (strain ATCC BAA-535 / M) OX=216594 GN=fbpA PE=4 SV=1	2	7	7	6	7	6	7	6	5	5	7	6	7	6	7	6	5	5	7	6	6	5	6	6	5	5	6	6	17.8	17.8	12.8	35.643	337	337;139	0	69.839	17.8	17.8	17.8	12.8	12.8	12.8	17.8	12.8
B2HQ37	B2HQ37	14	14	14	tr|B2HQ37|B2HQ37_MYCMM HpcH_HpaI domain-containing protein OS=Mycobacterium marinum (strain ATCC BAA-535 / M) OX=216594 GN=MMAR_2331 PE=3 SV=1	1	14	14	14	9	11	12	13	7	7	11	13	9	11	12	13	7	7	11	13	9	11	12	13	7	7	11	13	39.8	39.8	39.8	29.498	266	266	0	69.42	26.3	34.6	33.5	36.8	22.9	24.8	35.7	39.8
B2HK81	B2HK81	9	9	9	tr|B2HK81|B2HK81_MYCMM Conserved membrane protein OS=Mycobacterium marinum (strain ATCC BAA-535 / M) OX=216594 GN=MMAR_5172 PE=4 SV=1	1	9	9	9	5	8	3	5	3	3	7	8	5	8	3	5	3	3	7	8	5	8	3	5	3	3	7	8	36.2	36.2	36.2	36.45	337	337	0	69.371	21.7	30	12.5	19.9	10.7	12.8	29.4	32.6
B2HM27	B2HM27	5	5	5	tr|B2HM27|B2HM27_MYCMM Peptide-methionine (R)-S-oxide reductase OS=Mycobacterium marinum (strain ATCC BAA-535 / M) OX=216594 GN=MMAR_2042 PE=3 SV=1	1	5	5	5	4	3	2	2	3	3	3	3	4	3	2	2	3	3	3	3	4	3	2	2	3	3	3	3	29.5	29.5	29.5	16.387	146	146	0	69.291	23.3	17.8	12.3	12.3	17.8	17.8	17.1	17.1
B2HIH4	B2HIH4	17	17	17	sp|B2HIH4|SYE_MYCMM Glutamate--tRNA ligase OS=Mycobacterium marinum (strain ATCC BAA-535 / M) OX=216594 GN=gltX PE=3 SV=1	1	17	17	17	13	15	11	11	8	7	12	12	13	15	11	11	8	7	12	12	13	15	11	11	8	7	12	12	37.8	37.8	37.8	53.714	489	489	0	68.48	28.6	32.5	25.4	22.9	18.6	17	27.4	28.6
B2HSI8	B2HSI8	10	10	10	tr|B2HSI8|B2HSI8_MYCMM 50S ribosomal protein L10 OS=Mycobacterium marinum (strain ATCC BAA-535 / M) OX=216594 GN=rplJ PE=3 SV=1	1	10	10	10	8	8	8	8	6	6	6	5	8	8	8	8	6	6	6	5	8	8	8	8	6	6	6	5	44.7	44.7	44.7	21.079	206	206	0	68.425	39.3	39.3	41.3	41.3	25.7	25.7	28.2	22.3
B2HCT9	B2HCT9	2	2	2	sp|B2HCT9|RL30_MYCMM 50S ribosomal protein L30 OS=Mycobacterium marinum (strain ATCC BAA-535 / M) OX=216594 GN=rpmD PE=3 SV=1	1	2	2	2	2	1	1	1	1	1	2	1	2	1	1	1	1	1	2	1	2	1	1	1	1	1	2	1	31.9	31.9	31.9	8.0741	72	72	0	68.317	31.9	20.8	20.8	20.8	20.8	20.8	31.9	20.8
B2HMB7	B2HMB7	13	13	13	tr|B2HMB7|B2HMB7_MYCMM Conserved hypothetical glycosyl hydrolase OS=Mycobacterium marinum (strain ATCC BAA-535 / M) OX=216594 GN=MMAR_3721 PE=4 SV=1	1	13	13	13	11	10	8	6	2	3	8	10	11	10	8	6	2	3	8	10	11	10	8	6	2	3	8	10	22.7	22.7	22.7	77.411	688	688	0	68.047	19.3	17.7	15.1	11	3.1	5.7	14.1	17.9
B2HM79	B2HM79	8	8	8	tr|B2HM79|B2HM79_MYCMM Chaperone protein DnaJ OS=Mycobacterium marinum (strain ATCC BAA-535 / M) OX=216594 GN=dnaJ PE=3 SV=1	1	8	8	8	5	3	4	3	1	1	7	6	5	3	4	3	1	1	7	6	5	3	4	3	1	1	7	6	27	27	27	40.011	378	378	0	68.012	17.5	9.3	12.4	9.3	4	4	23.8	21.2
B2HSY6	B2HSY6	13	13	13	tr|B2HSY6|B2HSY6_MYCMM 6-phosphogluconate dehydrogenase, decarboxylating OS=Mycobacterium marinum (strain ATCC BAA-535 / M) OX=216594 GN=gnd1 PE=3 SV=1	1	13	13	13	8	8	6	6	3	3	9	10	8	8	6	6	3	3	9	10	8	8	6	6	3	3	9	10	28.4	28.4	28.4	51.445	483	483	0	67.793	17.4	18.4	13	14.5	7.2	7.2	22.6	20.7
B2HGG4	B2HGG4	9	9	9	tr|B2HGG4|B2HGG4_MYCMM Oxidoreductase OS=Mycobacterium marinum (strain ATCC BAA-535 / M) OX=216594 GN=MMAR_1499 PE=4 SV=1	1	9	9	9	6	6	4	4	5	4	5	4	6	6	4	4	5	4	5	4	6	6	4	4	5	4	5	4	33.7	33.7	33.7	34.039	332	332	0	67.643	21.7	21.7	13.3	14.5	17.2	13.3	19.9	14.8
B2HQT4	B2HQT4	12	12	12	tr|B2HQT4|B2HQT4_MYCMM Mycolic acid synthase UmaA OS=Mycobacterium marinum (strain ATCC BAA-535 / M) OX=216594 GN=umaA PE=4 SV=1	1	12	12	12	10	10	10	9	7	9	11	11	10	10	10	9	7	9	11	11	10	10	10	9	7	9	11	11	44.1	44.1	44.1	33.039	286	286	0	67.544	36.4	38.8	34.3	31.8	23.8	30.1	38.8	38.8
B2HIH1	B2HIH1	8	8	8	sp|B2HIH1|LEU3_MYCMM 3-isopropylmalate dehydrogenase OS=Mycobacterium marinum (strain ATCC BAA-535 / M) OX=216594 GN=leuB PE=3 SV=1	1	8	8	8	2	6	4	4	4	3	5	4	2	6	4	4	4	3	5	4	2	6	4	4	4	3	5	4	23.9	23.9	23.9	36.046	339	339	0	67.241	8	21.5	13.6	13.6	10.9	8.6	13.6	13.9
B2HIG6	B2HIG6	5	5	5	tr|B2HIG6|B2HIG6_MYCMM Acetolactate synthase (Small subunit) IlvN OS=Mycobacterium marinum (strain ATCC BAA-535 / M) OX=216594 GN=ilvN PE=4 SV=1	1	5	5	5	3	3	3	3	2	2	3	3	3	3	3	3	2	2	3	3	3	3	3	3	2	2	3	3	36.1	36.1	36.1	18.257	169	169	0	66.898	16.6	16.6	21.3	21.9	11.8	11.8	16.6	16.6
B2HPB2	B2HPB2	6	6	6	tr|B2HPB2|B2HPB2_MYCMM Conserved protein OS=Mycobacterium marinum (strain ATCC BAA-535 / M) OX=216594 GN=MMAR_2267 PE=4 SV=1	1	6	6	6	5	3	6	5	4	4	5	5	5	3	6	5	4	4	5	5	5	3	6	5	4	4	5	5	15.8	15.8	15.8	42.589	399	399	0	66.462	13	8.5	15.8	13	9.5	9.5	13.8	13
B2HQA2	B2HQA2	7	7	7	tr|B2HQA2|B2HQA2_MYCMM Histidinol dehydrogenase OS=Mycobacterium marinum (strain ATCC BAA-535 / M) OX=216594 GN=hisD PE=3 SV=1	1	7	7	7	2	3	3	3	5	3	3	3	2	3	3	3	5	3	3	3	2	3	3	3	5	3	3	3	18.1	18.1	18.1	46.285	447	447	0	66.173	4.5	6.7	6.7	8.5	11.6	6.9	6.7	6.7
B2HSI9	B2HSI9	8	8	8	tr|B2HSI9|B2HSI9_MYCMM 50S ribosomal protein L7/L12 OS=Mycobacterium marinum (strain ATCC BAA-535 / M) OX=216594 GN=rplL PE=3 SV=1	1	8	8	8	7	7	6	8	6	8	8	7	7	7	6	8	6	8	8	7	7	7	6	8	6	8	8	7	39.2	39.2	39.2	13.386	130	130	0	66.109	36.9	39.2	36.9	39.2	36.9	39.2	39.2	39.2
B2HEF0	B2HEF0	8	8	8	sp|B2HEF0|Y4570_MYCMM Putative S-adenosyl-L-methionine-dependent methyltransferase MMAR_4570 OS=Mycobacterium marinum (strain ATCC BAA-535 / M) OX=216594 GN=MMAR_4570 PE=3 SV=1	1	8	8	8	7	4	5	5	4	3	5	5	7	4	5	5	4	3	5	5	7	4	5	5	4	3	5	5	29.3	29.3	29.3	32.548	307	307	0	66.091	24.8	14	18.6	18.6	15.6	11.4	15.6	18.6
B2HJ83	B2HJ83	10	10	10	tr|B2HJ83|B2HJ83_MYCMM Conserved protein OS=Mycobacterium marinum (strain ATCC BAA-535 / M) OX=216594 GN=MMAR_5142 PE=4 SV=1	1	10	10	10	5	5	7	7	5	6	6	7	5	5	7	7	5	6	6	7	5	5	7	7	5	6	6	7	33.8	33.8	33.8	37.96	343	343	0	66.023	18.4	17.5	24.2	24.2	16.9	21.3	20.1	23.6
B2HSP5	B2HSP5	9	9	9	tr|B2HSP5|B2HSP5_MYCMM Conserved short-chain dehydrogenase OS=Mycobacterium marinum (strain ATCC BAA-535 / M) OX=216594 GN=MMAR_2623 PE=3 SV=1	1	9	9	9	5	7	7	6	7	7	7	7	5	7	7	6	7	7	7	7	5	7	7	6	7	7	7	7	35.5	35.5	35.5	26.935	265	265	0	65.624	21.1	27.2	28.7	26	28.7	28.7	27.2	28.7
B2HSX5	B2HSX5	4	4	4	tr|B2HSX5|B2HSX5_MYCMM Conserved protein OS=Mycobacterium marinum (strain ATCC BAA-535 / M) OX=216594 GN=MMAR_2706 PE=4 SV=1	1	4	4	4	3	3	4	4	4	4	3	3	3	3	4	4	4	4	3	3	3	3	4	4	4	4	3	3	29.3	29.3	29.3	18	164	164	0	65.357	21.3	21.3	29.3	29.3	29.3	29.3	21.3	21.3
B2HQZ3	B2HQZ3	8	8	8	tr|B2HQZ3|B2HQZ3_MYCMM Two-component system transcriptional regulator OS=Mycobacterium marinum (strain ATCC BAA-535 / M) OX=216594 GN=MMAR_2429 PE=4 SV=1	1	8	8	8	5	5	4	5	4	3	6	6	5	5	4	5	4	3	6	6	5	5	4	5	4	3	6	6	34.1	34.1	34.1	22.652	205	205	0	65.249	21	21	22	29.8	22	16.6	26.3	21.5
B2HEA8	B2HEA8	8	8	8	tr|B2HEA8|B2HEA8_MYCMM Serine protease PepD OS=Mycobacterium marinum (strain ATCC BAA-535 / M) OX=216594 GN=pepD PE=4 SV=1	1	8	8	8	6	6	5	5	5	5	5	6	6	6	5	5	5	5	5	6	6	6	5	5	5	5	5	6	19.2	19.2	19.2	47.811	479	479	0	64.903	12.9	15.4	8.6	11.3	12.1	12.1	12.7	12.9
B2HGK2	B2HGK2	8	8	8	tr|B2HGK2|B2HGK2_MYCMM Conserved protein OS=Mycobacterium marinum (strain ATCC BAA-535 / M) OX=216594 GN=MMAR_1537 PE=4 SV=1	1	8	8	8	6	8	5	5	2	4	5	6	6	8	5	5	2	4	5	6	6	8	5	5	2	4	5	6	37.4	37.4	37.4	30.773	281	281	0	64.579	27.4	37.4	21.4	21.4	7.8	14.6	22.4	27.4
B2HCT3	B2HCT3	6	6	6	tr|B2HCT3|B2HCT3_MYCMM 50S ribosomal protein L5 OS=Mycobacterium marinum (strain ATCC BAA-535 / M) OX=216594 GN=rplE PE=3 SV=1	1	6	6	6	6	6	6	6	4	4	6	6	6	6	6	6	4	4	6	6	6	6	6	6	4	4	6	6	33.7	33.7	33.7	21.304	190	190	0	64.348	33.7	33.7	33.7	33.7	16.8	16.8	33.7	33.7
B2HMG5	B2HMG5	6	6	6	sp|B2HMG5|NDK_MYCMM Nucleoside diphosphate kinase OS=Mycobacterium marinum (strain ATCC BAA-535 / M) OX=216594 GN=ndk PE=3 SV=1	1	6	6	6	6	6	4	4	5	5	6	6	6	6	4	4	5	5	6	6	6	6	4	4	5	5	6	6	38.2	38.2	38.2	14.697	136	136	0	64.255	38.2	38.2	30.9	30.9	37.5	37.5	38.2	38.2
B2HFH4	B2HFH4	4	4	4	tr|B2HFH4|B2HFH4_MYCMM Transmembrane cation transporter OS=Mycobacterium marinum (strain ATCC BAA-535 / M) OX=216594 GN=MMAR_1360 PE=4 SV=1	1	4	4	4	2	3	3	4	1	1	3	3	2	3	3	4	1	1	3	3	2	3	3	4	1	1	3	3	14	14	14	37.986	356	356	0	63.775	8.7	11	11	14	4.2	4.2	11	11
B2HHH8	B2HHH8	5	5	5	tr|B2HHH8|B2HHH8_MYCMM Conserved ATP-binding protein ABC transporter OS=Mycobacterium marinum (strain ATCC BAA-535 / M) OX=216594 GN=MMAR_1660 PE=4 SV=1	1	5	5	5	4	4	3	3	2	3	4	4	4	4	3	3	2	3	4	4	4	4	3	3	2	3	4	4	18.9	18.9	18.9	30.412	280	280	0	63.642	16.1	16.4	12.5	12.5	6.8	10.7	16.4	16.4
B2HMV5	B2HMV5	5	5	5	tr|B2HMV5|B2HMV5_MYCMM Lysophospholipase OS=Mycobacterium marinum (strain ATCC BAA-535 / M) OX=216594 GN=MMAR_0427 PE=4 SV=1	1	5	5	5	5	5	5	4	1	1	4	5	5	5	5	4	1	1	4	5	5	5	5	4	1	1	4	5	24.4	24.4	24.4	29.955	279	279	0	63.633	24.4	24.4	24.4	19.4	2.9	2.9	19.4	24.4
B2HD23	B2HD23	10	10	10	tr|B2HD23|B2HD23_MYCMM Inosine-5-monophosphate (Imp) dehydrogenase, GuaB3 OS=Mycobacterium marinum (strain ATCC BAA-535 / M) OX=216594 GN=guaB3 PE=4 SV=1	1	10	10	10	7	5	5	4	3	3	7	8	7	5	5	4	3	3	7	8	7	5	5	4	3	3	7	8	26.1	26.1	26.1	39.043	375	375	0	63.409	22.1	14.9	14.1	9.3	6.7	6.7	19.5	21.3
B2HFZ4	B2HFZ4	8	8	8	tr|B2HFZ4|B2HFZ4_MYCMM Conserved protein OS=Mycobacterium marinum (strain ATCC BAA-535 / M) OX=216594 GN=MMAR_3123 PE=4 SV=1	1	8	8	8	7	8	3	3	3	2	6	7	7	8	3	3	3	2	6	7	7	8	3	3	3	2	6	7	19.5	19.5	19.5	48.814	451	451	0	63.268	19.3	19.5	8.2	8.2	5.8	3.8	16.9	19.3
B2HIX1	B2HIX1	9	9	9	tr|B2HIX1|B2HIX1_MYCMM Aminotransferase OS=Mycobacterium marinum (strain ATCC BAA-535 / M) OX=216594 GN=MMAR_3453 PE=4 SV=1	1	9	9	9	8	7	5	5	3	1	7	5	8	7	5	5	3	1	7	5	8	7	5	5	3	1	7	5	32.6	32.6	32.6	43.094	399	399	0	63.066	28.3	24.3	17.8	17.8	9.8	4	24.6	18.3
B2HME8	B2HME8	4	4	4	tr|B2HME8|B2HME8_MYCMM Conserved protein OS=Mycobacterium marinum (strain ATCC BAA-535 / M) OX=216594 GN=MMAR_3752 PE=4 SV=1	1	4	4	4	4	4	4	3	3	2	4	3	4	4	4	3	3	2	4	3	4	4	4	3	3	2	4	3	18.6	18.6	18.6	31.905	291	291	0	62.891	18.6	18.6	18.6	14.1	14.1	8.9	18.6	13.4
B2HGE5	B2HGE5	7	7	7	sp|B2HGE5|NUOD_MYCMM NADH-quinone oxidoreductase subunit D OS=Mycobacterium marinum (strain ATCC BAA-535 / M) OX=216594 GN=nuoD PE=3 SV=1	1	7	7	7	4	5	3	3	2	3	5	4	4	5	3	3	2	3	5	4	4	5	3	3	2	3	5	4	20.4	20.4	20.4	47.502	432	432	0	62.806	11.1	13.9	8.1	7.2	4.4	6.2	16	12.5
B2HQ72	B2HQ72	7	7	7	tr|B2HQ72|B2HQ72_MYCMM Fatty acyl-CoA reductase OS=Mycobacterium marinum (strain ATCC BAA-535 / M) OX=216594 GN=MMAR_2366 PE=3 SV=1	1	7	7	7	6	6	4	6	5	5	5	6	6	6	4	6	5	5	5	6	6	6	4	6	5	5	5	6	24.3	24.3	24.3	36.349	338	338	0	62.23	21.6	21.6	13.9	21.9	16.9	16.9	17.5	18.9
B2HM64	B2HM64	5	5	5	tr|B2HM64|B2HM64_MYCMM Methyltransferase OS=Mycobacterium marinum (strain ATCC BAA-535 / M) OX=216594 GN=MMAR_2078 PE=4 SV=1	1	5	5	5	4	4	3	3	3	3	4	4	4	4	3	3	3	3	4	4	4	4	3	3	3	3	4	4	20.4	20.4	20.4	29.223	274	274	0	62.198	17.5	17.5	12.8	12.8	12.8	12.4	17.5	17.5
B2HSJ6	B2HSJ6	8	8	8	tr|B2HSJ6|B2HSJ6_MYCMM Neutral ceramidase OS=Mycobacterium marinum (strain ATCC BAA-535 / M) OX=216594 GN=MMAR_0997 PE=3 SV=1	1	8	8	8	5	5	6	6	5	5	7	6	5	5	6	6	5	5	7	6	5	5	6	6	5	5	7	6	14.3	14.3	14.3	68.756	637	637	0	61.573	8.8	9.4	11	10.2	8.6	8.6	12.6	11
B2HQY4	B2HQY4	9	9	9	tr|B2HQY4|B2HQY4_MYCMM Pyruvate kinase OS=Mycobacterium marinum (strain ATCC BAA-535 / M) OX=216594 GN=pykA PE=3 SV=1	1	9	9	9	7	7	7	7	4	2	7	7	7	7	7	7	4	2	7	7	7	7	7	7	4	2	7	7	23.5	23.5	23.5	50.824	472	472	0	61.424	15.9	19.1	15.9	15.7	9.3	5.5	19.1	21.4
B2HSG7	B2HSG7	3	3	3	tr|B2HSG7|B2HSG7_MYCMM Conserved protein OS=Mycobacterium marinum (strain ATCC BAA-535 / M) OX=216594 GN=MMAR_0969 PE=4 SV=1	1	3	3	3	3	2	2	2	2	2	3	3	3	2	2	2	2	2	3	3	3	2	2	2	2	2	3	3	26.1	26.1	26.1	14.948	142	142	0	60.784	26.1	16.2	16.2	16.2	16.2	16.2	26.1	26.1
B2HME6	B2HME6	10	10	10	tr|B2HME6|B2HME6_MYCMM Methyltransf_25 domain-containing protein OS=Mycobacterium marinum (strain ATCC BAA-535 / M) OX=216594 GN=MMAR_3750 PE=4 SV=1	1	10	10	10	7	7	7	6	5	5	7	8	7	7	7	6	5	5	7	8	7	7	7	6	5	5	7	8	27.8	27.8	27.8	38.544	345	345	0	60.695	22.3	22.3	19.1	18.8	17.1	17.1	20.9	25.5
B2HHK6	B2HHK6	8	8	8	tr|B2HHK6|B2HHK6_MYCMM Multimeric flavodoxin WrbA OS=Mycobacterium marinum (strain ATCC BAA-535 / M) OX=216594 GN=wrbA PE=4 SV=1	1	8	8	8	4	5	3	3	3	1	6	7	4	5	3	3	3	1	6	7	4	5	3	3	3	1	6	7	30	30	30	27.475	250	250	0	60.656	19.6	20	13.6	13.6	13.6	4.8	23.6	26.4
B2HT21	B2HT21	4	4	4	tr|B2HT21|B2HT21_MYCMM Transcriptional regulatory protein (Probably TetR-family) OS=Mycobacterium marinum (strain ATCC BAA-535 / M) OX=216594 GN=MMAR_4335 PE=4 SV=1	1	4	4	4	4	4	4	3	2	2	3	4	4	4	4	3	2	2	3	4	4	4	4	3	2	2	3	4	23.1	23.1	23.1	21.721	195	195	0	60.461	23.1	23.1	23.1	19.5	11.3	11.3	16.4	23.1
B2HHR7	B2HHR7	10	10	10	tr|B2HHR7|B2HHR7_MYCMM 3-oxoacyl-[acyl-carrier protein] synthase 2 KasB OS=Mycobacterium marinum (strain ATCC BAA-535 / M) OX=216594 GN=kasB PE=3 SV=1	1	10	10	10	10	8	8	7	4	4	8	7	10	8	8	7	4	4	8	7	10	8	8	7	4	4	8	7	34.8	34.8	34.8	44.178	417	417	0	60.274	34.8	28.1	27.6	24	12.2	12.2	24.2	22.5
B2HIL4	B2HIL4	9	9	9	sp|B2HIL4|FAA29_MYCMM 4-hydroxyphenylalkanoate adenylyltransferase OS=Mycobacterium marinum (strain ATCC BAA-535 / M) OX=216594 GN=fadD29 PE=1 SV=1	1	9	9	9	4	7	5	4	5	5	6	7	4	7	5	4	5	5	6	7	4	7	5	4	5	5	6	7	12.4	12.4	12.4	67.673	622	622	0	60.234	6.3	11.1	7.4	6.3	7.7	7.6	10	11.3
B2HN02	B2HN02	4	4	4	tr|B2HN02|B2HN02_MYCMM Conserved membrane protein OS=Mycobacterium marinum (strain ATCC BAA-535 / M) OX=216594 GN=MMAR_0476 PE=4 SV=1	1	4	4	4	4	4	2	2	0	0	3	3	4	4	2	2	0	0	3	3	4	4	2	2	0	0	3	3	13.1	13.1	13.1	46.209	426	426	0	60.102	13.1	13.1	7.7	6.3	0	0	9.4	11.5
B2HSU5	B2HSU5	7	7	7	sp|B2HSU5|ESPG5_MYCMM ESX-5 secretion-associated protein EspG5 OS=Mycobacterium marinum (strain ATCC BAA-535 / M) OX=216594 GN=espG5 PE=1 SV=1	1	7	7	7	5	4	5	6	5	5	4	6	5	4	5	6	5	5	4	6	5	4	5	6	5	5	4	6	27	27	27	32.352	300	300	0	60.015	16	12.7	19	21.7	16	16	12.7	21.7
B2HS65	B2HS65	9	9	9	tr|B2HS65|B2HS65_MYCMM Succinyl-diaminopimelate desuccinylase DapE OS=Mycobacterium marinum (strain ATCC BAA-535 / M) OX=216594 GN=dapE PE=4 SV=1	1	9	9	9	7	8	6	7	5	5	7	6	7	8	6	7	5	5	7	6	7	8	6	7	5	5	7	6	27.4	27.4	27.4	37.495	354	354	0	59.922	22.3	24.6	16.4	20.6	14.7	14.7	20.6	18.9
B2HQU4	B2HQU4	3	3	3	tr|B2HQU4|B2HQU4_MYCMM Conserved membrane protein OS=Mycobacterium marinum (strain ATCC BAA-535 / M) OX=216594 GN=MMAR_0804 PE=4 SV=1	1	3	3	3	1	3	2	2	1	1	2	3	1	3	2	2	1	1	2	3	1	3	2	2	1	1	2	3	11.5	11.5	11.5	36.635	348	348	0	59.902	4.3	11.5	7.2	7.2	2.9	2.9	8.6	11.5
B2HN46	B2HN46	6	6	6	tr|B2HN46|B2HN46_MYCMM Pyridoxal 5-phosphate synthase subunit PdxS OS=Mycobacterium marinum (strain ATCC BAA-535 / M) OX=216594 GN=snzP PE=3 SV=1	1	6	6	6	4	5	3	3	2	3	5	4	4	5	3	3	2	3	5	4	4	5	3	3	2	3	5	4	25.5	25.5	25.5	29.843	282	282	0	59.805	19.9	20.2	14.5	14.5	8.2	13.5	20.2	19.9
B2HRV5;B2HFP4	B2HRV5	14;4	14;4	11;1	tr|B2HRV5|B2HRV5_MYCMM Metal cation transporter P-type ATPase OS=Mycobacterium marinum (strain ATCC BAA-535 / M) OX=216594 GN=MMAR_2536 PE=3 SV=1	2	14	14	11	9	9	7	6	6	6	10	10	9	9	7	6	6	6	10	10	7	8	6	4	3	4	8	8	21.5	21.5	18.3	79.294	764	764;812	0	59.64	14.7	15.7	11.8	9.6	6.5	5.6	14.9	16.2
B2HH57	B2HH57	13	13	13	tr|B2HH57|B2HH57_MYCMM Protease II (Oligopeptidase B), PtrB OS=Mycobacterium marinum (strain ATCC BAA-535 / M) OX=216594 GN=ptrB PE=4 SV=1	1	13	13	13	8	8	4	6	4	2	9	8	8	8	4	6	4	2	9	8	8	8	4	6	4	2	9	8	19	19	19	79.155	705	705	0	59.629	13	13	5.5	6.4	4.8	2.3	14.2	13.5
B2HMA6	B2HMA6	17	17	15	tr|B2HMA6|B2HMA6_MYCMM Ferredoxin-dependent nitrite reductase, NirA_2 OS=Mycobacterium marinum (strain ATCC BAA-535 / M) OX=216594 GN=nirA_2 PE=3 SV=1	1	17	17	15	13	11	9	9	9	11	11	9	13	11	9	9	9	11	11	9	12	10	7	7	8	9	10	8	27.2	27.2	24.3	61.86	555	555	0	59.296	19.8	20.2	16	16.4	15	16.9	20	16.6
B2HCW7	B2HCW7	5	5	5	tr|B2HCW7|B2HCW7_MYCMM Bac_luciferase domain-containing protein OS=Mycobacterium marinum (strain ATCC BAA-535 / M) OX=216594 GN=MMAR_1083 PE=4 SV=1	1	5	5	5	4	4	3	2	4	2	2	1	4	4	3	2	4	2	2	1	4	4	3	2	4	2	2	1	21	21	21	30.91	286	286	0	59.046	16.1	16.1	12.9	10.1	18.2	8.7	7	3.8
B2HSG3	B2HSG3	7	7	7	tr|B2HSG3|B2HSG3_MYCMM Glyoxalase II, GloB OS=Mycobacterium marinum (strain ATCC BAA-535 / M) OX=216594 GN=gloB PE=4 SV=1	1	7	7	7	6	6	4	5	3	3	7	6	6	6	4	5	3	3	7	6	6	6	4	5	3	3	7	6	30.3	30.3	30.3	26.016	238	238	0	58.91	29.4	29.4	17.6	23.9	10.5	10.5	30.3	29.4
B2HMW0	B2HMW0	16	16	16	tr|B2HMW0|B2HMW0_MYCMM Dihydroxy-acid dehydratase OS=Mycobacterium marinum (strain ATCC BAA-535 / M) OX=216594 GN=ilvD PE=3 SV=1	1	16	16	16	8	10	7	9	6	5	9	7	8	10	7	9	6	5	9	7	8	10	7	9	6	5	9	7	34	34	34	58.601	564	564	0	58.907	18.8	22.9	14.5	17.4	11.7	10.1	18.8	16
B2HDH7	B2HDH7	2	2	2	tr|B2HDH7|B2HDH7_MYCMM ESAT-6-like protein OS=Mycobacterium marinum (strain ATCC BAA-535 / M) OX=216594 GN=esxN_1 PE=3 SV=1	1	2	2	2	1	1	2	2	1	1	1	2	1	1	2	2	1	1	1	2	1	1	2	2	1	1	1	2	31.9	31.9	31.9	9.9398	94	94	0	58.905	16	16	31.9	31.9	16	16	16	31.9
B2HS55	B2HS55	9	9	9	sp|B2HS55|GLGC_MYCMM Glucose-1-phosphate adenylyltransferase OS=Mycobacterium marinum (strain ATCC BAA-535 / M) OX=216594 GN=glgC PE=3 SV=1	1	9	9	9	4	4	3	3	1	3	1	6	4	4	3	3	1	3	1	6	4	4	3	3	1	3	1	6	29.7	29.7	29.7	43.627	404	404	0	58.828	9.9	8.7	12.9	7.9	4	7.7	1.7	19.1
B2HSH5	B2HSH5	13	13	12	tr|B2HSH5|B2HSH5_MYCMM Methoxy mycolic acid synthase 4, MmaA4 OS=Mycobacterium marinum (strain ATCC BAA-535 / M) OX=216594 GN=mmaA4 PE=4 SV=1	1	13	13	12	9	11	11	10	6	6	10	10	9	11	11	10	6	6	10	10	8	10	10	9	5	5	9	9	46.2	46.2	42.5	34.377	299	299	0	58.802	31.4	41.5	35.8	31.8	21.7	21.7	38.1	38.1
B2HH41	B2HH41	5	5	5	tr|B2HH41|B2HH41_MYCMM Uncharacterized protein OS=Mycobacterium marinum (strain ATCC BAA-535 / M) OX=216594 GN=MMAR_4892 PE=4 SV=1	1	5	5	5	5	5	2	3	1	2	5	5	5	5	2	3	1	2	5	5	5	5	2	3	1	2	5	5	17.9	17.9	17.9	35.864	335	335	0	58.417	17.9	17.9	8.7	11.6	4.2	7.2	17.9	17.9
B2HF46	B2HF46	7	7	7	tr|B2HF46|B2HF46_MYCMM RNA polymerase-binding protein RbpA OS=Mycobacterium marinum (strain ATCC BAA-535 / M) OX=216594 GN=rbpA PE=3 SV=1	1	7	7	7	3	4	4	5	1	2	6	4	3	4	4	5	1	2	6	4	3	4	4	5	1	2	6	4	37.6	37.6	37.6	11.804	101	101	0	58.274	12.9	28.7	37.6	30.7	15.8	27.7	28.7	28.7
B2HKB9	B2HKB9	7	7	7	tr|B2HKB9|B2HKB9_MYCMM Probable hercynylcysteine sulfoxide lyase OS=Mycobacterium marinum (strain ATCC BAA-535 / M) OX=216594 GN=csdB PE=3 SV=1	1	7	7	7	4	5	5	5	4	3	4	5	4	5	5	5	4	3	4	5	4	5	5	5	4	3	4	5	20.4	20.4	20.4	40.325	383	383	0	58.26	12	14.4	14.9	14.9	10.2	7.3	12.5	16.2
B2HMN2;A3E874	B2HMN2;A3E874	6;3	6;3	6;3	tr|B2HMN2|B2HMN2_MYCMM Superoxide dismutase OS=Mycobacterium marinum (strain ATCC BAA-535 / M) OX=216594 GN=sodA PE=3 SV=1;tr|A3E874|A3E874_MYCMM Superoxide dismutase (Fragment) OS=Mycobacterium marinum (strain ATCC BAA-535 / M) OX=216594 GN=sod PE=3 SV=1	2	6	6	6	4	4	4	4	3	4	6	6	4	4	4	4	3	4	6	6	4	4	4	4	3	4	6	6	30.9	30.9	30.9	23.196	207	207;130	0	58.174	16.4	16.4	19.3	19.3	12.6	19.3	30.9	30.9
B2HHR5	B2HHR5	4	4	4	tr|B2HHR5|B2HHR5_MYCMM Acyl carrier protein OS=Mycobacterium marinum (strain ATCC BAA-535 / M) OX=216594 GN=acpM PE=3 SV=1	1	4	4	4	3	3	3	3	4	3	3	3	3	3	3	3	4	3	3	3	3	3	3	3	4	3	3	3	42.6	42.6	42.6	12.487	115	115	0	58.022	33	33	33	33	42.6	33	33	33
B2HNK6	B2HNK6	11	11	11	tr|B2HNK6|B2HNK6_MYCMM Acetyl-/propionyl-coenzyme A carboxylase alpha chain AccA1 OS=Mycobacterium marinum (strain ATCC BAA-535 / M) OX=216594 GN=accA1 PE=4 SV=1	1	11	11	11	7	5	6	5	7	5	8	8	7	5	6	5	7	5	8	8	7	5	6	5	7	5	8	8	14.6	14.6	14.6	71.594	669	669	0	57.989	11.1	8.7	8.1	6.7	9	6.6	12.4	12.4
B2HRL5	B2HRL5	4	4	4	sp|B2HRL5|GSA_MYCMM Glutamate-1-semialdehyde 2,1-aminomutase OS=Mycobacterium marinum (strain ATCC BAA-535 / M) OX=216594 GN=hemL PE=3 SV=1	1	4	4	4	4	4	2	4	4	2	3	4	4	4	2	4	4	2	3	4	4	4	2	4	4	2	3	4	10.8	10.8	10.8	45.726	443	443	0	57.878	10.8	10.8	6.1	10.8	10.8	6.1	8.4	10.8
B2HIS8	B2HIS8	15	15	15	tr|B2HIS8|B2HIS8_MYCMM Phosphoenolpyruvate synthase OS=Mycobacterium marinum (strain ATCC BAA-535 / M) OX=216594 GN=MMAR_3410 PE=3 SV=1	1	15	15	15	11	12	5	6	7	7	7	7	11	12	5	6	7	7	7	7	11	12	5	6	7	7	7	7	20.7	20.7	20.7	87.841	801	801	0	57.533	15.5	16.5	6.9	8.5	8.4	9	10	9.7
B2HSP1	B2HSP1	14	14	14	tr|B2HSP1|B2HSP1_MYCMM Arylsulfatase AtsA OS=Mycobacterium marinum (strain ATCC BAA-535 / M) OX=216594 GN=atsA PE=4 SV=1	1	14	14	14	9	9	11	9	9	9	11	11	9	9	11	9	9	9	11	11	9	9	11	9	9	9	11	11	20.2	20.2	20.2	86.706	789	789	0	57.285	13.2	14.4	15	12.3	11	11	16.2	16.7
B2HSL0	B2HSL0	4	4	4	sp|B2HSL0|RS12_MYCMM 30S ribosomal protein S12 OS=Mycobacterium marinum (strain ATCC BAA-535 / M) OX=216594 GN=rpsL PE=3 SV=1	1	4	4	4	3	4	3	3	3	4	4	4	3	4	3	3	3	4	4	4	3	4	3	3	3	4	4	4	25.8	25.8	25.8	13.849	124	124	0	57.223	19.4	25.8	18.5	18.5	18.5	25.8	25.8	25.8
B2HK04	B2HK04	3	3	3	tr|B2HK04|B2HK04_MYCMM ABM domain-containing protein OS=Mycobacterium marinum (strain ATCC BAA-535 / M) OX=216594 GN=MMAR_3527 PE=4 SV=1	1	3	3	3	3	3	3	3	2	3	3	3	3	3	3	3	2	3	3	3	3	3	3	3	2	3	3	3	34	34	34	10.845	97	97	0	57.164	34	34	34	34	19.6	34	34	34
B2HGS1	B2HGS1	10	10	10	tr|B2HGS1|B2HGS1_MYCMM UDP-N-acetylmuramoyl-L-alanyl-D-glutamate--2,6-diaminopimelate ligase OS=Mycobacterium marinum (strain ATCC BAA-535 / M) OX=216594 GN=murE PE=3 SV=1	1	10	10	10	5	4	3	5	3	4	6	6	5	4	3	5	3	4	6	6	5	4	3	5	3	4	6	6	24.8	24.8	24.8	53.301	521	521	0	56.804	13.2	10.4	7.3	11.7	6.3	7.7	15.9	15.9
B2HR61	B2HR61	3	3	3	tr|B2HR61|B2HR61_MYCMM Conserved protein OS=Mycobacterium marinum (strain ATCC BAA-535 / M) OX=216594 GN=MMAR_2496 PE=4 SV=1	1	3	3	3	2	3	3	2	1	0	3	3	2	3	3	2	1	0	3	3	2	3	3	2	1	0	3	3	15.5	15.5	15.5	29.494	277	277	0	56.756	10.1	15.5	15.5	7.9	5.4	0	15.5	15.5
B2HNQ7	B2HNQ7	7	7	7	tr|B2HNQ7|B2HNQ7_MYCMM Conserved hypothetical alanine and proline rich protein OS=Mycobacterium marinum (strain ATCC BAA-535 / M) OX=216594 GN=MMAR_5455 PE=4 SV=1	1	7	7	7	2	1	4	4	0	0	6	6	2	1	4	4	0	0	6	6	2	1	4	4	0	0	6	6	9.4	9.4	9.4	79.25	776	776	0	56.476	3.2	1.7	6.1	4.5	0	0	9.4	9.4
B2HE80	B2HE80	1	1	1	tr|B2HE80|B2HE80_MYCMM Uncharacterized protein OS=Mycobacterium marinum (strain ATCC BAA-535 / M) OX=216594 GN=MMAR_2921 PE=4 SV=1	1	1	1	1	1	1	1	1	1	1	1	1	1	1	1	1	1	1	1	1	1	1	1	1	1	1	1	1	15.2	15.2	15.2	9.8381	92	92	0	56.255	15.2	15.2	15.2	15.2	15.2	15.2	15.2	15.2
B2HNG4	B2HNG4	5	5	5	tr|B2HNG4|B2HNG4_MYCMM ATP-dependent Clp protease proteolytic subunit OS=Mycobacterium marinum (strain ATCC BAA-535 / M) OX=216594 GN=clpP2 PE=3 SV=1	1	5	5	5	3	3	4	3	3	2	4	4	3	3	4	3	3	2	4	4	3	3	4	3	3	2	4	4	23.2	23.2	23.2	23.261	211	211	0	56.212	15.2	15.2	18.5	15.2	15.2	8.1	19.9	19.9
B2HGJ5	B2HGJ5	5	5	5	tr|B2HGJ5|B2HGJ5_MYCMM Cell division ATP-binding protein FtsE OS=Mycobacterium marinum (strain ATCC BAA-535 / M) OX=216594 GN=ftsE PE=3 SV=1	1	5	5	5	5	5	2	2	2	2	4	5	5	5	2	2	2	2	4	5	5	5	2	2	2	2	4	5	26.6	26.6	26.6	25.509	229	229	0	55.989	26.6	26.6	12.7	10.9	9.2	9.2	26.6	26.6
B2HT81	B2HT81	6	6	6	tr|B2HT81|B2HT81_MYCMM Enoyl-CoA hydratase EchA9 OS=Mycobacterium marinum (strain ATCC BAA-535 / M) OX=216594 GN=echA9 PE=4 SV=1	1	6	6	6	6	5	4	4	4	4	5	5	6	5	4	4	4	4	5	5	6	5	4	4	4	4	5	5	22.9	22.9	22.9	36.174	345	345	0	55.811	22.9	18.3	15.7	15.7	15.7	15.7	18.3	18.3
B2HH29	B2HH29	10	10	10	tr|B2HH29|B2HH29_MYCMM Phosphoribosylformylglycinamidine cyclo-ligase OS=Mycobacterium marinum (strain ATCC BAA-535 / M) OX=216594 GN=purM PE=3 SV=1	1	10	10	10	7	7	8	6	4	4	7	9	7	7	8	6	4	4	7	9	7	7	8	6	4	4	7	9	31.6	31.6	31.6	38.664	367	367	0	55.561	23.4	23.7	25.6	19.3	13.9	13.9	23.7	28.3
B2HMM8	B2HMM8	5	5	5	tr|B2HMM8|B2HMM8_MYCMM Ferritin OS=Mycobacterium marinum (strain ATCC BAA-535 / M) OX=216594 GN=bfrB PE=4 SV=1	1	5	5	5	5	5	4	5	1	1	2	2	5	5	4	5	1	1	2	2	5	5	4	5	1	1	2	2	29.6	29.6	29.6	21.985	196	196	0	54.959	29.6	29.6	24.5	29.6	5.1	5.1	12.2	11.7
B2HL85	B2HL85	7	7	7	tr|B2HL85|B2HL85_MYCMM Cysteine synthase OS=Mycobacterium marinum (strain ATCC BAA-535 / M) OX=216594 GN=cysK1 PE=1 SV=1	1	7	7	7	5	6	5	6	5	5	4	5	5	6	5	6	5	5	4	5	5	6	5	6	5	5	4	5	21	21	21	32.474	310	310	0	54.938	20.6	17.4	11.9	17.4	11.9	11.9	11.9	17.4
B2HEP9	B2HEP9	4	4	4	tr|B2HEP9|B2HEP9_MYCMM Thymidylate kinase OS=Mycobacterium marinum (strain ATCC BAA-535 / M) OX=216594 GN=tmk PE=3 SV=1	1	4	4	4	2	1	2	2	2	2	3	2	2	1	2	2	2	2	3	2	2	1	2	2	2	2	3	2	23	23	23	23.015	217	217	0	54.67	9.7	4.1	11.1	11.1	9.7	9.7	17.5	11.1
B2HCX5	B2HCX5	4	4	4	sp|B2HCX5|RL17_MYCMM 50S ribosomal protein L17 OS=Mycobacterium marinum (strain ATCC BAA-535 / M) OX=216594 GN=rplQ PE=3 SV=1	1	4	4	4	4	3	3	3	2	2	3	3	4	3	3	3	2	2	3	3	4	3	3	3	2	2	3	3	29.6	29.6	29.6	20.193	189	189	0	54.474	29.6	25.4	19.6	19.6	11.6	11.6	25.4	25.4
B2HER3	B2HER3	7	7	7	tr|B2HER3|B2HER3_MYCMM Transcriptional regulatory protein PvdS OS=Mycobacterium marinum (strain ATCC BAA-535 / M) OX=216594 GN=pvdS PE=4 SV=1	1	7	7	7	5	5	3	4	3	3	5	4	5	5	3	4	3	3	5	4	5	5	3	4	3	3	5	4	27.9	27.9	27.9	33.749	290	290	0	54.447	17.9	17.9	10.3	12.8	8.3	8.3	19.7	12.8
B2HI56	B2HI56	4	4	4	tr|B2HI56|B2HI56_MYCMM Peptidyl-prolyl cis-trans isomerase OS=Mycobacterium marinum (strain ATCC BAA-535 / M) OX=216594 GN=ppiA PE=3 SV=1	1	4	4	4	4	4	2	3	3	3	4	4	4	4	2	3	3	3	4	4	4	4	2	3	3	3	4	4	20.9	20.9	20.9	19.303	182	182	0	54.426	20.9	20.9	8.2	15.4	20.3	20.3	20.9	20.9
B2HSB7	B2HSB7	9	9	9	tr|B2HSB7|B2HSB7_MYCMM GTP-binding translation elongation factor TypA OS=Mycobacterium marinum (strain ATCC BAA-535 / M) OX=216594 GN=typA PE=4 SV=1	1	9	9	9	6	6	5	6	4	2	9	7	6	6	5	6	4	2	9	7	6	6	5	6	4	2	9	7	16.6	16.6	16.6	67.691	628	628	0	54.244	11.3	11.3	8.4	11.1	5.6	2.9	16.6	12.9
B2HKC9	B2HKC9	9	9	9	tr|B2HKC9|B2HKC9_MYCMM Aspartate-semialdehyde dehydrogenase OS=Mycobacterium marinum (strain ATCC BAA-535 / M) OX=216594 GN=asd PE=3 SV=1	1	9	9	9	6	6	4	6	5	4	6	6	6	6	4	6	5	4	6	6	6	6	4	6	5	4	6	6	31.2	31.2	31.2	36.792	352	352	0	54.171	23.3	18.2	13.6	21.6	18.2	13.6	22.7	18.2
B2HDU3	B2HDU3	10	10	10	tr|B2HDU3|B2HDU3_MYCMM Succinate dehydrogenase flavoprotein subunit OS=Mycobacterium marinum (strain ATCC BAA-535 / M) OX=216594 GN=sdhA PE=3 SV=1	1	10	10	10	7	7	8	8	8	7	8	7	7	7	8	8	8	7	8	7	7	7	8	8	8	7	8	7	17	17	17	64.337	584	584	0	53.988	12	12	13.9	13.9	13.7	12	13.4	12
B2HJY7	B2HJY7	6	6	6	tr|B2HJY7|B2HJY7_MYCMM Enoyl-CoA hydratase, EchA8_5 OS=Mycobacterium marinum (strain ATCC BAA-535 / M) OX=216594 GN=echA8_5 PE=3 SV=1	1	6	6	6	5	5	2	0	2	2	4	5	5	5	2	0	2	2	4	5	5	5	2	0	2	2	4	5	30.2	30.2	30.2	27.774	258	258	0	53.795	26.7	26.7	7	0	7.4	7.4	14.3	24.8
B2HM25	B2HM25	10	10	10	tr|B2HM25|B2HM25_MYCMM Uncharacterized protein OS=Mycobacterium marinum (strain ATCC BAA-535 / M) OX=216594 GN=MMAR_2040 PE=4 SV=1	1	10	10	10	6	6	4	2	4	2	5	7	6	6	4	2	4	2	5	7	6	6	4	2	4	2	5	7	50.2	50.2	50.2	26.454	231	231	0	53.719	27.3	27.3	20.3	10	20.3	8.2	22.5	35.1
B2HHI8	B2HHI8	6	6	6	tr|B2HHI8|B2HHI8_MYCMM Conserved membrane protein OS=Mycobacterium marinum (strain ATCC BAA-535 / M) OX=216594 GN=MMAR_1670 PE=4 SV=1	1	6	6	6	4	3	2	3	1	3	4	3	4	3	2	3	1	3	4	3	4	3	2	3	1	3	4	3	34.3	34.3	34.3	19.04	181	181	0	53.669	25.4	19.9	13.8	19.3	8.3	18.2	23.8	18.2
B2HGV4	B2HGV4	17	15	15	sp|B2HGV4|FAC15_MYCMM Long-chain-fatty-acid--CoA ligase FadD15 OS=Mycobacterium marinum (strain ATCC BAA-535 / M) OX=216594 GN=fadD15 PE=3 SV=1	1	17	15	15	11	13	12	10	9	7	9	12	10	11	11	9	9	7	8	11	10	11	11	9	9	7	8	11	34	29.8	29.8	64.75	600	600	0	53.651	20.3	25.2	22.8	19.3	17	12.2	16.2	23.8
B2HFB2	B2HFB2	8	8	8	tr|B2HFB2|B2HFB2_MYCMM DNA helicase Ercc3 OS=Mycobacterium marinum (strain ATCC BAA-535 / M) OX=216594 GN=ercc3 PE=4 SV=1	1	8	8	8	4	5	4	5	2	1	5	4	4	5	4	5	2	1	5	4	4	5	4	5	2	1	5	4	16.4	16.4	16.4	60.778	549	549	0	53.324	9.8	11.5	9.8	11.8	3.8	2.4	11.8	9.8
B2HGE6	B2HGE6	8	8	8	sp|B2HGE6|NUOC_MYCMM NADH-quinone oxidoreductase subunit C OS=Mycobacterium marinum (strain ATCC BAA-535 / M) OX=216594 GN=nuoC PE=3 SV=1	1	8	8	8	5	5	7	6	4	5	5	6	5	5	7	6	4	5	5	6	5	5	7	6	4	5	5	6	40.3	40.3	40.3	26.987	238	238	0	53.273	25.2	25.2	32.8	27.3	18.9	23.1	25.2	32.8
B2HIZ6	B2HIZ6	7	7	7	tr|B2HIZ6|B2HIZ6_MYCMM Arylamine N-acetyltransferase Nat OS=Mycobacterium marinum (strain ATCC BAA-535 / M) OX=216594 GN=nat PE=1 SV=1	1	7	7	7	3	5	3	5	4	3	3	4	3	5	3	5	4	3	3	4	3	5	3	5	4	3	3	4	26.4	26.4	26.4	30.634	280	280	0	53.259	12.9	16.8	13.2	21.1	17.1	13.2	14.6	18.6
B2HHM2	B2HHM2	5	5	5	tr|B2HHM2|B2HHM2_MYCMM Glutamine synthetase GlnA2 OS=Mycobacterium marinum (strain ATCC BAA-535 / M) OX=216594 GN=glnA2 PE=3 SV=1	1	5	5	5	3	4	2	2	2	1	2	4	3	4	2	2	2	1	2	4	3	4	2	2	2	1	2	4	17.3	17.3	17.3	49.744	446	446	0	52.793	13	15.5	6.1	3.8	6.1	2	11	15.5
B2HMG8	B2HMG8	13	13	13	tr|B2HMG8|B2HMG8_MYCMM Valine--tRNA ligase OS=Mycobacterium marinum (strain ATCC BAA-535 / M) OX=216594 GN=valS PE=3 SV=1	1	13	13	13	7	9	7	5	3	1	9	11	7	9	7	5	3	1	9	11	7	9	7	5	3	1	9	11	14.9	14.9	14.9	98.286	886	886	0	52.689	8.7	12	9	7.1	2.9	1	10.8	12.3
B2HCZ0	B2HCZ0	8	8	8	sp|B2HCZ0|RL13_MYCMM 50S ribosomal protein L13 OS=Mycobacterium marinum (strain ATCC BAA-535 / M) OX=216594 GN=rplM PE=3 SV=1	1	8	8	8	7	7	5	6	2	5	7	6	7	7	5	6	2	5	7	6	7	7	5	6	2	5	7	6	67.3	67.3	67.3	16.181	147	147	0	51.853	52.4	53.7	36.1	38.8	12.2	37.4	67.3	53.7
B2HSP0	B2HSP0	7	7	7	sp|B2HSP0|RS17_MYCMM 30S ribosomal protein S17 OS=Mycobacterium marinum (strain ATCC BAA-535 / M) OX=216594 GN=rpsQ PE=3 SV=1	1	7	7	7	6	6	5	5	4	5	7	5	6	6	5	5	4	5	7	5	6	6	5	5	4	5	7	5	52.1	52.1	52.1	13.068	119	119	0	51.61	42	42	31.1	42	30.3	41.2	52.1	41.2
B2HT25	B2HT25	13	13	13	tr|B2HT25|B2HT25_MYCMM Glucose-6-phosphate 1-dehydrogenase OS=Mycobacterium marinum (strain ATCC BAA-535 / M) OX=216594 GN=zwf1 PE=3 SV=1	1	13	13	13	10	10	7	7	7	6	10	10	10	10	7	7	7	6	10	10	10	10	7	7	7	6	10	10	28.1	28.1	28.1	52.676	469	469	0	51.597	20.7	20.7	15.1	15.1	13.6	11.3	22.6	21.3
B2HNA9	B2HNA9	9	9	9	tr|B2HNA9|B2HNA9_MYCMM Aspartate--tRNA(Asp/Asn) ligase OS=Mycobacterium marinum (strain ATCC BAA-535 / M) OX=216594 GN=aspS PE=3 SV=1	1	9	9	9	6	6	6	6	4	3	7	9	6	6	6	6	4	3	7	9	6	6	6	6	4	3	7	9	15	15	15	64.463	593	593	0	51.576	10.3	9.4	9.6	9.6	6.1	4.4	11.1	15
B2HEN2	B2HEN2	4	4	4	sp|B2HEN2|FBIA_MYCMM Phosphoenolpyruvate transferase OS=Mycobacterium marinum (strain ATCC BAA-535 / M) OX=216594 GN=fbiA PE=3 SV=1	1	4	4	4	3	3	2	2	2	2	4	3	3	3	2	2	2	2	4	3	3	3	2	2	2	2	4	3	17.3	17.3	17.3	35.393	329	329	0	51.514	14.3	14.3	8.5	8.5	8.5	8.5	17.3	11.6
B2HSS8	B2HSS8	2	2	2	tr|B2HSS8|B2HSS8_MYCMM Uncharacterized protein OS=Mycobacterium marinum (strain ATCC BAA-535 / M) OX=216594 GN=MMAR_2659 PE=4 SV=1	1	2	2	2	2	2	1	2	1	1	2	2	2	2	1	2	1	1	2	2	2	2	1	2	1	1	2	2	20.1	20.1	20.1	15.929	149	149	0	51.481	20.1	20.1	14.8	20.1	5.4	5.4	20.1	20.1
B2HJ05	B2HJ05	14	14	14	tr|B2HJ05|B2HJ05_MYCMM 2-hydroxy-6-OXO-6-phenylhexa-2,4-dienoate hydrolase BphD OS=Mycobacterium marinum (strain ATCC BAA-535 / M) OX=216594 GN=bphD PE=4 SV=1	1	14	14	14	10	8	7	5	7	8	8	6	10	8	7	5	7	8	8	6	10	8	7	5	7	8	8	6	45.1	45.1	45.1	32.568	295	295	0	51.062	30.5	29.2	25.4	16.6	21.7	23.7	25.4	20.3
B2HH40	B2HH40	9	9	9	tr|B2HH40|B2HH40_MYCMM Probable M18 family aminopeptidase 2 OS=Mycobacterium marinum (strain ATCC BAA-535 / M) OX=216594 GN=pepC PE=3 SV=1	1	9	9	9	8	8	6	6	4	4	8	6	8	8	6	6	4	4	8	6	8	8	6	6	4	4	8	6	22.1	22.1	22.1	45.628	430	430	0	50.742	18.4	18.4	14.4	14.4	9.3	8.8	21.9	16
B2HNK5	B2HNK5	8	8	8	tr|B2HNK5|B2HNK5_MYCMM Acyl-CoA dehydrogenase FadE19 OS=Mycobacterium marinum (strain ATCC BAA-535 / M) OX=216594 GN=fadE19 PE=3 SV=1	1	8	8	8	6	8	6	6	6	7	7	8	6	8	6	6	6	7	7	8	6	8	6	6	6	7	7	8	21.9	21.9	21.9	41.337	388	388	0	50.679	15.5	21.9	15.2	15.7	15.2	18	19.1	21.9
B2HPB1	B2HPB1	12	12	12	tr|B2HPB1|B2HPB1_MYCMM Conserved protein OS=Mycobacterium marinum (strain ATCC BAA-535 / M) OX=216594 GN=MMAR_2266 PE=4 SV=1	1	12	12	12	10	9	8	7	6	5	7	6	10	9	8	7	6	5	7	6	10	9	8	7	6	5	7	6	29.7	29.7	29.7	53.231	481	481	0	50.604	25.2	22	17.9	15	12.1	10.6	16.2	14.6
B2HF73	B2HF73	12	12	12	tr|B2HF73|B2HF73_MYCMM FAD_binding_2 domain-containing protein OS=Mycobacterium marinum (strain ATCC BAA-535 / M) OX=216594 GN=MMAR_4632 PE=4 SV=1	1	12	12	12	8	8	7	9	6	7	8	7	8	8	7	9	6	7	8	7	8	8	7	9	6	7	8	7	21.6	21.6	21.6	60.586	556	556	0	50.011	14.6	13.5	13.3	14.9	11	13.1	13.5	11.7
B2HHA3	B2HHA3	5	5	5	tr|B2HHA3|B2HHA3_MYCMM Citrate lyase beta subunit, CitE_2 OS=Mycobacterium marinum (strain ATCC BAA-535 / M) OX=216594 GN=citE_2 PE=3 SV=1	1	5	5	5	4	4	3	4	1	1	5	3	4	4	3	4	1	1	5	3	4	4	3	4	1	1	5	3	18.3	18.3	18.3	33.404	311	311	0	49.666	14.1	14.1	10.3	14.1	2.9	2.9	18.3	10.3
B2HKS0	B2HKS0	13	13	13	tr|B2HKS0|B2HKS0_MYCMM Transcription termination/antitermination protein NusA OS=Mycobacterium marinum (strain ATCC BAA-535 / M) OX=216594 GN=nusA PE=3 SV=1	1	13	13	13	8	8	7	9	7	8	8	8	8	8	7	9	7	8	8	8	8	8	7	9	7	8	8	8	34.9	34.9	34.9	37.855	347	347	0	49.655	21.6	21.6	18.7	24.5	19	20.5	22.5	21.3
B2HH61	B2HH61	11	11	11	tr|B2HH61|B2HH61_MYCMM Aldehyde dehydrogenase OS=Mycobacterium marinum (strain ATCC BAA-535 / M) OX=216594 GN=MMAR_4912 PE=3 SV=1	1	11	11	11	10	8	8	8	5	6	9	7	10	8	8	8	5	6	9	7	10	8	8	8	5	6	9	7	27.4	27.4	27.4	54.902	507	507	0	49.625	24.3	18.5	18.5	19.7	11.6	13.2	22.7	15.8
B2HQA3	B2HQA3	6	6	6	sp|B2HQA3|HIS8_MYCMM Histidinol-phosphate aminotransferase OS=Mycobacterium marinum (strain ATCC BAA-535 / M) OX=216594 GN=hisC PE=3 SV=1	1	6	6	6	5	4	5	5	3	3	5	5	5	4	5	5	3	3	5	5	5	4	5	5	3	3	5	5	19.4	19.4	19.4	40.866	382	382	0	49.606	16.5	14.1	17	17	8.9	8.9	17	17
B2HK30	B2HK30	5	5	5	tr|B2HK30|B2HK30_MYCMM Saccharopine dehydrogenase OS=Mycobacterium marinum (strain ATCC BAA-535 / M) OX=216594 GN=MMAR_3555 PE=4 SV=1	1	5	5	5	5	3	2	2	1	1	3	2	5	3	2	2	1	1	3	2	5	3	2	2	1	1	3	2	13.8	13.8	13.8	44.029	405	405	0	49.389	13.8	8.9	5.9	6.2	2.7	2.7	10.9	5.7
B2HL10	B2HL10	11	11	11	tr|B2HL10|B2HL10_MYCMM Conserved protein OS=Mycobacterium marinum (strain ATCC BAA-535 / M) OX=216594 GN=MMAR_1981 PE=4 SV=1	1	11	11	11	9	10	8	8	7	6	9	10	9	10	8	8	7	6	9	10	9	10	8	8	7	6	9	10	22.3	22.3	22.3	49.442	449	449	0	49.301	20.7	22.3	18.5	19.2	16.7	13.6	22.3	20.7
B2HCT7	B2HCT7	6	6	6	sp|B2HCT7|RL18_MYCMM 50S ribosomal protein L18 OS=Mycobacterium marinum (strain ATCC BAA-535 / M) OX=216594 GN=rplR PE=3 SV=1	1	6	6	6	5	5	4	4	6	6	4	5	5	5	4	4	6	6	4	5	5	5	4	4	6	6	4	5	42.2	42.2	42.2	14.593	135	135	0	49.251	34.1	34.8	26.7	26.7	42.2	42.2	26.7	34.8
B2HND5	B2HND5	8	8	8	tr|B2HND5|B2HND5_MYCMM Amino acid decarboxylase OS=Mycobacterium marinum (strain ATCC BAA-535 / M) OX=216594 GN=MMAR_2184 PE=4 SV=1	1	8	8	8	6	5	5	5	1	2	6	7	6	5	5	5	1	2	6	7	6	5	5	5	1	2	6	7	9.5	9.5	9.5	105.64	943	943	0	49.17	7.7	6.9	6.2	6.8	1.8	2.7	7.7	8.7
B2HLU5	B2HLU5	6	6	6	tr|B2HLU5|B2HLU5_MYCMM NAD(P) transhydrogenase (Subunit alpha) PntAa OS=Mycobacterium marinum (strain ATCC BAA-535 / M) OX=216594 GN=pntAa PE=4 SV=1	1	6	6	6	5	6	5	6	5	5	5	6	5	6	5	6	5	5	5	6	5	6	5	6	5	5	5	6	21.5	21.5	21.5	37.27	362	362	0	49.106	16.9	21.5	16.9	21.5	16.9	16.9	16.9	21.5
B2HPS3	B2HPS3	8	8	8	tr|B2HPS3|B2HPS3_MYCMM Chaperone protein DnaJ OS=Mycobacterium marinum (strain ATCC BAA-535 / M) OX=216594 GN=dnaJ PE=3 SV=1	1	8	8	8	6	5	4	5	5	7	3	4	6	5	4	5	5	7	3	4	6	5	4	5	5	7	3	4	23.7	23.7	23.7	41.571	396	396	0	49.077	18.2	15.2	12.6	15.2	15.7	20.7	9.8	12.4
B2HPL2	B2HPL2	6	6	6	tr|B2HPL2|B2HPL2_MYCMM Bacterioferritin comigratory protein Bcp OS=Mycobacterium marinum (strain ATCC BAA-535 / M) OX=216594 GN=bcp PE=4 SV=1	1	6	6	6	5	5	4	4	4	5	5	6	5	5	4	4	4	5	5	6	5	5	4	4	4	5	5	6	35	35	35	16.993	157	157	0	49.075	33.8	33.8	26.8	26.8	26.8	33.8	28	35
B2HKZ1	B2HKZ1	6	6	6	tr|B2HKZ1|B2HKZ1_MYCMM 4-hydroxy-tetrahydrodipicolinate synthase OS=Mycobacterium marinum (strain ATCC BAA-535 / M) OX=216594 GN=dapA PE=3 SV=1	1	6	6	6	4	5	5	4	5	4	5	5	4	5	5	4	5	4	5	5	4	5	5	4	5	4	5	5	23.3	23.3	23.3	30.738	300	300	0	48.972	15	20	20	15	18.3	15.3	20	20
B2HDY1	B2HDY1	8	8	8	tr|B2HDY1|B2HDY1_MYCMM Transcriptional regulatory protein (Probably TetR-family) OS=Mycobacterium marinum (strain ATCC BAA-535 / M) OX=216594 GN=MMAR_1239 PE=4 SV=1	1	8	8	8	5	6	2	4	2	2	6	4	5	6	2	4	2	2	6	4	5	6	2	4	2	2	6	4	40.2	40.2	40.2	25.091	224	224	0	48.77	30.4	33.5	13.8	22.8	13.8	9.8	30.4	23.7
B2HEK4	B2HEK4	11	11	11	tr|B2HEK4|B2HEK4_MYCMM Sulfurtransferase OS=Mycobacterium marinum (strain ATCC BAA-535 / M) OX=216594 GN=sseA PE=4 SV=1	1	11	11	11	7	4	6	6	6	4	7	6	7	4	6	6	6	4	7	6	7	4	6	6	6	4	7	6	38.9	38.9	38.9	33.325	301	301	0	48.609	25.2	14	20.6	20.9	24.3	13.3	24.9	21.9
B2HEN6	B2HEN6	10	10	10	tr|B2HEN6|B2HEN6_MYCMM Phosphomannomutase PmmA OS=Mycobacterium marinum (strain ATCC BAA-535 / M) OX=216594 GN=pmmA PE=4 SV=1	1	10	10	10	7	9	5	6	7	6	7	6	7	9	5	6	7	6	7	6	7	9	5	6	7	6	7	6	26.2	26.2	26.2	48.916	466	466	0	48.457	18.9	24.7	12.9	14.8	18.2	16.3	19.3	15.5
B2HRQ6	B2HRQ6	6	6	6	tr|B2HRQ6|B2HRQ6_MYCMM Polyprenyl diphosphate synthetase, GrcC1 OS=Mycobacterium marinum (strain ATCC BAA-535 / M) OX=216594 GN=grcC1 PE=3 SV=1	1	6	6	6	2	5	2	3	0	0	4	4	2	5	2	3	0	0	4	4	2	5	2	3	0	0	4	4	17.9	17.9	17.9	35.715	335	335	0	48.441	7.2	17.9	6.3	10.7	0	0	14	14
B2HQM5	B2HQM5	10	10	10	sp|B2HQM5|THIC_MYCMM Phosphomethylpyrimidine synthase OS=Mycobacterium marinum (strain ATCC BAA-535 / M) OX=216594 GN=thiC PE=3 SV=1	1	10	10	10	7	9	7	7	2	3	8	8	7	9	7	7	2	3	8	8	7	9	7	7	2	3	8	8	21.8	21.8	21.8	59.418	546	546	0	48.238	14.5	20.3	13.9	13.9	4.6	6	18.3	18.3
B2HQB3	B2HQB3	11	11	11	tr|B2HQB3|B2HQB3_MYCMM Ligase, Mur-family OS=Mycobacterium marinum (strain ATCC BAA-535 / M) OX=216594 GN=MMAR_2406 PE=4 SV=1	1	11	11	11	8	8	4	2	1	3	8	7	8	8	4	2	1	3	8	7	8	8	4	2	1	3	8	7	13.2	13.2	13.2	97.645	911	911	0	48.118	9.1	10.1	5.5	2.7	0.9	2.9	9.8	8.2
B2HJQ5	B2HJQ5	5	5	5	tr|B2HJQ5|B2HJQ5_MYCMM Methionine aminopeptidase OS=Mycobacterium marinum (strain ATCC BAA-535 / M) OX=216594 GN=mapB PE=3 SV=1	1	5	5	5	3	3	2	2	2	2	3	3	3	3	2	2	2	2	3	3	3	3	2	2	2	2	3	3	18.2	18.2	18.2	31.233	285	285	0	47.93	11.2	10.5	6.3	6.3	6.7	6.7	11.2	9.1
B2HM18	B2HM18	11	11	11	tr|B2HM18|B2HM18_MYCMM 1-deoxy-D-xylulose-5-phosphate synthase OS=Mycobacterium marinum (strain ATCC BAA-535 / M) OX=216594 GN=dxs1 PE=3 SV=1	1	11	11	11	7	6	4	8	2	1	7	6	7	6	4	8	2	1	7	6	7	6	4	8	2	1	7	6	23.9	23.9	23.9	67.704	637	637	0	47.692	15.7	13.5	7.5	15.5	3.5	2.2	16.5	12.9
B2HEU8	B2HEU8	7	7	7	tr|B2HEU8|B2HEU8_MYCMM ATP-dependent RNA helicase RhlE OS=Mycobacterium marinum (strain ATCC BAA-535 / M) OX=216594 GN=rhlE PE=3 SV=1	1	7	7	7	4	5	5	3	3	3	2	1	4	5	5	3	3	3	2	1	4	5	5	3	3	3	2	1	17.8	17.8	17.8	55.388	517	517	0	47.559	11.2	13.2	12.2	6.4	6.8	6.8	6	2.9
B2HK33	B2HK33	10	10	10	tr|B2HK33|B2HK33_MYCMM Aminotransferase (Adenosylmethionine-8-amino-7-oxononanoate) BioA OS=Mycobacterium marinum (strain ATCC BAA-535 / M) OX=216594 GN=MMAR_3558 PE=3 SV=1	1	10	10	10	10	9	8	9	6	5	8	8	10	9	8	9	6	5	8	8	10	9	8	9	6	5	8	8	24.8	24.8	24.8	49.049	451	451	0	47.497	24.8	22.8	20.2	22.8	13.5	10.9	20.2	20.2
B2HHC5	B2HHC5	6	6	6	tr|B2HHC5|B2HHC5_MYCMM Fatty-acid-CoA ligase OS=Mycobacterium marinum (strain ATCC BAA-535 / M) OX=216594 GN=MMAR_1606 PE=4 SV=1	1	6	6	6	5	6	5	5	3	3	5	5	5	6	5	5	3	3	5	5	5	6	5	5	3	3	5	5	13.9	13.9	13.9	53.472	495	495	0	47.342	11.9	13.9	11.9	11.9	5.9	6.3	11.9	10.9
B2HR28	B2HR28	7	7	7	sp|B2HR28|ARGB_MYCMM Acetylglutamate kinase OS=Mycobacterium marinum (strain ATCC BAA-535 / M) OX=216594 GN=argB PE=3 SV=1	1	7	7	7	4	3	2	3	4	5	4	5	4	3	2	3	4	5	4	5	4	3	2	3	4	5	4	5	29	29	29	30.835	293	293	0	47.301	20.5	11.6	8.5	11.6	14.3	17.1	19.1	23.5
B2HKS3	B2HKS3	4	4	4	sp|B2HKS3|RBFA_MYCMM Ribosome-binding factor A OS=Mycobacterium marinum (strain ATCC BAA-535 / M) OX=216594 GN=rbfA PE=3 SV=1	1	4	4	4	3	2	2	2	1	1	4	4	3	2	2	2	1	1	4	4	3	2	2	2	1	1	4	4	22.9	22.9	22.9	18.565	175	175	0	47.031	17.7	9.1	9.1	9.1	5.1	5.1	22.9	22.9
B2HH18	B2HH18	3	3	3	tr|B2HH18|B2HH18_MYCMM Sulphur metabolism protein, SseC2 OS=Mycobacterium marinum (strain ATCC BAA-535 / M) OX=216594 GN=sseC2 PE=4 SV=1	1	3	3	3	2	3	2	2	1	2	2	3	2	3	2	2	1	2	2	3	2	3	2	2	1	2	2	3	26	26	26	10.364	100	100	0	46.799	15	26	15	15	11	15	15	26
B2HKE8	B2HKE8	9	9	9	tr|B2HKE8|B2HKE8_MYCMM DNA polymerase III subunit gamma/tau OS=Mycobacterium marinum (strain ATCC BAA-535 / M) OX=216594 GN=dnaZX PE=3 SV=1	1	9	9	9	5	6	6	4	3	4	7	5	5	6	6	4	3	4	7	5	5	6	6	4	3	4	7	5	15.8	15.8	15.8	67.603	633	633	0	46.728	9	11.1	11.5	7.6	5.5	7.4	12.2	9.3
B2HQF7	B2HQF7	4	4	4	tr|B2HQF7|B2HQF7_MYCMM Ribonuclease PH OS=Mycobacterium marinum (strain ATCC BAA-535 / M) OX=216594 GN=rphA PE=3 SV=1	1	4	4	4	4	3	2	3	1	2	2	3	4	3	2	3	1	2	2	3	4	3	2	3	1	2	2	3	18.1	18.1	18.1	28.831	276	276	0	46.606	18.1	17.8	4.3	10.1	4	9.8	12	10.1
B2HK39	B2HK39	8	8	8	tr|B2HK39|B2HK39_MYCMM Quinone reductase, Qor_1 OS=Mycobacterium marinum (strain ATCC BAA-535 / M) OX=216594 GN=qor_1 PE=4 SV=1	1	8	8	8	7	6	5	4	2	3	5	5	7	6	5	4	2	3	5	5	7	6	5	4	2	3	5	5	27.3	27.3	27.3	39.97	385	385	0	46.577	23.6	20.5	18.4	14.8	6.8	9.4	20.5	15.8
B2HJ25	B2HJ25	2	2	2	tr|B2HJ25|B2HJ25_MYCMM Conserved hypothetical lipoprotein LpqE OS=Mycobacterium marinum (strain ATCC BAA-535 / M) OX=216594 GN=lpqE PE=4 SV=1	1	2	2	2	2	2	2	2	2	2	2	2	2	2	2	2	2	2	2	2	2	2	2	2	2	2	2	2	10.3	10.3	10.3	19.36	185	185	0	46.44	10.3	10.3	10.3	10.3	10.3	10.3	10.3	10.3
B2HIL6	B2HIL6	11	11	11	sp|B2HIL6|FAA22_MYCMM p-hydroxybenzoic acid--AMP ligase FadD22 OS=Mycobacterium marinum (strain ATCC BAA-535 / M) OX=216594 GN=fadD22 PE=1 SV=1	1	11	11	11	5	5	4	4	5	2	5	4	5	5	4	4	5	2	5	4	5	5	4	4	5	2	5	4	17.5	17.5	17.5	75.18	702	702	0	46.069	6.8	7.5	5.6	7.1	7.3	3.3	7.1	5.3
B2HCT2	B2HCT2	5	5	5	sp|B2HCT2|RL24_MYCMM 50S ribosomal protein L24 OS=Mycobacterium marinum (strain ATCC BAA-535 / M) OX=216594 GN=rplX PE=3 SV=1	1	5	5	5	5	5	4	4	4	4	5	5	5	5	4	4	4	4	5	5	5	5	4	4	4	4	5	5	35.5	35.5	35.5	11.659	107	107	0	46.006	35.5	35.5	27.1	27.1	32.7	32.7	35.5	35.5
B2HGJ2	B2HGJ2	10	10	10	sp|B2HGJ2|RF2_MYCMM Peptide chain release factor 2 OS=Mycobacterium marinum (strain ATCC BAA-535 / M) OX=216594 GN=prfB PE=3 SV=1	1	10	10	10	5	7	6	6	4	5	7	7	5	7	6	6	4	5	7	7	5	7	6	6	4	5	7	7	32.9	32.9	32.9	41.525	371	371	0	45.869	14.3	23.2	19.4	15.1	11.9	14.3	19.9	18.1
B2HMN5	B2HMN5	5	5	5	tr|B2HMN5|B2HMN5_MYCMM Conserved protein OS=Mycobacterium marinum (strain ATCC BAA-535 / M) OX=216594 GN=MMAR_5399 PE=4 SV=1	1	5	5	5	5	5	4	3	3	3	5	5	5	5	4	3	3	3	5	5	5	5	4	3	3	3	5	5	52.3	52.3	52.3	14.92	132	132	0	45.869	52.3	52.3	40.9	28.8	28.8	28.8	52.3	52.3
B2HNS9	B2HNS9	5	5	5	tr|B2HNS9|B2HNS9_MYCMM Thioredoxin OS=Mycobacterium marinum (strain ATCC BAA-535 / M) OX=216594 GN=trxC PE=3 SV=1	1	5	5	5	5	4	3	3	3	1	3	4	5	4	3	3	3	1	3	4	5	4	3	3	3	1	3	4	59	59	59	12.548	117	117	0	45.67	59	41	29.1	29.1	29.1	8.5	32.5	41
B2HR32	B2HR32	7	7	7	sp|B2HR32|ASSY_MYCMM Argininosuccinate synthase OS=Mycobacterium marinum (strain ATCC BAA-535 / M) OX=216594 GN=argG PE=3 SV=1	1	7	7	7	2	3	1	1	2	1	2	5	2	3	1	1	2	1	2	5	2	3	1	1	2	1	2	5	21.6	21.6	21.6	43.883	398	398	0	45.485	6.8	9.5	2.3	2.3	6.3	2.3	6.8	14.3
B2HS62	B2HS62	8	8	8	tr|B2HS62|B2HS62_MYCMM Fatty-acid-CoA ligase FadD6 OS=Mycobacterium marinum (strain ATCC BAA-535 / M) OX=216594 GN=fadD6 PE=4 SV=1	1	8	8	8	6	5	5	5	6	5	5	6	6	5	5	5	6	5	5	6	6	5	5	5	6	5	5	6	15	15	15	63.752	593	593	0	45.256	11.3	9.8	9.8	9.8	11.5	9.4	9.3	11.3
B2HN69	B2HN69	9	9	9	sp|B2HN69|CAR_MYCMM Carboxylic acid reductase OS=Mycobacterium marinum (strain ATCC BAA-535 / M) OX=216594 GN=car PE=1 SV=1	1	9	9	9	6	5	4	3	1	1	8	6	6	5	4	3	1	1	8	6	6	5	4	3	1	1	8	6	9.4	9.4	9.4	127.8	1174	1174	0	45.198	6	5	3.5	3.8	0.9	0.9	8.7	6
B2HPD5	B2HPD5	6	6	6	tr|B2HPD5|B2HPD5_MYCMM Enoyl-[acyl-carrier-protein] reductase [NADH] OS=Mycobacterium marinum (strain ATCC BAA-535 / M) OX=216594 GN=inhA PE=3 SV=1	1	6	6	6	5	5	4	6	4	4	5	5	5	5	4	6	4	4	5	5	5	5	4	6	4	4	5	5	23.4	23.4	23.4	28.679	269	269	0	44.999	20.8	20.8	17.8	23.4	15.6	15.6	20.8	17.5
B2HM08	B2HM08	6	6	6	tr|B2HM08|B2HM08_MYCMM TRK system potassium uptake protein CeoC OS=Mycobacterium marinum (strain ATCC BAA-535 / M) OX=216594 GN=ceoC PE=4 SV=1	1	6	6	6	5	6	4	4	2	2	4	4	5	6	4	4	2	2	4	4	5	6	4	4	2	2	4	4	30.9	30.9	30.9	23.734	220	220	0	44.909	23.2	30.9	18.6	19.1	8.2	8.2	18.6	18.6
B2HHK9	B2HHK9	8	8	8	tr|B2HHK9|B2HHK9_MYCMM Acetolactate synthase (Large subunit) IlvB1_2 OS=Mycobacterium marinum (strain ATCC BAA-535 / M) OX=216594 GN=ilvB1_2 PE=3 SV=1	1	8	8	8	7	8	6	6	5	5	6	6	7	8	6	6	5	5	6	6	7	8	6	6	5	5	6	6	16.5	16.5	16.5	60.286	558	558	0	44.714	14.9	16.5	13.1	13.1	9.9	10	13.4	13.4
B2HNJ9	B2HNJ9	3	2	2	tr|B2HNJ9|B2HNJ9_MYCMM Methoxy mycolic acid synthase 5 MmaA5 OS=Mycobacterium marinum (strain ATCC BAA-535 / M) OX=216594 GN=mmaA5 PE=4 SV=1	1	3	2	2	2	2	1	1	1	1	3	2	1	1	1	1	1	1	2	1	1	1	1	1	1	1	2	1	8.7	5.5	5.5	33.215	289	289	0	44.661	6.2	6.2	3.1	3.1	3.1	3.1	8.7	6.2
B2HT61	B2HT61	9	9	9	tr|B2HT61|B2HT61_MYCMM Serine hydroxymethyltransferase OS=Mycobacterium marinum (strain ATCC BAA-535 / M) OX=216594 GN=glyA1 PE=3 SV=1	1	9	9	9	7	6	6	5	5	5	5	5	7	6	6	5	5	5	5	5	7	6	6	5	5	5	5	5	23.9	23.9	23.9	45.101	426	426	0	44.657	17.6	15.7	13.6	11	11.5	10.1	11	11.7
B2HNG5	B2HNG5	3	3	3	tr|B2HNG5|B2HNG5_MYCMM ATP-dependent Clp protease proteolytic subunit OS=Mycobacterium marinum (strain ATCC BAA-535 / M) OX=216594 GN=clpP1 PE=3 SV=1	1	3	3	3	2	2	3	2	1	1	2	2	2	2	3	2	1	1	2	2	2	2	3	2	1	1	2	2	18.7	18.7	18.7	21.52	198	198	0	44.604	11.1	11.1	18.7	11.1	3.5	3.5	11.1	11.1
B2HD55	B2HD55	3	3	3	tr|B2HD55|B2HD55_MYCMM Conserved protein OS=Mycobacterium marinum (strain ATCC BAA-535 / M) OX=216594 GN=MMAR_2750 PE=4 SV=1	1	3	3	3	3	2	1	1	3	2	2	2	3	2	1	1	3	2	2	2	3	2	1	1	3	2	2	2	25.6	25.6	25.6	14.557	129	129	0	44.57	25.6	17.8	6.2	6.2	25.6	17.8	17.8	14
B2HIF7	B2HIF7	7	7	7	sp|B2HIF7|GATA_MYCMM Glutamyl-tRNA(Gln) amidotransferase subunit A OS=Mycobacterium marinum (strain ATCC BAA-535 / M) OX=216594 GN=gatA PE=3 SV=1	1	7	7	7	4	3	5	4	4	5	4	4	4	3	5	4	4	5	4	4	4	3	5	4	4	5	4	4	14.4	14.4	14.4	51.249	493	493	0	44.302	9.3	5.7	11.2	9.3	7.1	8.9	9.3	9.3
B2HL39	B2HL39	10	10	10	tr|B2HL39|B2HL39_MYCMM Uncharacterized protein OS=Mycobacterium marinum (strain ATCC BAA-535 / M) OX=216594 GN=MMAR_3601 PE=4 SV=1	1	10	10	10	8	8	8	9	5	7	7	7	8	8	8	9	5	7	7	7	8	8	8	9	5	7	7	7	16.7	16.7	16.7	66.395	604	604	0	44.285	13.9	13.6	13.9	15.1	8.9	11.6	12.4	12.1
B2HMS4	B2HMS4	5	5	5	tr|B2HMS4|B2HMS4_MYCMM CbiA domain-containing protein OS=Mycobacterium marinum (strain ATCC BAA-535 / M) OX=216594 GN=MMAR_5436 PE=4 SV=1	1	5	5	5	2	2	0	0	1	1	1	3	2	2	0	0	1	1	1	3	2	2	0	0	1	1	1	3	14.4	14.4	14.4	46.671	437	437	0	44.268	7.3	6.2	0	0	3.9	3.9	3	9.2
B2HDV7	B2HDV7	9	9	9	tr|B2HDV7|B2HDV7_MYCMM Conserved protein OS=Mycobacterium marinum (strain ATCC BAA-535 / M) OX=216594 GN=MMAR_1215 PE=4 SV=1	1	9	9	9	6	6	6	6	5	5	7	8	6	6	6	6	5	5	7	8	6	6	6	6	5	5	7	8	19.5	19.5	19.5	48.46	441	441	0	44.133	15.2	12.5	12.9	12.5	9.1	9.1	14.7	15
B2HFZ3	B2HFZ3	3	3	3	tr|B2HFZ3|B2HFZ3_MYCMM Conserved protein OS=Mycobacterium marinum (strain ATCC BAA-535 / M) OX=216594 GN=MMAR_3122 PE=4 SV=1	1	3	3	3	3	3	3	2	1	1	3	2	3	3	3	2	1	1	3	2	3	3	3	2	1	1	3	2	22.9	22.9	22.9	18.302	175	175	0	43.881	22.9	22.9	22.9	13.7	5.7	5.7	22.9	14.9
B2HDP0	B2HDP0	11	11	11	sp|B2HDP0|GUAA_MYCMM GMP synthase [glutamine-hydrolyzing] OS=Mycobacterium marinum (strain ATCC BAA-535 / M) OX=216594 GN=guaA PE=3 SV=1	1	11	11	11	8	5	6	7	4	2	8	7	8	5	6	7	4	2	8	7	8	5	6	7	4	2	8	7	24.4	24.4	24.4	56.169	525	525	0	43.87	19	13.1	12.8	14.7	7.8	3.6	19	17.3
B2HNS8	B2HNS8	8	8	8	tr|B2HNS8|B2HNS8_MYCMM Thioredoxin reductase OS=Mycobacterium marinum (strain ATCC BAA-535 / M) OX=216594 GN=trxB2 PE=3 SV=1	1	8	8	8	6	6	5	6	4	4	5	5	6	6	5	6	4	4	5	5	6	6	5	6	4	4	5	5	32.8	32.8	32.8	35.238	332	332	0	43.691	26.2	25.3	20.2	25.3	14.8	14.8	19.9	19.9
B2HLS5	B2HLS5	9	9	9	sp|B2HLS5|Y357_MYCMM Putative S-adenosyl-L-methionine-dependent methyltransferase MMAR_0357 OS=Mycobacterium marinum (strain ATCC BAA-535 / M) OX=216594 GN=MMAR_0357 PE=3 SV=2	1	9	9	9	4	6	4	3	3	3	5	5	4	6	4	3	3	3	5	5	4	6	4	3	3	3	5	5	29.4	29.4	29.4	34.564	310	310	0	43.678	15.5	20	15.2	10.6	9.4	8.7	17.1	13.2
B2HF47;B2HJ34	B2HF47	7;1	7;1	7;1	tr|B2HF47|B2HF47_MYCMM Polyprenol-monophosphomannose synthase, Ppm1B OS=Mycobacterium marinum (strain ATCC BAA-535 / M) OX=216594 GN=ppm1B PE=4 SV=1	2	7	7	7	5	5	5	5	2	2	7	6	5	5	5	5	2	2	7	6	5	5	5	5	2	2	7	6	31.3	31.3	31.3	29.387	268	268;320	0	43.66	20.9	21.6	18.7	18.7	6.7	6.7	31.3	28
B2HSR9	B2HSR9	8	8	8	tr|B2HSR9|B2HSR9_MYCMM Conserved membrane protein OS=Mycobacterium marinum (strain ATCC BAA-535 / M) OX=216594 GN=MMAR_2647 PE=4 SV=1	1	8	8	8	7	8	6	5	4	5	6	6	7	8	6	5	4	5	6	6	7	8	6	5	4	5	6	6	23.2	23.2	23.2	43.424	401	401	0	43.521	20.4	23.2	18	14	10.5	13	17	17
B2HSN0	B2HSN0	5	5	5	sp|B2HSN0|RS10_MYCMM 30S ribosomal protein S10 OS=Mycobacterium marinum (strain ATCC BAA-535 / M) OX=216594 GN=rpsJ PE=3 SV=1	1	5	5	5	3	3	4	4	3	3	2	3	3	3	4	4	3	3	2	3	3	3	4	4	3	3	2	3	36.6	36.6	36.6	11.431	101	101	0	43.495	28.7	28.7	35.6	35.6	28.7	28.7	16.8	24.8
B2HDP7	B2HDP7	8	8	8	tr|B2HDP7|B2HDP7_MYCMM Conserved protein OS=Mycobacterium marinum (strain ATCC BAA-535 / M) OX=216594 GN=MMAR_1155 PE=4 SV=1	1	8	8	8	6	8	5	6	4	3	7	6	6	8	5	6	4	3	7	6	6	8	5	6	4	3	7	6	35.9	35.9	35.9	30.542	290	290	0	43.451	24.5	35.9	22.8	27.6	17.2	12.4	30	27.6
B2HFV4	B2HFV4	15	15	15	sp|B2HFV4|PAFA_MYCMM Pup--protein ligase OS=Mycobacterium marinum (strain ATCC BAA-535 / M) OX=216594 GN=pafA PE=3 SV=1	1	15	15	15	10	11	9	8	7	7	9	12	10	11	9	8	7	7	9	12	10	11	9	8	7	7	9	12	26.5	26.5	26.5	51.288	452	452	0	43.427	19	21	16.4	13.9	11.3	11.9	16.4	19.2
B2HPL3	B2HPL3	3	3	3	tr|B2HPL3|B2HPL3_MYCMM Acetylornithine deacetylase ArgE OS=Mycobacterium marinum (strain ATCC BAA-535 / M) OX=216594 GN=argE PE=4 SV=1	1	3	3	3	3	3	3	2	1	1	3	3	3	3	3	2	1	1	3	3	3	3	3	2	1	1	3	3	10.4	10.4	10.4	46.125	441	441	0	43.209	10.4	10.4	10.4	6.6	2.3	2.3	10.4	10.4
B2HRU9	B2HRU9	9	9	9	sp|B2HRU9|DER_MYCMM GTPase Der OS=Mycobacterium marinum (strain ATCC BAA-535 / M) OX=216594 GN=der PE=3 SV=1	1	9	9	9	4	6	5	4	2	3	4	2	4	6	5	4	2	3	4	2	4	6	5	4	2	3	4	2	23	23	23	50.87	469	469	0	43.186	9.6	15.8	11.3	9.2	5.1	6.2	12.2	5.8
B2HFX2	B2HFX2	7	7	7	tr|B2HFX2|B2HFX2_MYCMM Dihydrolipoamide dehydrogenase Lpd_1 OS=Mycobacterium marinum (strain ATCC BAA-535 / M) OX=216594 GN=lpd_1 PE=3 SV=1	1	7	7	7	7	7	2	4	4	4	3	4	7	7	2	4	4	4	3	4	7	7	2	4	4	4	3	4	17	17	17	48.806	459	459	0	43.175	17	17	4.4	8.9	8.9	8.9	7.2	8.9
B2HN70	B2HN70	9	9	9	tr|B2HN70|B2HN70_MYCMM 4-aminobutyrate aminotransferase GabT OS=Mycobacterium marinum (strain ATCC BAA-535 / M) OX=216594 GN=gabT PE=1 SV=1	1	9	9	9	8	6	7	6	4	5	7	6	8	6	7	6	4	5	7	6	8	6	7	6	4	5	7	6	23.5	23.5	23.5	47.209	446	446	0	43.161	23.3	16.8	17.7	13.7	11.2	15.2	15.9	16.8
B2HSW6	B2HSW6	7	7	7	tr|B2HSW6|B2HSW6_MYCMM Acetolactate synthase IlvG OS=Mycobacterium marinum (strain ATCC BAA-535 / M) OX=216594 GN=ilvG PE=3 SV=1	1	7	7	7	2	2	2	2	2	2	4	6	2	2	2	2	2	2	4	6	2	2	2	2	2	2	4	6	16.5	16.5	16.5	58.596	550	550	0	43.09	6.4	6.4	6.4	6.4	6.2	3.6	9.3	15.3
B2HM69	B2HM69	3	3	3	tr|B2HM69|B2HM69_MYCMM Conserved protein OS=Mycobacterium marinum (strain ATCC BAA-535 / M) OX=216594 GN=MMAR_2083 PE=4 SV=1	1	3	3	3	2	2	0	0	0	1	1	1	2	2	0	0	0	1	1	1	2	2	0	0	0	1	1	1	36.8	36.8	36.8	12.097	114	114	0	42.68	27.2	27.2	0	0	0	9.6	14.9	14.9
B2HR80	B2HR80	9	9	9	tr|B2HR80|B2HR80_MYCMM Diaminopimelate decarboxylase OS=Mycobacterium marinum (strain ATCC BAA-535 / M) OX=216594 GN=lysA PE=3 SV=1	1	9	9	9	6	6	4	5	5	4	5	6	6	6	4	5	5	4	5	6	6	6	4	5	5	4	5	6	27.1	27.1	27.1	50.441	472	472	0	42.604	16.5	16.3	8.5	12.3	12.3	10.2	12.5	18
B2HIA2	B2HIA2	11	11	11	sp|B2HIA2|SYL_MYCMM Leucine--tRNA ligase OS=Mycobacterium marinum (strain ATCC BAA-535 / M) OX=216594 GN=leuS PE=3 SV=1	1	11	11	11	7	5	9	7	5	6	7	8	7	5	9	7	5	6	7	8	7	5	9	7	5	6	7	8	11.4	11.4	11.4	107.11	976	976	0	42.469	7.1	4.7	9.1	7.1	5	4.9	8	7.5
B2HFA2	B2HFA2	5	5	5	tr|B2HFA2|B2HFA2_MYCMM Cold shock-like protein B CspB OS=Mycobacterium marinum (strain ATCC BAA-535 / M) OX=216594 GN=cspB PE=4 SV=1	1	5	5	5	5	5	5	5	5	5	5	5	5	5	5	5	5	5	5	5	5	5	5	5	5	5	5	5	29.9	29.9	29.9	14.87	134	134	0	42.405	29.9	29.9	29.9	29.9	29.9	29.9	29.9	29.9
B2HE06	B2HE06	7	7	7	tr|B2HE06|B2HE06_MYCMM Alpha-L-fucosidase OS=Mycobacterium marinum (strain ATCC BAA-535 / M) OX=216594 GN=MMAR_2846 PE=4 SV=1	1	7	7	7	4	3	5	4	5	4	4	4	4	3	5	4	5	4	4	4	4	3	5	4	5	4	4	4	13.7	13.7	13.7	55.505	489	489	0	42.217	7.6	6.5	9.8	8	8.8	7.2	8	8
B2HNY2	B2HNY2	3	3	3	tr|B2HNY2|B2HNY2_MYCMM SnoaL-like domain-containing protein OS=Mycobacterium marinum (strain ATCC BAA-535 / M) OX=216594 GN=MMAR_0560 PE=4 SV=1	1	3	3	3	2	2	2	2	2	3	2	3	2	2	2	2	2	3	2	3	2	2	2	2	2	3	2	3	19.8	19.8	19.8	18.231	162	162	0	42.175	14.8	14.8	14.8	14.8	14.8	19.8	14.8	19.8
B2HNJ1	B2HNJ1	8	8	8	tr|B2HNJ1|B2HNJ1_MYCMM Bifunctional transmembrane phospholipid biosynthesis enzyme PlsC OS=Mycobacterium marinum (strain ATCC BAA-535 / M) OX=216594 GN=plsC PE=4 SV=1	1	8	8	8	4	5	3	4	3	3	5	4	4	5	3	4	3	3	5	4	4	5	3	4	3	3	5	4	16.6	16.6	16.6	69.357	651	651	0	42.167	9.5	10	6.3	7.5	5.1	5.1	11.8	8.6
B2HP63	B2HP63	5	5	5	tr|B2HP63|B2HP63_MYCMM Riboflavin biosynthesis protein RibD OS=Mycobacterium marinum (strain ATCC BAA-535 / M) OX=216594 GN=ribG PE=3 SV=1	1	5	5	5	3	4	2	3	2	2	4	2	3	4	2	3	2	2	4	2	3	4	2	3	2	2	4	2	14.5	14.5	14.5	35.299	339	339	0	42.086	9.1	11.5	5	9.1	6.8	6.8	10.3	5
B2HLX7	B2HLX7	6	6	6	tr|B2HLX7|B2HLX7_MYCMM Conserved transmembrane alanine and glycine rich protein OS=Mycobacterium marinum (strain ATCC BAA-535 / M) OX=216594 GN=MMAR_1991 PE=4 SV=1	1	6	6	6	3	2	4	3	3	2	4	5	3	2	4	3	3	2	4	5	3	2	4	3	3	2	4	5	8.5	8.5	8.5	80.615	766	766	0	42.065	4.7	3.3	6	4.7	4.7	2.7	6	7.3
B2HH42	B2HH42	9	9	9	tr|B2HH42|B2HH42_MYCMM 29 kDa antigen Cfp29 OS=Mycobacterium marinum (strain ATCC BAA-535 / M) OX=216594 GN=cfp29 PE=4 SV=1	1	9	9	9	6	7	5	6	4	6	8	8	6	7	5	6	4	6	8	8	6	7	5	6	4	6	8	8	36.9	36.9	36.9	29.04	268	268	0	42.02	21.6	28.7	21.3	26.9	17.2	22.4	34	34
B2HLY8	B2HLY8	6	6	6	tr|B2HLY8|B2HLY8_MYCMM Iron-dependent repressor and activator IdeR OS=Mycobacterium marinum (strain ATCC BAA-535 / M) OX=216594 GN=ideR PE=4 SV=1	1	6	6	6	3	4	5	4	3	1	4	4	3	4	5	4	3	1	4	4	3	4	5	4	3	1	4	4	28.7	28.7	28.7	25.289	230	230	0	42.018	14.3	20.4	22.6	17.8	14.8	3.5	19.1	19.1
B2HM03	B2HM03	3	3	3	sp|B2HM03|DUT_MYCMM Deoxyuridine 5-triphosphate nucleotidohydrolase OS=Mycobacterium marinum (strain ATCC BAA-535 / M) OX=216594 GN=dut PE=3 SV=1	1	3	3	3	2	3	3	3	2	2	2	3	2	3	3	3	2	2	2	3	2	3	3	3	2	2	2	3	22.1	22.1	22.1	15.761	154	154	0	41.955	11.7	22.1	22.1	22.1	11.7	11.7	11.7	22.1
B2HMS9	B2HMS9	8	8	8	sp|B2HMS9|ESPG1_MYCMM ESX-1 secretion-associated protein EspG1 OS=Mycobacterium marinum (strain ATCC BAA-535 / M) OX=216594 GN=espG1 PE=1 SV=1	1	8	8	8	2	4	7	6	1	1	6	7	2	4	7	6	1	1	6	7	2	4	7	6	1	1	6	7	29	29	29	29.825	279	279	0	41.924	6.8	14.7	25.8	20.8	3.2	3.2	22.2	25.8
B2HNK3	B2HNK3	6	6	6	tr|B2HNK3|B2HNK3_MYCMM Citrate (Pro-3s)-lyase (Beta subunit) CitE OS=Mycobacterium marinum (strain ATCC BAA-535 / M) OX=216594 GN=citE PE=3 SV=1	1	6	6	6	3	2	2	3	1	1	2	3	3	2	2	3	1	1	2	3	3	2	2	3	1	1	2	3	27.1	27.1	27.1	29.015	273	273	0	41.868	11	6.2	7.7	13.6	3.7	3.7	6.2	12.5
B2HH46	B2HH46	6	6	6	tr|B2HH46|B2HH46_MYCMM Phosphoribosylformylglycinamidine synthase subunit PurQ OS=Mycobacterium marinum (strain ATCC BAA-535 / M) OX=216594 GN=purQ PE=3 SV=1	1	6	6	6	4	4	4	6	2	3	4	4	4	4	4	6	2	3	4	4	4	4	4	6	2	3	4	4	32.1	32.1	32.1	23.646	224	224	0	41.817	20.5	20.5	20.5	32.1	9.8	14.3	18.3	20.5
B2HDW7	B2HDW7	10	10	10	tr|B2HDW7|B2HDW7_MYCMM Glycerol-3-phosphate dehydrogenase OS=Mycobacterium marinum (strain ATCC BAA-535 / M) OX=216594 GN=glpD2 PE=3 SV=1	1	10	10	10	5	7	5	5	1	5	6	6	5	7	5	5	1	5	6	6	5	7	5	5	1	5	6	6	20	20	20	63.262	585	585	0	41.777	11.6	14.7	11.6	11.6	2.2	11.3	13.8	11.6
B2HKY2	B2HKY2	8	8	8	tr|B2HKY2|B2HKY2_MYCMM Acyl-CoA dehydrogenase FadE34_1 OS=Mycobacterium marinum (strain ATCC BAA-535 / M) OX=216594 GN=fadE34_1 PE=3 SV=1	1	8	8	8	5	5	2	3	3	3	6	6	5	5	2	3	3	3	6	6	5	5	2	3	3	3	6	6	21.9	21.9	21.9	43.242	397	397	0	41.657	13.9	13.1	4.8	8.8	8.8	8.8	16.1	17.4
B2HS26	B2HS26	7	7	7	tr|B2HS26|B2HS26_MYCMM Aldehyde dehydrogenase OS=Mycobacterium marinum (strain ATCC BAA-535 / M) OX=216594 GN=MMAR_2610 PE=3 SV=1	1	7	7	7	6	7	5	6	5	5	6	7	6	7	5	6	5	5	6	7	6	7	5	6	5	5	6	7	13.7	13.7	13.7	51.977	481	481	0	41.327	11.4	13.7	9.4	11.6	10.2	10.2	12.3	13.7
B2HMM1	B2HMM1	8	8	8	sp|B2HMM1|SYS_MYCMM Serine--tRNA ligase OS=Mycobacterium marinum (strain ATCC BAA-535 / M) OX=216594 GN=serS PE=3 SV=1	1	8	8	8	5	6	4	4	4	3	5	5	5	6	4	4	4	3	5	5	5	6	4	4	4	3	5	5	31	31	31	45.223	419	419	0	41.276	19.3	25.1	13.6	13.6	13.6	11.5	18.9	17.7
B2HFU9	B2HFU9	8	8	8	tr|B2HFU9|B2HFU9_MYCMM ATP-dependent DNA helicase HelY OS=Mycobacterium marinum (strain ATCC BAA-535 / M) OX=216594 GN=helY PE=4 SV=1	1	8	8	8	5	3	0	3	2	1	4	4	5	3	0	3	2	1	4	4	5	3	0	3	2	1	4	4	10.1	10.1	10.1	100.6	918	918	0	41.254	7.4	4.1	0	4.6	1.9	0.8	5.9	4.9
B2HI55	B2HI55	3	3	3	tr|B2HI55|B2HI55_MYCMM Cell wall synthesis protein CwsA OS=Mycobacterium marinum (strain ATCC BAA-535 / M) OX=216594 GN=cwsA PE=3 SV=1	1	3	3	3	2	3	2	3	1	1	3	3	2	3	2	3	1	1	3	3	2	3	2	3	1	1	3	3	23.2	23.2	23.2	15.239	142	142	0	41.129	22.5	23.2	22.5	23.2	9.9	9.9	23.2	23.2
B2HKV8	B2HKV8	5	5	5	tr|B2HKV8|B2HKV8_MYCMM Conserved protein OS=Mycobacterium marinum (strain ATCC BAA-535 / M) OX=216594 GN=MMAR_1930 PE=4 SV=1	1	5	5	5	5	4	2	1	3	2	4	4	5	4	2	1	3	2	4	4	5	4	2	1	3	2	4	4	40.3	40.3	40.3	16.743	154	154	0	41.109	40.3	31.2	14.9	5.8	20.1	11	35.1	35.1
B2HKE0	B2HKE0	1	1	1	tr|B2HKE0|B2HKE0_MYCMM Nucleoid-associated protein MMAR_5232 OS=Mycobacterium marinum (strain ATCC BAA-535 / M) OX=216594 GN=MMAR_5232 PE=3 SV=1	1	1	1	1	1	1	1	1	0	0	1	1	1	1	1	1	0	0	1	1	1	1	1	1	0	0	1	1	12.9	12.9	12.9	14.555	147	147	0	41.068	12.9	12.9	12.9	12.9	0	0	12.9	12.9
B2HNE5	B2HNE5	3	3	3	sp|B2HNE5|PYRR_MYCMM Bifunctional protein PyrR OS=Mycobacterium marinum (strain ATCC BAA-535 / M) OX=216594 GN=pyrR PE=3 SV=1	1	3	3	3	3	3	1	1	1	2	3	3	3	3	1	1	1	2	3	3	3	3	1	1	1	2	3	3	15.5	15.5	15.5	20.086	187	187	0	40.955	15.5	15.5	5.3	4.8	4.8	10.2	15.5	15.5
B2HSG8	B2HSG8	7	7	7	tr|B2HSG8|B2HSG8_MYCMM UPF0336 protein MMAR_0970 OS=Mycobacterium marinum (strain ATCC BAA-535 / M) OX=216594 GN=MMAR_0970 PE=3 SV=1	1	7	7	7	5	4	6	6	5	5	7	6	5	4	6	6	5	5	7	6	5	4	6	6	5	5	7	6	40.4	40.4	40.4	18.513	166	166	0	40.648	28.3	22.9	35.5	35.5	28.3	28.3	40.4	35.5
B2HIB6	B2HIB6	7	7	7	tr|B2HIB6|B2HIB6_MYCMM Transcriptional regulatory protein OS=Mycobacterium marinum (strain ATCC BAA-535 / M) OX=216594 GN=MMAR_0071 PE=4 SV=1	1	7	7	7	2	4	2	4	4	5	5	6	2	4	2	4	4	5	5	6	2	4	2	4	4	5	5	6	34.9	34.9	34.9	22.79	212	212	0	40.255	11.8	22.2	9.4	17	17.9	25	23.1	31.1
B2HFB5	B2HFB5	8	8	8	tr|B2HFB5|B2HFB5_MYCMM Conserved protein OS=Mycobacterium marinum (strain ATCC BAA-535 / M) OX=216594 GN=MMAR_4673 PE=4 SV=1	1	8	8	8	6	6	3	2	3	4	5	5	6	6	3	2	3	4	5	5	6	6	3	2	3	4	5	5	24.8	24.8	24.8	36.189	327	327	0	40.231	17.4	17.1	9.5	7	7	8.6	15.3	15.3
B2HIM6	B2HIM6	4	4	4	tr|B2HIM6|B2HIM6_MYCMM Daunorubicin-DIM-transport ATP-binding protein ABC transporter DrrA OS=Mycobacterium marinum (strain ATCC BAA-535 / M) OX=216594 GN=drrA PE=4 SV=1	1	4	4	4	4	3	4	4	3	3	4	4	4	3	4	4	3	3	4	4	4	3	4	4	3	3	4	4	13.6	13.6	13.6	35.728	331	331	0	40.227	13.6	9.1	13.6	13.6	9.1	9.1	13.6	13.6
B2HIZ5	B2HIZ5	8	8	8	tr|B2HIZ5|B2HIZ5_MYCMM Aminotransferase OS=Mycobacterium marinum (strain ATCC BAA-535 / M) OX=216594 GN=aspB PE=3 SV=1	1	8	8	8	5	5	6	5	4	5	5	6	5	5	6	5	4	5	5	6	5	5	6	5	4	5	5	6	17.1	17.1	17.1	41.747	391	391	0	40.195	12	12	14.1	11	9	11.8	12	14.8
B2HHT3	B2HHT3	9	9	9	tr|B2HHT3|B2HHT3_MYCMM Oxidoreductase OS=Mycobacterium marinum (strain ATCC BAA-535 / M) OX=216594 GN=MMAR_3355 PE=3 SV=1	1	9	9	9	6	7	7	5	3	2	6	6	6	7	7	5	3	2	6	6	6	7	7	5	3	2	6	6	32.5	32.5	32.5	33.621	317	317	0	39.95	19.9	23.7	25.9	15.8	10.4	6.9	19.9	21.1
B2HLP6	B2HLP6	5	5	5	tr|B2HLP6|B2HLP6_MYCMM Secreted antigen 85-C FbpC OS=Mycobacterium marinum (strain ATCC BAA-535 / M) OX=216594 GN=fbpC PE=4 SV=1	1	5	5	5	5	4	3	4	3	3	4	5	5	4	3	4	3	3	4	5	5	4	3	4	3	3	4	5	9.8	9.8	9.8	36.668	346	346	0	39.869	9.8	9.5	7.2	9.5	7.2	7.5	7.5	9.8
B2HJL7	B2HJL7	7	7	7	sp|B2HJL7|RL19_MYCMM 50S ribosomal protein L19 OS=Mycobacterium marinum (strain ATCC BAA-535 / M) OX=216594 GN=rplS PE=3 SV=1	1	7	7	7	5	4	5	6	4	5	6	4	5	4	5	6	4	5	6	4	5	4	5	6	4	5	6	4	50.4	50.4	50.4	12.96	113	113	0	39.748	34.5	34.5	34.5	49.6	33.6	34.5	35.4	34.5
B2HP60	B2HP60	6	6	6	sp|B2HP60|FMT_MYCMM Methionyl-tRNA formyltransferase OS=Mycobacterium marinum (strain ATCC BAA-535 / M) OX=216594 GN=fmt PE=3 SV=1	1	6	6	6	5	5	3	4	1	1	4	4	5	5	3	4	1	1	4	4	5	5	3	4	1	1	4	4	20.8	20.8	20.8	32.66	312	312	0	39.744	17.9	20.8	13.5	16.3	2.9	2.9	14.1	17
B2HP31	B2HP31	10	10	10	tr|B2HP31|B2HP31_MYCMM Iron-sulphur-binding reductase OS=Mycobacterium marinum (strain ATCC BAA-535 / M) OX=216594 GN=MMAR_0611 PE=4 SV=1	1	10	10	10	6	5	6	6	4	5	8	5	6	5	6	6	4	5	8	5	6	5	6	6	4	5	8	5	10.8	10.8	10.8	104.4	985	985	0	39.676	6.3	6.1	6	6.3	3.8	4.8	9.6	5.2
B2HKJ9	B2HKJ9	4	4	4	tr|B2HKJ9|B2HKJ9_MYCMM Pyridoxamine 5-phosphate oxidase OS=Mycobacterium marinum (strain ATCC BAA-535 / M) OX=216594 GN=MMAR_0235 PE=4 SV=1	1	4	4	4	4	2	4	4	1	1	4	3	4	2	4	4	1	1	4	3	4	2	4	4	1	1	4	3	19.3	19.3	19.3	21.262	187	187	0	39.675	19.3	8.6	19.3	19.3	3.7	3.7	19.3	14.4
B2HDZ5	B2HDZ5	8	8	8	tr|B2HDZ5|B2HDZ5_MYCMM Acyl-CoA ligase FadD31 OS=Mycobacterium marinum (strain ATCC BAA-535 / M) OX=216594 GN=fadD31 PE=4 SV=1	1	8	8	8	7	7	3	6	5	5	7	7	7	7	3	6	5	5	7	7	7	7	3	6	5	5	7	7	14.3	14.3	14.3	66.357	624	624	0	39.621	12.7	12.7	5.4	10.4	8.7	8.8	12.7	12.7
CON__P00761	CON__P00761	2	2	2		1	2	2	2	2	2	2	2	2	2	2	2	2	2	2	2	2	2	2	2	2	2	2	2	2	2	2	2	7.8	7.8	7.8	24.409	231	231	0	39.608	7.8	7.8	7.8	7.8	7.8	7.8	7.8	7.8
B2HJC7	B2HJC7	7	7	7	tr|B2HJC7|B2HJC7_MYCMM Uncharacterized protein OS=Mycobacterium marinum (strain ATCC BAA-535 / M) OX=216594 GN=MMAR_0126 PE=4 SV=1	1	7	7	7	7	5	5	3	2	3	4	5	7	5	5	3	2	3	4	5	7	5	5	3	2	3	4	5	27.4	27.4	27.4	26.645	252	252	0	39.584	27.4	23	20.2	11.9	7.9	12.3	16.3	20.2
B2HKC0	B2HKC0	6	6	6	tr|B2HKC0|B2HKC0_MYCMM Histidine N-alpha-methyltransferase OS=Mycobacterium marinum (strain ATCC BAA-535 / M) OX=216594 GN=egtD PE=3 SV=1	1	6	6	6	4	5	4	5	5	4	3	4	4	5	4	5	5	4	3	4	4	5	4	5	5	4	3	4	18.1	18.1	18.1	35.369	321	321	0	39.371	10.6	13.1	13.1	13.1	14.6	9.7	8.4	9.7
B2HT82	B2HT82	8	8	8	tr|B2HT82|B2HT82_MYCMM Enoyl-CoA hydratase EchA8 OS=Mycobacterium marinum (strain ATCC BAA-535 / M) OX=216594 GN=echA8 PE=3 SV=1	1	8	8	8	7	8	7	6	2	3	8	6	7	8	7	6	2	3	8	6	7	8	7	6	2	3	8	6	31.1	31.1	31.1	27.153	257	257	0	39.339	28.4	31.1	26.8	24.1	7	10.5	31.1	23.7
B2HJJ5	B2HJJ5	3	3	3	tr|B2HJJ5|B2HJJ5_MYCMM Ribonuclease 3 OS=Mycobacterium marinum (strain ATCC BAA-535 / M) OX=216594 GN=rnc PE=3 SV=1	1	3	3	3	2	2	2	2	1	1	2	2	2	2	2	2	1	1	2	2	2	2	2	2	1	1	2	2	17.8	17.8	17.8	25.389	241	241	0	39.296	11.6	10.4	11.6	11.6	4.1	4.1	10.4	10.4
B2HH47	B2HH47	3	3	3	tr|B2HH47|B2HH47_MYCMM Phosphoribosylformylglycinamidine synthase subunit PurS OS=Mycobacterium marinum (strain ATCC BAA-535 / M) OX=216594 GN=purS PE=3 SV=1	1	3	3	3	2	2	1	2	2	3	2	2	2	2	1	2	2	3	2	2	2	2	1	2	2	3	2	2	43.2	43.2	43.2	8.7488	81	81	0	39.184	22.2	22.2	21	30.9	30.9	43.2	22.2	22.2
B2HCZ6	B2HCZ6	4	4	4	tr|B2HCZ6|B2HCZ6_MYCMM Conserved protein OS=Mycobacterium marinum (strain ATCC BAA-535 / M) OX=216594 GN=MMAR_1112 PE=4 SV=1	1	4	4	4	3	3	3	3	2	1	3	3	3	3	3	3	2	1	3	3	3	3	3	3	2	1	3	3	16.5	16.5	16.5	28.829	279	279	0	39.08	13.3	13.3	13.3	12.5	7.9	3.9	13.3	13.3
B2HG20	B2HG20	4	4	4	tr|B2HG20|B2HG20_MYCMM Zinc-containing alcohol dehydrogenase NAD-dependent OS=Mycobacterium marinum (strain ATCC BAA-535 / M) OX=216594 GN=MMAR_3150 PE=3 SV=1	1	4	4	4	4	3	4	4	4	3	2	3	4	3	4	4	4	3	2	3	4	3	4	4	4	3	2	3	11.7	11.7	11.7	38.579	368	368	0	39.077	11.7	7.6	11.7	11.7	11.7	9	5.7	7.6
B2HQ16	B2HQ16	8	8	8	tr|B2HQ16|B2HQ16_MYCMM UDP-glucose 4-epimerase, GalE5 OS=Mycobacterium marinum (strain ATCC BAA-535 / M) OX=216594 GN=galE5 PE=4 SV=1	1	8	8	8	5	4	2	4	3	3	5	6	5	4	2	4	3	3	5	6	5	4	2	4	3	3	5	6	28.9	28.9	28.9	37.656	339	339	0	39.057	19.5	15.3	8.3	15	11.5	11.5	17.7	22.1
B2HP76	B2HP76	6	6	6	tr|B2HP76|B2HP76_MYCMM Diacylglycerol O-acyltransferase OS=Mycobacterium marinum (strain ATCC BAA-535 / M) OX=216594 GN=MMAR_2231 PE=3 SV=1	1	6	6	6	3	3	4	4	4	4	3	4	3	3	4	4	4	4	3	4	3	3	4	4	4	4	3	4	16.3	16.3	16.3	50.509	460	460	0	39.028	7.8	7.8	9.3	9.3	9.6	8	7.8	13
B2HGT3	B2HGT3	4	4	4	tr|B2HGT3|B2HGT3_MYCMM Conserved regulatory protein OS=Mycobacterium marinum (strain ATCC BAA-535 / M) OX=216594 GN=MMAR_3210 PE=4 SV=1	1	4	4	4	2	3	2	2	1	1	3	4	2	3	2	2	1	1	3	4	2	3	2	2	1	1	3	4	43.3	43.3	43.3	14.601	134	134	0	38.989	21.6	37.3	21.6	21.6	8.2	8.2	37.3	43.3
B2HI01	B2HI01	6	6	6	tr|B2HI01|B2HI01_MYCMM Acetohydroxyacid synthase IlvX OS=Mycobacterium marinum (strain ATCC BAA-535 / M) OX=216594 GN=ilvX PE=4 SV=1	1	6	6	6	5	3	4	3	3	4	4	5	5	3	4	3	3	4	4	5	5	3	4	3	3	4	4	5	15.7	15.7	15.7	52.37	515	515	0	38.951	14	7.4	10.3	8.3	7.4	9.1	10.3	14
B2HIB9	B2HIB9	5	5	5	sp|B2HIB9|RS181_MYCMM 30S ribosomal protein S18 1 OS=Mycobacterium marinum (strain ATCC BAA-535 / M) OX=216594 GN=rpsR1 PE=3 SV=1	1	5	5	5	2	4	4	4	3	3	4	4	2	4	4	4	3	3	4	4	2	4	4	4	3	3	4	4	38.1	38.1	38.1	9.5421	84	84	0	38.939	25	38.1	38.1	38.1	29.8	29.8	38.1	38.1
B2HR81	B2HR81	12	12	12	sp|B2HR81|SYR_MYCMM Arginine--tRNA ligase OS=Mycobacterium marinum (strain ATCC BAA-535 / M) OX=216594 GN=argS PE=3 SV=1	1	12	12	12	7	7	7	8	5	5	9	10	7	7	7	8	5	5	9	10	7	7	7	8	5	5	9	10	28.4	28.4	28.4	59.679	550	550	0	38.864	12.9	12.9	15.1	16.5	10.9	8	19.3	23.6
B2HE09	B2HE09	6	6	6	tr|B2HE09|B2HE09_MYCMM Short-chain type dehydrogenase/reductase OS=Mycobacterium marinum (strain ATCC BAA-535 / M) OX=216594 GN=MMAR_2849 PE=1 SV=1	1	6	6	6	4	4	3	3	2	1	5	3	4	4	3	3	2	1	5	3	4	4	3	3	2	1	5	3	25.1	25.1	25.1	26.795	255	255	0	38.862	21.2	21.2	9.4	16.5	8.6	4.7	21.2	16.5
B2HEK3	B2HEK3	6	6	6	tr|B2HEK3|B2HEK3_MYCMM Enoyl-CoA hydratase EchA6 OS=Mycobacterium marinum (strain ATCC BAA-535 / M) OX=216594 GN=echA6 PE=3 SV=1	1	6	6	6	4	2	5	6	2	3	4	3	4	2	5	6	2	3	4	3	4	2	5	6	2	3	4	3	31.3	31.3	31.3	26.085	243	243	0	38.739	24.3	11.5	27.6	31.3	9.1	14.8	22.2	18.5
B2HRJ3	B2HRJ3	5	5	5	tr|B2HRJ3|B2HRJ3_MYCMM Uroporphyrin-III C-methyltransferase HemD OS=Mycobacterium marinum (strain ATCC BAA-535 / M) OX=216594 GN=hemD PE=4 SV=1	1	5	5	5	3	4	3	3	1	1	2	3	3	4	3	3	1	1	2	3	3	4	3	3	1	1	2	3	8.6	8.6	8.6	58.162	558	558	0	38.68	5.7	7	5.7	5.7	1.6	1.6	4.1	5.7
B2HFU6	B2HFU6	3	3	3	tr|B2HFU6|B2HFU6_MYCMM Dipeptidase PepE OS=Mycobacterium marinum (strain ATCC BAA-535 / M) OX=216594 GN=pepE PE=3 SV=1	1	3	3	3	3	3	3	3	2	2	2	3	3	3	3	3	2	2	2	3	3	3	3	3	2	2	2	3	8.5	8.5	8.5	39.121	375	375	0	38.59	8.5	8.5	8.5	8.5	4.5	4.5	6.1	8.5
B2HCX1	B2HCX1	11	11	11	sp|B2HCX1|RS13_MYCMM 30S ribosomal protein S13 OS=Mycobacterium marinum (strain ATCC BAA-535 / M) OX=216594 GN=rpsM PE=3 SV=1	1	11	11	11	6	9	6	7	7	6	10	7	6	9	6	7	7	6	10	7	6	9	6	7	7	6	10	7	54	54	54	14.321	124	124	0	38.554	25.8	48.4	36.3	37.1	37.9	37.9	43.5	32.3
B2HIA8	B2HIA8	8	8	8	tr|B2HIA8|B2HIA8_MYCMM Oxidoreductase OS=Mycobacterium marinum (strain ATCC BAA-535 / M) OX=216594 GN=MMAR_0063 PE=4 SV=1	1	8	8	8	7	8	6	5	5	5	5	6	7	8	6	5	5	5	5	6	7	8	6	5	5	5	5	6	39.6	39.6	39.6	28.962	265	265	0	38.488	34.3	39.6	26.4	22.3	20	21.5	22.6	26.4
B2HQX2	B2HQX2	4	4	4	tr|B2HQX2|B2HQX2_MYCMM UPF0336 protein MMAR_0832 OS=Mycobacterium marinum (strain ATCC BAA-535 / M) OX=216594 GN=MMAR_0832 PE=3 SV=1	1	4	4	4	4	4	3	3	2	2	3	4	4	4	3	3	2	2	3	4	4	4	3	3	2	2	3	4	18.1	18.1	18.1	18.315	166	166	0	38.328	18.1	18.1	18.1	18.1	12.7	12.7	17.5	18.1
B2HNF8	B2HNF8	6	6	6	sp|B2HNF8|MOBA_MYCMM Probable molybdenum cofactor guanylyltransferase OS=Mycobacterium marinum (strain ATCC BAA-535 / M) OX=216594 GN=mobA PE=3 SV=1	1	6	6	6	3	4	3	3	2	2	4	4	3	4	3	3	2	2	4	4	3	4	3	3	2	2	4	4	37.8	37.8	37.8	20.986	201	201	0	38.321	15.9	23.4	14.4	14.4	10	10	23.9	20.9
B2HLP4	B2HLP4	6	6	6	sp|B2HLP4|MAK_MYCMM Maltokinase OS=Mycobacterium marinum (strain ATCC BAA-535 / M) OX=216594 GN=mak PE=3 SV=1	1	6	6	6	6	6	5	3	3	3	6	6	6	6	5	3	3	3	6	6	6	6	5	3	3	3	6	6	15.4	15.4	15.4	49.365	455	455	0	38.28	15.4	15.4	13	8.1	8.1	8.1	15.4	15.4
B2HSN9	B2HSN9	7	7	7	sp|B2HSN9|RL29_MYCMM 50S ribosomal protein L29 OS=Mycobacterium marinum (strain ATCC BAA-535 / M) OX=216594 GN=rpmC PE=3 SV=1	1	7	7	7	4	4	3	3	5	4	5	5	4	4	3	3	5	4	5	5	4	4	3	3	5	4	5	5	63.8	63.8	63.8	9.1562	80	80	0	38.152	41.2	41.2	25	25	61.2	40	43.8	43.8
B2HLX5	B2HLX5	3	3	3	tr|B2HLX5|B2HLX5_MYCMM Conserved protein OS=Mycobacterium marinum (strain ATCC BAA-535 / M) OX=216594 GN=MMAR_0407 PE=4 SV=1	1	3	3	3	2	0	2	3	1	3	1	2	2	0	2	3	1	3	1	2	2	0	2	3	1	3	1	2	22.2	22.2	22.2	16.73	153	153	0	38.108	15.7	0	12.4	22.2	5.9	22.2	9.8	15.7
B2HMA0	B2HMA0	10	8	8	tr|B2HMA0|B2HMA0_MYCMM Acyl-[acyl-carrier protein] desaturase DesA1_1 OS=Mycobacterium marinum (strain ATCC BAA-535 / M) OX=216594 GN=desA1_1 PE=4 SV=1	1	10	8	8	8	8	7	7	6	7	7	8	6	6	5	6	5	6	5	7	6	6	5	6	5	6	5	7	30.2	26	26	39.183	338	338	0	38.099	23.1	23.1	20.7	21.3	17.2	20.1	19.2	25.1
B2HM30	B2HM30	4	4	4	tr|B2HM30|B2HM30_MYCMM Bifunctional enzyme riboflavin biosynthesis protein RibD OS=Mycobacterium marinum (strain ATCC BAA-535 / M) OX=216594 GN=ribD PE=4 SV=1	1	4	4	4	2	3	1	1	1	1	1	2	2	3	1	1	1	1	1	2	2	3	1	1	1	1	1	2	20.8	20.8	20.8	27.664	260	260	0	38.028	7.7	14.2	4.2	4.2	4.2	4.2	4.2	14.2
B2HH73	B2HH73	10	10	10	tr|B2HH73|B2HH73_MYCMM Phosphoribosylamine--glycine ligase OS=Mycobacterium marinum (strain ATCC BAA-535 / M) OX=216594 GN=purD PE=3 SV=1	1	10	10	10	5	7	4	7	5	6	6	8	5	7	4	7	5	6	6	8	5	7	4	7	5	6	6	8	26.8	26.8	26.8	43.257	422	422	0	38.015	13.3	17.1	9	18.5	10.4	13.5	15.2	20.9
B2HQ73	B2HQ73	8	8	8	tr|B2HQ73|B2HQ73_MYCMM Ketoacyl reductase OS=Mycobacterium marinum (strain ATCC BAA-535 / M) OX=216594 GN=MMAR_2367 PE=3 SV=1	1	8	8	8	7	7	8	8	5	6	7	7	7	7	8	8	5	6	7	7	7	7	8	8	5	6	7	7	21	21	21	28.229	267	267	0	37.986	21	21	21	21	17.2	17.2	21	21
B2HE88	B2HE88	1	1	1	tr|B2HE88|B2HE88_MYCMM Conserved hypothetical secreted protein OS=Mycobacterium marinum (strain ATCC BAA-535 / M) OX=216594 GN=MMAR_2929 PE=4 SV=1	1	1	1	1	1	1	1	1	1	1	1	1	1	1	1	1	1	1	1	1	1	1	1	1	1	1	1	1	15	15	15	11.037	107	107	0	37.9	15	15	15	15	15	15	15	15
B2HF15	B2HF15	4	4	4	tr|B2HF15|B2HF15_MYCMM Conserved hypothetical transmembrane protein OS=Mycobacterium marinum (strain ATCC BAA-535 / M) OX=216594 GN=MMAR_2995 PE=4 SV=1	1	4	4	4	4	3	3	4	1	2	4	3	4	3	3	4	1	2	4	3	4	3	3	4	1	2	4	3	16	16	16	30.869	294	294	0	37.746	16	12.9	11.6	16	3.1	6.1	16	11.6
B2HKJ0	B2HKJ0	6	6	6	tr|B2HKJ0|B2HKJ0_MYCMM HTH tetR-type domain-containing protein OS=Mycobacterium marinum (strain ATCC BAA-535 / M) OX=216594 GN=MMAR_0226 PE=4 SV=1	1	6	6	6	5	6	4	4	1	0	5	4	5	6	4	4	1	0	5	4	5	6	4	4	1	0	5	4	35.1	35.1	35.1	22.462	202	202	0	37.563	27.7	35.1	22.8	22.8	7.9	0	30.2	24.3
B2HJL3	B2HJL3	5	5	5	tr|B2HJL3|B2HJL3_MYCMM UPF0109 protein MMAR_1800 OS=Mycobacterium marinum (strain ATCC BAA-535 / M) OX=216594 GN=MMAR_1800 PE=3 SV=1	1	5	5	5	4	4	5	4	4	5	4	4	4	4	5	4	4	5	4	4	4	4	5	4	4	5	4	4	66.2	66.2	66.2	8.5546	80	80	0	37.546	56.2	56.2	66.2	56.2	50	66.2	56.2	56.2
B2HQ85	B2HQ85	9	9	9	tr|B2HQ85|B2HQ85_MYCMM Maltooligosyltrehalose synthase TreX OS=Mycobacterium marinum (strain ATCC BAA-535 / M) OX=216594 GN=treX PE=3 SV=1	1	9	9	9	6	6	2	2	3	3	5	6	6	6	2	2	3	3	5	6	6	6	2	2	3	3	5	6	14.6	14.6	14.6	81.375	725	725	0	37.512	10.1	9.4	2.6	2.6	3.7	3.7	6.6	11.2
B2HLS7	B2HLS7	9	9	9	tr|B2HLS7|B2HLS7_MYCMM Aldehyde dehydrogenase OS=Mycobacterium marinum (strain ATCC BAA-535 / M) OX=216594 GN=MMAR_0359 PE=3 SV=1	1	9	9	9	4	6	3	4	1	2	4	4	4	6	3	4	1	2	4	4	4	6	3	4	1	2	4	4	22.9	22.9	22.9	53.523	494	494	0	37.47	10.9	14.8	6.9	11.9	3.4	5.3	10.7	10.7
B2HEW4	B2HEW4	4	4	4	tr|B2HEW4|B2HEW4_MYCMM Conserved protein OS=Mycobacterium marinum (strain ATCC BAA-535 / M) OX=216594 GN=MMAR_2943 PE=4 SV=1	1	4	4	4	3	4	3	3	2	2	3	3	3	4	3	3	2	2	3	3	3	4	3	3	2	2	3	3	25	25	25	20.952	192	192	0	37.313	20.3	25	17.7	20.3	13	13	20.3	20.3
B2HK59	B2HK59	5	5	5	tr|B2HK59|B2HK59_MYCMM Fido domain-containing protein OS=Mycobacterium marinum (strain ATCC BAA-535 / M) OX=216594 GN=MMAR_5150 PE=4 SV=1	1	5	5	5	4	4	2	3	0	0	3	1	4	4	2	3	0	0	3	1	4	4	2	3	0	0	3	1	22.7	22.7	22.7	26.143	256	256	0	37.25	15.2	21.5	8.2	8.2	0	0	15.2	5.1
B2HJV6	B2HJV6	12	12	12	tr|B2HJV6|B2HJV6_MYCMM Two-component sensor histidine kinase OS=Mycobacterium marinum (strain ATCC BAA-535 / M) OX=216594 GN=MMAR_3479 PE=4 SV=1	1	12	12	12	6	9	4	5	1	5	11	10	6	9	4	5	1	5	11	10	6	9	4	5	1	5	11	10	22.2	22.2	22.2	59.241	549	549	0	37.231	10.6	17.3	6.9	9.3	1.8	8.2	20.4	18.9
B2HJ17	B2HJ17	6	6	6	sp|B2HJ17|PXPA_MYCMM 5-oxoprolinase subunit A OS=Mycobacterium marinum (strain ATCC BAA-535 / M) OX=216594 GN=pxpA PE=3 SV=1	1	6	6	6	3	3	4	3	2	2	4	3	3	3	4	3	2	2	4	3	3	3	4	3	2	2	4	3	21	21	21	26.337	252	252	0	37.158	12.7	12.7	13.1	12.7	6.7	6.7	17.1	12.7
B2HKB6	B2HKB6	5	5	5	tr|B2HKB6|B2HKB6_MYCMM Glycerol kinase OS=Mycobacterium marinum (strain ATCC BAA-535 / M) OX=216594 GN=glpK PE=3 SV=1	1	5	5	5	5	5	4	4	3	3	4	5	5	5	4	4	3	3	4	5	5	5	4	4	3	3	4	5	11.2	11.2	11.2	55.17	508	508	0	37.123	11.2	11.2	9.1	8.7	6.3	6.3	9.1	11.2
B2HLE3;B2HLF0	B2HLE3	7;1	7;1	7;1	tr|B2HLE3|B2HLE3_MYCMM Diacylglycerol O-acyltransferase OS=Mycobacterium marinum (strain ATCC BAA-535 / M) OX=216594 GN=MMAR_5271 PE=3 SV=1	2	7	7	7	3	3	3	3	1	4	4	4	3	3	3	3	1	4	4	4	3	3	3	3	1	4	4	4	17	17	17	48.959	454	454;452	0	36.97	6.8	7	6.8	6.8	1.8	8.6	11	10.6
B2HK89	B2HK89	4	4	4	tr|B2HK89|B2HK89_MYCMM Anti-sigma factor antagonist OS=Mycobacterium marinum (strain ATCC BAA-535 / M) OX=216594 GN=MMAR_5181 PE=3 SV=1	1	4	4	4	4	3	2	3	2	2	3	3	4	3	2	3	2	2	3	3	4	3	2	3	2	2	3	3	41.8	41.8	41.8	12.468	122	122	0	36.835	41.8	33.6	20.5	33.6	20.5	20.5	33.6	33.6
B2HNA6	B2HNA6	1	1	1	tr|B2HNA6|B2HNA6_MYCMM Conserved membrane glycine rich protein OS=Mycobacterium marinum (strain ATCC BAA-535 / M) OX=216594 GN=MMAR_2155 PE=4 SV=1	1	1	1	1	1	1	1	1	0	0	1	1	1	1	1	1	0	0	1	1	1	1	1	1	0	0	1	1	4.8	4.8	4.8	31.066	294	294	0	36.498	4.8	4.8	4.8	4.8	0	0	4.8	4.8
B2HRY7	B2HRY7	13	13	13	tr|B2HRY7|B2HRY7_MYCMM Succinate-semialdehyde dehydrogenase [NADP+] dependent (SsdH) GabD2 OS=Mycobacterium marinum (strain ATCC BAA-535 / M) OX=216594 GN=gabD2 PE=3 SV=1	1	13	13	13	8	7	7	6	10	8	6	7	8	7	7	6	10	8	6	7	8	7	7	6	10	8	6	7	21.4	21.4	21.4	55.186	518	518	0	36.455	13.7	11.8	12.5	10.4	16.8	13.5	11.4	13.1
B2HKM3	B2HKM3	4	4	4	tr|B2HKM3|B2HKM3_MYCMM Oxidoreductase OS=Mycobacterium marinum (strain ATCC BAA-535 / M) OX=216594 GN=MMAR_0260 PE=4 SV=1	1	4	4	4	4	4	2	1	1	0	1	2	4	4	2	1	1	0	1	2	4	4	2	1	1	0	1	2	18.7	18.7	18.7	32.317	289	289	0	36.441	18.7	18.7	8	3.1	4.8	0	4.2	10.7
B2HRF6	B2HRF6	7	7	7	tr|B2HRF6|B2HRF6_MYCMM Oxidoreductase OS=Mycobacterium marinum (strain ATCC BAA-535 / M) OX=216594 GN=MMAR_4180 PE=4 SV=1	1	7	7	7	7	6	2	3	1	0	6	5	7	6	2	3	1	0	6	5	7	6	2	3	1	0	6	5	22.5	22.5	22.5	41.788	378	378	0	36.415	22.5	20.4	6.1	8.2	2.1	0	18.5	16.4
B2HQV3	B2HQV3	4	4	4	tr|B2HQV3|B2HQV3_MYCMM Uncharacterized protein OS=Mycobacterium marinum (strain ATCC BAA-535 / M) OX=216594 GN=MMAR_0813 PE=4 SV=1	1	4	4	4	3	3	2	1	0	1	3	2	3	3	2	1	0	1	3	2	3	3	2	1	0	1	3	2	25.7	25.7	25.7	20.625	183	183	0	36.357	21.3	18.6	8.2	3.8	0	4.4	18.6	14.2
B2HD42	B2HD42	1	1	1	tr|B2HD42|B2HD42_MYCMM Alanine and proline rich secreted protein Apa OS=Mycobacterium marinum (strain ATCC BAA-535 / M) OX=216594 GN=apa PE=4 SV=1	1	1	1	1	1	1	1	1	1	1	1	1	1	1	1	1	1	1	1	1	1	1	1	1	1	1	1	1	3.3	3.3	3.3	33.915	334	334	0	36.186	3.3	3.3	3.3	3.3	3.3	3.3	3.3	3.3
B2HR30	B2HR30	4	4	4	tr|B2HR30|B2HR30_MYCMM Ornithine carbamoyltransferase OS=Mycobacterium marinum (strain ATCC BAA-535 / M) OX=216594 GN=argF PE=3 SV=1	1	4	4	4	3	3	1	2	2	3	3	3	3	3	1	2	2	3	3	3	3	3	1	2	2	3	3	3	10.4	10.4	10.4	33.393	308	308	0	36.144	10.4	10.4	4.9	4.9	7.5	7.5	10.4	10.4
B2HIF8	B2HIF8	11	11	11	tr|B2HIF8|B2HIF8_MYCMM ATP-dependent 6-phosphofructokinase OS=Mycobacterium marinum (strain ATCC BAA-535 / M) OX=216594 GN=pfkA PE=3 SV=1	1	11	11	11	8	6	5	5	7	7	6	9	8	6	5	5	7	7	6	9	8	6	5	5	7	7	6	9	32.4	32.4	32.4	37.243	343	343	0	35.967	27.1	16	14.9	14.9	20.1	20.1	16	29.7
B2HSR8	B2HSR8	4	4	4	tr|B2HSR8|B2HSR8_MYCMM Conserved protein OS=Mycobacterium marinum (strain ATCC BAA-535 / M) OX=216594 GN=MMAR_2646 PE=4 SV=1	1	4	4	4	4	3	3	3	1	2	3	3	4	3	3	3	1	2	3	3	4	3	3	3	1	2	3	3	8.5	8.5	8.5	45.681	413	413	0	35.958	8.5	5.8	5.8	5.8	1.9	3.9	5.8	6.5
B2HRG6	B2HRG6	8	8	8	tr|B2HRG6|B2HRG6_MYCMM ATP-dependent RNA helicase DeaD OS=Mycobacterium marinum (strain ATCC BAA-535 / M) OX=216594 GN=deaD PE=3 SV=1	1	8	8	8	5	5	5	5	5	4	5	6	5	5	5	5	5	4	5	6	5	5	5	5	5	4	5	6	16.6	16.6	16.6	62.581	571	571	0	35.738	10	11.4	9.8	9.6	10.2	8.4	10	13.3
B2HSJ2	B2HSJ2	5	5	5	tr|B2HSJ2|B2HSJ2_MYCMM Ribonucleotide-transport ATP-binding protein ABC transporter, Mkl OS=Mycobacterium marinum (strain ATCC BAA-535 / M) OX=216594 GN=mkl PE=4 SV=1	1	5	5	5	3	2	2	3	2	2	2	2	3	2	2	3	2	2	2	2	3	2	2	3	2	2	2	2	18	18	18	35.896	328	328	0	35.731	11.3	7.9	7.9	11.3	7.9	7.9	7.9	7.9
B2HEM8	B2HEM8	7	7	7	tr|B2HEM8|B2HEM8_MYCMM D-alpha-D-mannose-1-phosphate guanylyltransferase ManB OS=Mycobacterium marinum (strain ATCC BAA-535 / M) OX=216594 GN=manB PE=4 SV=1	1	7	7	7	5	7	5	5	4	5	5	5	5	7	5	5	4	5	5	5	5	7	5	5	4	5	5	5	21.2	21.2	21.2	37.685	358	358	0	35.708	13.7	21.2	13.1	13.7	10.3	13.7	13.7	13.1
B2HQV0	B2HQV0	5	5	5	tr|B2HQV0|B2HQV0_MYCMM Short-chain type oxidoreductase OS=Mycobacterium marinum (strain ATCC BAA-535 / M) OX=216594 GN=MMAR_0810 PE=3 SV=1	1	5	5	5	3	2	4	3	2	3	4	4	3	2	4	3	2	3	4	4	3	2	4	3	2	3	4	4	26.4	26.4	26.4	26.067	250	250	0	35.615	16	9.2	19.6	14	9.2	14	20.8	20.8
B2HI96	B2HI96	3	3	3	tr|B2HI96|B2HI96_MYCMM Uncharacterized protein OS=Mycobacterium marinum (strain ATCC BAA-535 / M) OX=216594 GN=MMAR_0051 PE=4 SV=1	1	3	3	3	3	3	3	3	1	1	3	3	3	3	3	3	1	1	3	3	3	3	3	3	1	1	3	3	16.7	16.7	16.7	27.532	257	257	0	35.551	16.7	16.7	16.7	16.7	4.7	4.7	16.7	16.7
B2HLK5	B2HLK5	7	7	7	tr|B2HLK5|B2HLK5_MYCMM Aminotransferase OS=Mycobacterium marinum (strain ATCC BAA-535 / M) OX=216594 GN=MMAR_5333 PE=4 SV=1	1	7	7	7	3	3	1	3	1	1	4	4	3	3	1	3	1	1	4	4	3	3	1	3	1	1	4	4	25.4	25.4	25.4	42.061	398	398	0	35.438	12.3	12.1	5	12.3	2.8	2.8	13.6	14.8
B2HR33	B2HR33	6	6	6	sp|B2HR33|ARLY_MYCMM Argininosuccinate lyase OS=Mycobacterium marinum (strain ATCC BAA-535 / M) OX=216594 GN=argH PE=3 SV=1	1	6	6	6	4	4	3	2	3	2	4	2	4	4	3	2	3	2	4	2	4	4	3	2	3	2	4	2	12.1	12.1	12.1	49.907	470	470	0	35.431	8.3	7.9	6.6	4.7	5.5	3.6	7.9	4.3
B2HQP4	B2HQP4	6	6	6	sp|B2HQP4|PSD_MYCMM Phosphatidylserine decarboxylase proenzyme OS=Mycobacterium marinum (strain ATCC BAA-535 / M) OX=216594 GN=psd PE=3 SV=1	1	6	6	6	4	2	4	3	1	1	6	4	4	2	4	3	1	1	6	4	4	2	4	3	1	1	6	4	36.7	36.7	36.7	25.179	240	240	0	35.296	24.2	15.4	26.2	20	4.6	4.6	36.7	27.5
B2HGQ3	B2HGQ3	4	4	4	tr|B2HGQ3|B2HGQ3_MYCMM Non-ribosomal peptide synthetase OS=Mycobacterium marinum (strain ATCC BAA-535 / M) OX=216594 GN=MMAR_3176 PE=4 SV=1	1	4	4	4	2	2	2	2	1	2	2	2	2	2	2	2	1	2	2	2	2	2	2	2	1	2	2	2	2.4	2.4	2.4	741.77	6887	6887	0	35.037	1.4	1.4	1.4	1	0.9	1.4	1.7	1.4
B2HME9	B2HME9	11	11	11	sp|B2HME9|PROA_MYCMM Gamma-glutamyl phosphate reductase OS=Mycobacterium marinum (strain ATCC BAA-535 / M) OX=216594 GN=proA PE=3 SV=1	1	11	11	11	8	8	5	9	6	6	9	8	8	8	5	9	6	6	9	8	8	8	5	9	6	6	9	8	25.1	25.1	25.1	44.565	423	423	0	34.906	20.1	20.1	11.1	21	13.7	13.2	20.6	19.4
B2HI32	B2HI32	3	3	3	tr|B2HI32|B2HI32_MYCMM Uncharacterized protein OS=Mycobacterium marinum (strain ATCC BAA-535 / M) OX=216594 GN=MMAR_5028 PE=4 SV=1	1	3	3	3	2	2	1	1	0	0	3	2	2	2	1	1	0	0	3	2	2	2	1	1	0	0	3	2	31.6	31.6	31.6	14.196	133	133	0	34.861	23.3	23.3	12	12	0	0	31.6	19.5
B2HKE2	B2HKE2	5	5	5	tr|B2HKE2|B2HKE2_MYCMM Conserved protein OS=Mycobacterium marinum (strain ATCC BAA-535 / M) OX=216594 GN=MMAR_5234 PE=4 SV=1	1	5	5	5	5	4	4	4	3	3	5	4	5	4	4	4	3	3	5	4	5	4	4	4	3	3	5	4	31.7	31.7	31.7	15.242	145	145	0	34.811	31.7	30.3	30.3	30.3	19.3	19.3	31.7	31.7
B2HKY4	B2HKY4	2	2	2	tr|B2HKY4|B2HKY4_MYCMM Alanine rich hydrolase OS=Mycobacterium marinum (strain ATCC BAA-535 / M) OX=216594 GN=MMAR_1955 PE=4 SV=1	1	2	2	2	2	2	1	1	1	1	2	2	2	2	1	1	1	1	2	2	2	2	1	1	1	1	2	2	9.3	9.3	9.3	26.548	246	246	0	34.783	9.3	9.3	3.3	3.3	3.3	3.3	9.3	9.3
B2HH65	B2HH65	9	9	9	tr|B2HH65|B2HH65_MYCMM Adenylosuccinate lyase OS=Mycobacterium marinum (strain ATCC BAA-535 / M) OX=216594 GN=purB PE=3 SV=1	1	9	9	9	7	7	4	5	3	5	5	6	7	7	4	5	3	5	5	6	7	7	4	5	3	5	5	6	22.5	22.5	22.5	51.251	475	475	0	34.772	16.8	16.8	9.5	11.8	6.9	10.7	10.9	14.1
B2HDC8	B2HDC8	5	5	5	tr|B2HDC8|B2HDC8_MYCMM Conserved protein OS=Mycobacterium marinum (strain ATCC BAA-535 / M) OX=216594 GN=MMAR_2825 PE=4 SV=1	1	5	5	5	3	4	4	3	3	4	4	4	3	4	4	3	3	4	4	4	3	4	4	3	3	4	4	4	32.9	32.9	32.9	16.658	155	155	0	34.768	20	24.5	26.5	18.1	18.1	26.5	24.5	24.5
B2HMD4	B2HMD4	7	7	7	tr|B2HMD4|B2HMD4_MYCMM Acyl-CoA dehydrogenase FadE18_2 OS=Mycobacterium marinum (strain ATCC BAA-535 / M) OX=216594 GN=fadE18_2 PE=4 SV=1	1	7	7	7	6	7	4	5	4	3	4	6	6	7	4	5	4	3	4	6	6	7	4	5	4	3	4	6	17.7	17.7	17.7	39.757	372	372	0	34.75	15.9	17.7	12.1	13.2	10.8	8.1	8.9	15.9
B2HNL4	B2HNL4	8	8	8	tr|B2HNL4|B2HNL4_MYCMM Short-chain type dehydrogenase/reductase OS=Mycobacterium marinum (strain ATCC BAA-535 / M) OX=216594 GN=MMAR_3856 PE=4 SV=1	1	8	8	8	5	7	6	6	2	3	4	8	5	7	6	6	2	3	4	8	5	7	6	6	2	3	4	8	34.3	34.3	34.3	27.946	268	268	0	34.71	20.9	31.3	25.4	26.9	9.3	15.3	16.8	34.3
B2HNT2	B2HNT2	9	9	9	tr|B2HNT2|B2HNT2_MYCMM Chromosome partitioning protein ParB OS=Mycobacterium marinum (strain ATCC BAA-535 / M) OX=216594 GN=parB PE=3 SV=1	1	9	9	9	5	5	4	5	5	3	4	5	5	5	4	5	5	3	4	5	5	5	4	5	5	3	4	5	29.7	29.7	29.7	34.939	327	327	0	34.679	15.6	15.6	11.9	14.7	15.9	9.5	13.8	15.6
B2HMK2	B2HMK2	2	2	2	tr|B2HMK2|B2HMK2_MYCMM Secreted Mpt51/Mpb51 antigen protein FbpD OS=Mycobacterium marinum (strain ATCC BAA-535 / M) OX=216594 GN=fbpD PE=4 SV=1	1	2	2	2	2	2	1	1	1	1	2	2	2	2	1	1	1	1	2	2	2	2	1	1	1	1	2	2	8	8	8	30.892	301	301	0	34.547	8	8	2.3	2.3	2.3	2.3	8	8
CON__P02538;CON__O95678;CON__Q8VED5	CON__P02538	19;9;6	8;2;1	1;0;0		3	19	8	1	12	10	10	10	12	10	14	10	5	5	3	4	5	5	6	4	1	1	1	1	1	1	1	1	29.4	14.4	1.8	60.044	564	564;551;531	0	34.521	20.2	16.8	14.7	16.8	19.9	17	24.5	16.8
B2HT68	B2HT68	4	4	4	tr|B2HT68|B2HT68_MYCMM SnoaL-like domain-containing protein OS=Mycobacterium marinum (strain ATCC BAA-535 / M) OX=216594 GN=MMAR_4382 PE=4 SV=1	1	4	4	4	3	3	3	1	1	1	3	4	3	3	3	1	1	1	3	4	3	3	3	1	1	1	3	4	35.4	35.4	35.4	13.677	127	127	0	34.472	25.2	25.2	25.2	7.9	7.9	7.9	25.2	35.4
B2HMI4	B2HMI4	3	3	3	tr|B2HMI4|B2HMI4_MYCMM PHB domain-containing protein OS=Mycobacterium marinum (strain ATCC BAA-535 / M) OX=216594 GN=MMAR_5349 PE=4 SV=1	1	3	3	3	2	3	3	2	1	1	3	3	2	3	3	2	1	1	3	3	2	3	3	2	1	1	3	3	10.1	10.1	10.1	40.429	377	377	0	34.372	7.7	10.1	10.1	6.1	2.4	2.4	10.1	10.1
B2HQR7	B2HQR7	3	3	3	tr|B2HQR7|B2HQR7_MYCMM Conserved secreted protein OS=Mycobacterium marinum (strain ATCC BAA-535 / M) OX=216594 GN=MMAR_0777 PE=4 SV=1	1	3	3	3	2	2	2	2	1	1	2	2	2	2	2	2	1	1	2	2	2	2	2	2	1	1	2	2	24.8	24.8	24.8	17.023	149	149	0	34.114	14.1	14.1	16.8	16.8	6	6	14.1	14.1
B2HEZ6	B2HEZ6	8	8	8	tr|B2HEZ6|B2HEZ6_MYCMM Uncharacterized protein OS=Mycobacterium marinum (strain ATCC BAA-535 / M) OX=216594 GN=MMAR_2976 PE=4 SV=1	1	8	8	8	5	4	1	1	1	2	7	6	5	4	1	1	1	2	7	6	5	4	1	1	1	2	7	6	20	20	20	53.278	480	480	0	34.109	13.1	11.7	2.9	2.9	1.7	4.4	18.3	15.6
B2HSZ4	B2HSZ4	5	5	5	sp|B2HSZ4|UREG_MYCMM Urease accessory protein UreG OS=Mycobacterium marinum (strain ATCC BAA-535 / M) OX=216594 GN=ureG PE=3 SV=1	1	5	5	5	5	5	5	4	4	3	5	3	5	5	5	4	4	3	5	3	5	5	5	4	4	3	5	3	25.1	25.1	25.1	23.649	223	223	0	34.025	25.1	25.1	25.1	19.7	21.5	12.6	25.1	16.1
B2HKB0	B2HKB0	8	7	7	tr|B2HKB0|B2HKB0_MYCMM Methanol dehydrogenase transcriptional regulatory protein MoxR2 OS=Mycobacterium marinum (strain ATCC BAA-535 / M) OX=216594 GN=moxR2 PE=4 SV=1	1	8	7	7	7	7	6	5	4	4	7	7	6	6	5	4	3	3	6	6	6	6	5	4	3	3	6	6	26.5	22.5	22.5	34.634	325	325	0	33.949	23.1	23.1	20.9	17.5	14.8	14.8	23.1	23.1
B2HQW6	B2HQW6	6	6	6	tr|B2HQW6|B2HQW6_MYCMM Pyrroline-5-carboxylate reductase OS=Mycobacterium marinum (strain ATCC BAA-535 / M) OX=216594 GN=proC PE=3 SV=1	1	6	6	6	5	5	4	4	4	5	5	4	5	5	4	4	4	5	5	4	5	5	4	4	4	5	5	4	25.5	25.5	25.5	30.063	294	294	0	33.921	19	19	12.9	12.9	12.9	19	19.4	12.9
B2HIB0	B2HIB0	12	12	12	tr|B2HIB0|B2HIB0_MYCMM Myo-inositol-1-phosphate synthase Ino1 OS=Mycobacterium marinum (strain ATCC BAA-535 / M) OX=216594 GN=ino1 PE=4 SV=1	1	12	12	12	7	10	8	8	8	5	4	3	7	10	8	8	8	5	4	3	7	10	8	8	8	5	4	3	28.2	28.2	28.2	40.337	372	372	0	33.826	19.1	25.5	25	21.5	20.7	14.5	12.1	12.9
B2HK40	B2HK40	5	5	5	tr|B2HK40|B2HK40_MYCMM Amidase AmiC_1 OS=Mycobacterium marinum (strain ATCC BAA-535 / M) OX=216594 GN=amiC_1 PE=3 SV=1	1	5	5	5	2	2	1	1	4	3	2	2	2	2	1	1	4	3	2	2	2	2	1	1	4	3	2	2	12.8	12.8	12.8	50.883	478	478	0	33.773	4.8	4.8	2.3	2.3	9.8	7.9	4.2	4.2
B2HEA6	B2HEA6	1	1	1	sp|B2HEA6|MSCL_MYCMM Large-conductance mechanosensitive channel OS=Mycobacterium marinum (strain ATCC BAA-535 / M) OX=216594 GN=mscL PE=3 SV=1	1	1	1	1	1	1	0	0	0	0	0	1	1	1	0	0	0	0	0	1	1	1	0	0	0	0	0	1	11.3	11.3	11.3	16.134	151	151	0	33.623	11.3	11.3	0	0	0	0	0	11.3
B2HQZ0	B2HQZ0	3	3	3	tr|B2HQZ0|B2HQZ0_MYCMM Integral membrane cytochrome D ubiquinol oxidase (Subunit I) CydA OS=Mycobacterium marinum (strain ATCC BAA-535 / M) OX=216594 GN=cydA PE=3 SV=1	1	3	3	3	1	2	2	3	1	1	2	1	1	2	2	3	1	1	2	1	1	2	2	3	1	1	2	1	8.5	8.5	8.5	54.219	485	485	0	33.523	3.3	5.4	5.2	8.5	2.1	2.1	5.4	2.1
B2HSH7;B2HE79	B2HSH7;B2HE79	4;3	3;2	2;1	tr|B2HSH7|B2HSH7_MYCMM Methoxy mycolic acid synthase 5 MmaA5_1 OS=Mycobacterium marinum (strain ATCC BAA-535 / M) OX=216594 GN=mmaA5_1 PE=4 SV=1;tr|B2HE79|B2HE79_MYCMM Methoxy mycolic acid synthase 2 MmaA2_1 OS=Mycobacterium marinum (strain ATCC BAA-535 /	2	4	3	2	2	3	2	2	1	1	4	3	1	2	1	1	0	0	3	2	0	1	1	1	0	0	2	1	13.9	10.1	6.9	32.906	288	288;287	0	33.391	6.9	10.4	7.3	7.3	3.8	3.8	13.9	10.4
B2HF56	B2HF56	10	10	10	tr|B2HF56|B2HF56_MYCMM Cobalamin biosynthesis protein, CobN OS=Mycobacterium marinum (strain ATCC BAA-535 / M) OX=216594 GN=cobN PE=4 SV=1	1	10	10	10	6	7	4	4	2	1	4	5	6	7	4	4	2	1	4	5	6	7	4	4	2	1	4	5	9.4	9.4	9.4	128.46	1190	1190	0	33.371	5.6	7.7	3	3.9	1.6	0.8	4.4	5.1
B2HJ56	B2HJ56	6	6	6	tr|B2HJ56|B2HJ56_MYCMM Monooxygenase OS=Mycobacterium marinum (strain ATCC BAA-535 / M) OX=216594 GN=MMAR_5115 PE=4 SV=1	1	6	6	6	5	5	4	4	1	1	5	6	5	5	4	4	1	1	5	6	5	5	4	4	1	1	5	6	19.4	19.4	19.4	43.674	396	396	0	33.216	16.7	16.7	11.1	11.1	2.3	2.3	15.9	19.4
B2HK82	B2HK82	5	5	5	tr|B2HK82|B2HK82_MYCMM Cysteine synthase CysK OS=Mycobacterium marinum (strain ATCC BAA-535 / M) OX=216594 GN=cysK PE=4 SV=1	1	5	5	5	5	4	4	5	3	3	4	5	5	4	4	5	3	3	4	5	5	4	4	5	3	3	4	5	13.3	13.3	13.3	39.88	368	368	0	33.183	13.3	11.1	9.2	13.3	7.1	7.1	11.1	13.3
B2HRV6	B2HRV6	3	3	3	tr|B2HRV6|B2HRV6_MYCMM Uncharacterized protein OS=Mycobacterium marinum (strain ATCC BAA-535 / M) OX=216594 GN=MMAR_2537 PE=4 SV=1	1	3	3	3	3	3	2	2	2	2	3	3	3	3	2	2	2	2	3	3	3	3	2	2	2	2	3	3	33.7	33.7	33.7	10.558	101	101	0	33.148	33.7	33.7	22.8	22.8	22.8	22.8	33.7	33.7
B2HSH6	B2HSH6	8	8	8	tr|B2HSH6|B2HSH6_MYCMM Methoxy mycolic acid synthase 3, MmaA3 OS=Mycobacterium marinum (strain ATCC BAA-535 / M) OX=216594 GN=mmaA3 PE=4 SV=1	1	8	8	8	5	5	5	2	4	1	5	6	5	5	5	2	4	1	5	6	5	5	5	2	4	1	5	6	26.3	26.3	26.3	33.685	293	293	0	33.052	18.8	18.8	16.7	5.5	11.9	3.1	17.7	19.5
B2HN47	B2HN47	5	5	5	tr|B2HN47|B2HN47_MYCMM Acyl-CoA thioesterase II TesB2 OS=Mycobacterium marinum (strain ATCC BAA-535 / M) OX=216594 GN=tesB2 PE=1 SV=1	1	5	5	5	2	2	3	3	2	1	3	2	2	2	3	3	2	1	3	2	2	2	3	3	2	1	3	2	17.8	17.8	17.8	31.156	281	281	0	32.927	8.9	8.9	11.7	9.3	8.9	3.2	8.9	8.9
B2HJ53	B2HJ53	2	2	2	sp|B2HJ53|GCH1_MYCMM GTP cyclohydrolase 1 OS=Mycobacterium marinum (strain ATCC BAA-535 / M) OX=216594 GN=folE PE=3 SV=1	1	2	2	2	2	2	2	2	2	2	2	2	2	2	2	2	2	2	2	2	2	2	2	2	2	2	2	2	7.9	7.9	7.9	22.272	202	202	0	32.879	7.9	7.9	7.9	7.9	7.9	7.9	7.9	7.9
B2HMK8	B2HMK8	7	7	7	tr|B2HMK8|B2HMK8_MYCMM UDP-galactopyranose mutase Glf OS=Mycobacterium marinum (strain ATCC BAA-535 / M) OX=216594 GN=glf PE=4 SV=1	1	7	7	7	7	7	6	6	4	4	6	5	7	7	6	6	4	4	6	5	7	7	6	6	4	4	6	5	15.4	15.4	15.4	45.906	402	402	0	32.678	15.4	15.4	15.4	15.4	8.2	8.2	15.4	13.2
B2HSE3	B2HSE3	3	3	3	tr|B2HSE3|B2HSE3_MYCMM Uncharacterized protein OS=Mycobacterium marinum (strain ATCC BAA-535 / M) OX=216594 GN=MMAR_0944 PE=4 SV=1	1	3	3	3	3	2	2	2	2	1	2	2	3	2	2	2	2	1	2	2	3	2	2	2	2	1	2	2	13.5	13.5	13.5	29.557	267	267	0	32.589	13.5	9.4	9.4	9.4	9.4	5.2	9.4	9.4
B2HL70	B2HL70	11	11	11	tr|B2HL70|B2HL70_MYCMM Acyl-CoA dehydrogenase OS=Mycobacterium marinum (strain ATCC BAA-535 / M) OX=216594 GN=MMAR_3631 PE=4 SV=1	1	11	11	11	8	7	4	6	6	4	6	6	8	7	4	6	6	4	6	6	8	7	4	6	6	4	6	6	16.7	16.7	16.7	71.781	647	647	0	32.573	12.7	11.6	6.5	9.3	9.3	6.5	9.3	10
B2HFY1	B2HFY1	7	7	7	sp|B2HFY1|MSHC_MYCMM L-cysteine:1D-myo-inositol 2-amino-2-deoxy-alpha-D-glucopyranoside ligase OS=Mycobacterium marinum (strain ATCC BAA-535 / M) OX=216594 GN=mshC PE=3 SV=1	1	7	7	7	4	4	2	2	1	2	5	3	4	4	2	2	1	2	5	3	4	4	2	2	1	2	5	3	16.3	16.3	16.3	44.728	411	411	0	32.518	11.2	10	5.1	4.9	2.4	4.9	11.2	7.3
B2HIQ7	B2HIQ7	5	5	5	tr|B2HIQ7|B2HIQ7_MYCMM Conserved hypothetical carboxylase OS=Mycobacterium marinum (strain ATCC BAA-535 / M) OX=216594 GN=MMAR_3388 PE=4 SV=1	1	5	5	5	4	3	2	2	1	2	3	4	4	3	2	2	1	2	3	4	4	3	2	2	1	2	3	4	13.8	13.8	13.8	55.15	492	492	0	32.375	11.6	8.7	5.9	5.9	3.3	5.9	8.7	11
B2HGW3	B2HGW3	9	9	9	tr|B2HGW3|B2HGW3_MYCMM Rieske iron-sulfur protein QcrA OS=Mycobacterium marinum (strain ATCC BAA-535 / M) OX=216594 GN=qcrA PE=4 SV=1	1	9	9	9	5	4	6	5	4	4	4	5	5	4	6	5	4	4	4	5	5	4	6	5	4	4	4	5	27.2	27.2	27.2	43.115	394	394	0	32.261	14.5	10.4	16.5	14.7	12.9	13.2	10.4	12.2
B2HR05	B2HR05	3	3	3	tr|B2HR05|B2HR05_MYCMM Conserved protein OS=Mycobacterium marinum (strain ATCC BAA-535 / M) OX=216594 GN=MMAR_2441 PE=4 SV=1	1	3	3	3	3	3	2	3	2	2	3	2	3	3	2	3	2	2	3	2	3	3	2	3	2	2	3	2	23.8	23.8	23.8	14.369	130	130	0	32.249	23.8	23.8	14.6	23.8	14.6	14.6	23.8	16.2
B2HS42	B2HS42	4	4	4	tr|B2HS42|B2HS42_MYCMM Iron-sulfur cluster carrier protein OS=Mycobacterium marinum (strain ATCC BAA-535 / M) OX=216594 GN=mrp PE=3 SV=1	1	4	4	4	3	3	2	3	2	1	3	3	3	3	2	3	2	1	3	3	3	3	2	3	2	1	3	3	11.4	11.4	11.4	40.716	386	386	0	32.193	8.8	9.6	7	8.8	4.1	2.3	9.6	9.6
B2HQU3	B2HQU3	3	3	3	sp|B2HQU3|DEOC_MYCMM Deoxyribose-phosphate aldolase OS=Mycobacterium marinum (strain ATCC BAA-535 / M) OX=216594 GN=deoC PE=3 SV=1	1	3	3	3	3	3	3	2	3	2	2	2	3	3	3	2	3	2	2	2	3	3	3	2	3	2	2	2	15.9	15.9	15.9	22.075	226	226	0	32.149	15.9	15.9	15.9	11.1	15.9	9.7	11.1	11.1
B2HPA4	B2HPA4	7	7	7	tr|B2HPA4|B2HPA4_MYCMM Quinone reductase Qor OS=Mycobacterium marinum (strain ATCC BAA-535 / M) OX=216594 GN=qor PE=4 SV=1	1	7	7	7	6	5	3	5	4	3	6	6	6	5	3	5	4	3	6	6	6	5	3	5	4	3	6	6	23.2	23.2	23.2	34.424	336	336	0	32.066	20.8	17.9	8.9	16.1	12.8	8	18.5	19.9
B2HIA3	B2HIA3	4	4	4	tr|B2HIA3|B2HIA3_MYCMM Short-chain type oxidoreductase OS=Mycobacterium marinum (strain ATCC BAA-535 / M) OX=216594 GN=MMAR_0058 PE=3 SV=1	1	4	4	4	2	2	2	2	2	2	2	4	2	2	2	2	2	2	2	4	2	2	2	2	2	2	2	4	26.2	26.2	26.2	23.33	221	221	0	31.975	8.1	8.1	8.1	8.1	8.1	8.1	8.1	26.2
B2HNC6	B2HNC6	5	5	5	sp|B2HNC6|AROC_MYCMM Chorismate synthase OS=Mycobacterium marinum (strain ATCC BAA-535 / M) OX=216594 GN=aroC PE=3 SV=1	1	5	5	5	4	4	4	4	1	1	4	4	4	4	4	4	1	1	4	4	4	4	4	4	1	1	4	4	13.8	13.8	13.8	42.546	407	407	0	31.886	11.3	11.3	11.3	11.3	2.5	2.5	11.3	11.3
B2HQ79	B2HQ79	3	3	3	tr|B2HQ79|B2HQ79_MYCMM Conserved protein OS=Mycobacterium marinum (strain ATCC BAA-535 / M) OX=216594 GN=MMAR_2373 PE=4 SV=1	1	3	3	3	3	3	3	3	1	1	3	3	3	3	3	3	1	1	3	3	3	3	3	3	1	1	3	3	23.4	23.4	23.4	16.378	145	145	0	31.854	23.4	23.4	23.4	23.4	6.9	6.9	23.4	23.4
B2HF86	B2HF86	2	2	2	tr|B2HF86|B2HF86_MYCMM Conserved protein OS=Mycobacterium marinum (strain ATCC BAA-535 / M) OX=216594 GN=MMAR_4645 PE=4 SV=1	1	2	2	2	1	1	2	1	1	1	1	1	1	1	2	1	1	1	1	1	1	1	2	1	1	1	1	1	18.4	18.4	18.4	16.108	152	152	0	31.814	12.5	12.5	18.4	12.5	5.9	5.9	12.5	12.5
B2HIK8	B2HIK8	4	4	4	tr|B2HIK8|B2HIK8_MYCMM Formyltetrahydrofolate deformylase OS=Mycobacterium marinum (strain ATCC BAA-535 / M) OX=216594 GN=purU PE=3 SV=1	1	4	4	4	2	3	1	1	0	0	3	4	2	3	1	1	0	0	3	4	2	3	1	1	0	0	3	4	14.4	14.4	14.4	32.94	298	298	0	31.747	8.7	12.4	5	5	0	0	12.4	14.4
B2HI26	B2HI26	3	3	3	sp|B2HI26|ACDH2_MYCMM Acetaldehyde dehydrogenase 2 OS=Mycobacterium marinum (strain ATCC BAA-535 / M) OX=216594 GN=MMAR_5022 PE=3 SV=1	1	3	3	3	3	3	2	2	1	2	3	3	3	3	2	2	1	2	3	3	3	3	2	2	1	2	3	3	9.7	9.7	9.7	32.287	308	308	0	31.725	9.7	9.7	4.9	4.9	2.3	4.9	9.7	9.7
B2HHL5	B2HHL5	3	3	3	tr|B2HHL5|B2HHL5_MYCMM Conserved transmembrane protein OS=Mycobacterium marinum (strain ATCC BAA-535 / M) OX=216594 GN=MMAR_3287 PE=4 SV=1	1	3	3	3	1	1	2	1	0	1	2	2	1	1	2	1	0	1	2	2	1	1	2	1	0	1	2	2	19.6	19.6	19.6	26.846	250	250	0	31.694	6.4	6.8	12.8	6.4	0	6.4	13.2	13.2
B2HIS9	B2HIS9	8	8	8	tr|B2HIS9|B2HIS9_MYCMM ATP-dependent 6-phosphofructokinase OS=Mycobacterium marinum (strain ATCC BAA-535 / M) OX=216594 GN=pfkA_1 PE=3 SV=1	1	8	8	8	6	6	5	5	5	3	4	4	6	6	5	5	5	3	4	4	6	6	5	5	5	3	4	4	22.5	22.5	22.5	39.83	377	377	0	31.541	16.2	16.2	14.9	14.3	15.4	9.3	11.4	11.4
B2HPW4	B2HPW4	10	10	10	sp|B2HPW4|PURA_MYCMM Adenylosuccinate synthetase OS=Mycobacterium marinum (strain ATCC BAA-535 / M) OX=216594 GN=purA PE=3 SV=1	1	10	10	10	6	5	3	4	5	5	5	5	6	5	3	4	5	5	5	5	6	5	3	4	5	5	5	5	25.7	25.7	25.7	46.69	432	432	0	31.491	19.2	14.4	9.3	8.8	11.3	13.4	13.7	15.7
B2HGY3	B2HGY3	6	6	6	tr|B2HGY3|B2HGY3_MYCMM Short-chain dehydrogenase EphD OS=Mycobacterium marinum (strain ATCC BAA-535 / M) OX=216594 GN=ephD PE=4 SV=1	1	6	6	6	3	3	4	5	2	3	2	3	3	3	4	5	2	3	2	3	3	3	4	5	2	3	2	3	12	12	12	63.928	594	594	0	31.485	6.4	6.4	9.1	10.6	4	5.1	3.7	6.4
B2HJ23	B2HJ23	4	4	4	sp|B2HJ23|ISPD_MYCMM 2-C-methyl-D-erythritol 4-phosphate cytidylyltransferase OS=Mycobacterium marinum (strain ATCC BAA-535 / M) OX=216594 GN=ispD PE=3 SV=1	1	4	4	4	4	2	2	3	2	3	2	2	4	2	2	3	2	3	2	2	4	2	2	3	2	3	2	2	21.6	21.6	21.6	23.273	227	227	0	31.444	21.6	12.3	12.3	17.2	11.9	16.7	12.3	12.3
B2HDV2	B2HDV2	8	8	8	tr|B2HDV2|B2HDV2_MYCMM Probable allantoicase OS=Mycobacterium marinum (strain ATCC BAA-535 / M) OX=216594 GN=alc PE=3 SV=1	1	8	8	8	5	5	5	4	1	3	4	3	5	5	5	4	1	3	4	3	5	5	5	4	1	3	4	3	25.7	25.7	25.7	34.965	319	319	0	31.419	16.9	17.6	19.4	13.8	3.4	11.3	14.4	11.3
B2HP95	B2HP95	3	3	3	tr|B2HP95|B2HP95_MYCMM 6-phosphogluconolactonase OS=Mycobacterium marinum (strain ATCC BAA-535 / M) OX=216594 GN=devB PE=3 SV=1	1	3	3	3	3	3	2	3	2	2	2	2	3	3	2	3	2	2	2	2	3	3	2	3	2	2	2	2	15	15	15	26.047	247	247	0	31.404	15	15	10.1	15	10.1	10.1	10.1	10.1
B2HGH4	B2HGH4	8	8	8	tr|B2HGH4|B2HGH4_MYCMM Acyl-CoA dehydrogenase FadE23 OS=Mycobacterium marinum (strain ATCC BAA-535 / M) OX=216594 GN=fadE23 PE=3 SV=1	1	8	8	8	6	7	7	6	5	5	8	7	6	7	7	6	5	5	8	7	6	7	7	6	5	5	8	7	21.4	21.4	21.4	43.507	401	401	0	31.396	16.2	18.2	18.2	15.2	11.7	11.7	21.4	19.5
B2HEV5	B2HEV5	4	4	4	tr|B2HEV5|B2HEV5_MYCMM Uncharacterized protein OS=Mycobacterium marinum (strain ATCC BAA-535 / M) OX=216594 GN=MMAR_1353 PE=4 SV=1	1	4	4	4	3	3	3	3	3	3	3	4	3	3	3	3	3	3	3	4	3	3	3	3	3	3	3	4	13	13	13	30.984	284	284	0	31.365	10.6	10.6	10.6	10.6	10.6	10.6	10.6	13
B2HJJ7	B2HJJ7	8	8	8	tr|B2HJJ7|B2HJJ7_MYCMM Acylphosphatase OS=Mycobacterium marinum (strain ATCC BAA-535 / M) OX=216594 GN=MMAR_1784 PE=3 SV=1	1	8	8	8	4	5	2	4	3	2	5	4	4	5	2	4	3	2	5	4	4	5	2	4	3	2	5	4	30	30	30	25.214	230	230	0	31.328	12.6	17	7.8	17	11.7	7.4	17.4	12.6
B2HQ38	B2HQ38	9	9	9	tr|B2HQ38|B2HQ38_MYCMM Acetolactate synthase (Large subunit) IlvB1_3 OS=Mycobacterium marinum (strain ATCC BAA-535 / M) OX=216594 GN=ilvB1_3 PE=3 SV=1	1	9	9	9	7	7	5	6	3	3	6	6	7	7	5	6	3	3	6	6	7	7	5	6	3	3	6	6	18.2	18.2	18.2	64.629	606	606	0	31.312	13.9	13.9	9.1	11.1	5.9	5.9	11.2	11.9
B2HL54	B2HL54	9	9	9	tr|B2HL54|B2HL54_MYCMM Conserved membrane protein OS=Mycobacterium marinum (strain ATCC BAA-535 / M) OX=216594 GN=MMAR_3615 PE=4 SV=1	1	9	9	9	7	7	6	5	4	4	6	7	7	7	6	5	4	4	6	7	7	7	6	5	4	4	6	7	22.8	22.8	22.8	48.553	457	457	0	31.308	18.6	18.6	14.4	12.7	10.9	10.3	14.4	18.6
B2HKZ5	B2HKZ5	3	3	3	tr|B2HKZ5|B2HKZ5_MYCMM Conserved protein OS=Mycobacterium marinum (strain ATCC BAA-535 / M) OX=216594 GN=MMAR_1966 PE=4 SV=1	1	3	3	3	2	2	2	2	1	1	2	3	2	2	2	2	1	1	2	3	2	2	2	2	1	1	2	3	32	32	32	10.877	103	103	0	31.259	31.1	31.1	31.1	31.1	15.5	15.5	31.1	32
B2HDK3	B2HDK3	5	5	5	tr|B2HDK3|B2HDK3_MYCMM Methionine--tRNA ligase OS=Mycobacterium marinum (strain ATCC BAA-535 / M) OX=216594 GN=metS PE=3 SV=1	1	5	5	5	4	5	3	4	3	3	5	5	4	5	3	4	3	3	5	5	4	5	3	4	3	3	5	5	12.4	12.4	12.4	57.958	518	518	0	31.21	9.1	12.4	6.6	9.8	6.6	6.6	12.4	12.4
B2HJ20	B2HJ20	4	4	4	sp|B2HJ20|Y5079_MYCMM Uncharacterized tRNA/rRNA methyltransferase MMAR_5079 OS=Mycobacterium marinum (strain ATCC BAA-535 / M) OX=216594 GN=MMAR_5079 PE=3 SV=1	1	4	4	4	2	2	1	2	3	3	2	2	2	2	1	2	3	3	2	2	2	2	1	2	3	3	2	2	11.3	11.3	11.3	32.508	310	310	0	31.002	5.8	5.8	2.6	5.8	10.6	10.6	6.5	6.5
B2HMT0	B2HMT0	2	2	2	tr|B2HMT0|B2HMT0_MYCMM Uncharacterized protein OS=Mycobacterium marinum (strain ATCC BAA-535 / M) OX=216594 GN=MMAR_5442 PE=4 SV=1	1	2	2	2	1	1	2	1	1	1	2	2	1	1	2	1	1	1	2	2	1	1	2	1	1	1	2	2	6.5	6.5	6.5	19.935	185	185	0	30.95	4.3	4.3	6.5	4.3	4.3	4.3	6.5	6.5
B2HSC6	B2HSC6	6	6	6	tr|B2HSC6|B2HSC6_MYCMM Conserved protein OS=Mycobacterium marinum (strain ATCC BAA-535 / M) OX=216594 GN=MMAR_4298 PE=4 SV=1	1	6	6	6	4	4	3	2	1	0	6	6	4	4	3	2	1	0	6	6	4	4	3	2	1	0	6	6	46.3	46.3	46.3	16.325	147	147	0	30.906	40.1	40.8	28.6	17	8.8	0	46.3	46.3
B2HRJ0	B2HRJ0	3	3	3	tr|B2HRJ0|B2HRJ0_MYCMM Uncharacterized protein OS=Mycobacterium marinum (strain ATCC BAA-535 / M) OX=216594 GN=MMAR_0841 PE=4 SV=1	1	3	3	3	1	2	1	1	1	1	1	1	1	2	1	1	1	1	1	1	1	2	1	1	1	1	1	1	28.6	28.6	28.6	10.113	91	91	0	30.659	12.1	28.6	9.9	9.9	9.9	9.9	16.5	12.1
B2HN27	B2HN27	3	3	3	tr|B2HN27|B2HN27_MYCMM Conserved membrane protein OS=Mycobacterium marinum (strain ATCC BAA-535 / M) OX=216594 GN=MMAR_0502 PE=4 SV=1	1	3	3	3	2	3	2	2	2	2	2	2	2	3	2	2	2	2	2	2	2	3	2	2	2	2	2	2	13.8	13.8	13.8	30.588	283	283	0	30.646	7.1	13.8	7.1	7.1	7.1	7.1	7.1	7.1
B2HPD9	B2HPD9	6	6	6	tr|B2HPD9|B2HPD9_MYCMM Conserved hypothetical secreted protein OS=Mycobacterium marinum (strain ATCC BAA-535 / M) OX=216594 GN=MMAR_2294 PE=4 SV=1	1	6	6	6	3	3	1	3	2	3	5	3	3	3	1	3	2	3	5	3	3	3	1	3	2	3	5	3	17.7	17.7	17.7	41.818	384	384	0	30.586	9.9	8.9	2.9	8.1	5.7	8.1	15.4	8.6
B2HEC3	B2HEC3	7	7	7	sp|B2HEC3|PUR9_MYCMM Bifunctional purine biosynthesis protein PurH OS=Mycobacterium marinum (strain ATCC BAA-535 / M) OX=216594 GN=purH PE=3 SV=1	1	7	7	7	5	5	6	4	2	2	4	5	5	5	6	4	2	2	4	5	5	5	6	4	2	2	4	5	13.2	13.2	13.2	55.437	523	523	0	30.457	9.4	9.4	11.3	9.2	3.6	4	7.5	11.3
B2HDS8	B2HDS8	11	11	11	tr|B2HDS8|B2HDS8_MYCMM Isocitrate dehydrogenase [NADP] OS=Mycobacterium marinum (strain ATCC BAA-535 / M) OX=216594 GN=icd1 PE=3 SV=1	1	11	11	11	7	7	7	9	4	1	9	7	7	7	7	9	4	1	9	7	7	7	7	9	4	1	9	7	27.2	27.2	27.2	45.644	408	408	0	30.375	18.6	18.6	18.1	21.1	8.6	1.7	22.8	18.1
B2HIG8	B2HIG8	2	2	2	tr|B2HIG8|B2HIG8_MYCMM Conserved protein OS=Mycobacterium marinum (strain ATCC BAA-535 / M) OX=216594 GN=MMAR_1713 PE=3 SV=1	1	2	2	2	2	2	1	2	2	2	1	2	2	2	1	2	2	2	1	2	2	2	1	2	2	2	1	2	11.5	11.5	11.5	21.202	200	200	0	30.295	11.5	11.5	4.5	11.5	11.5	11.5	4.5	11.5
B2HSF3	B2HSF3	6	6	6	tr|B2HSF3|B2HSF3_MYCMM Imidazolonepropionase OS=Mycobacterium marinum (strain ATCC BAA-535 / M) OX=216594 GN=MMAR_0954 PE=4 SV=1	1	6	6	6	4	4	4	5	3	3	6	4	4	4	4	5	3	3	6	4	4	4	4	5	3	3	6	4	14.8	14.8	14.8	44.242	420	420	0	30.261	9.5	10.7	9.8	12.1	6	6	14.8	10.5
B2HP78	B2HP78	6	6	6	tr|B2HP78|B2HP78_MYCMM Long-chain-fatty-acid--CoA ligase FadD12 OS=Mycobacterium marinum (strain ATCC BAA-535 / M) OX=216594 GN=fadD12 PE=4 SV=1	1	6	6	6	3	4	2	1	2	1	3	3	3	4	2	1	2	1	3	3	3	4	2	1	2	1	3	3	14.7	14.7	14.7	58.69	544	544	0	30.242	6.8	9.2	5.5	2.4	4.8	1.8	6.8	6.2
B2HIU1	B2HIU1	5	5	5	tr|B2HIU1|B2HIU1_MYCMM Conserved hypothetical transcriptional regulatory protein OS=Mycobacterium marinum (strain ATCC BAA-535 / M) OX=216594 GN=MMAR_3423 PE=4 SV=1	1	5	5	5	3	3	2	3	1	1	4	3	3	3	2	3	1	1	4	3	3	3	2	3	1	1	4	3	20.3	20.3	20.3	22.287	197	197	0	30.203	11.7	16.8	11.7	11.7	5.6	5.6	14.7	11.2
B2HDJ9	B2HDJ9	3	3	3	sp|B2HDJ9|ISPE_MYCMM 4-diphosphocytidyl-2-C-methyl-D-erythritol kinase OS=Mycobacterium marinum (strain ATCC BAA-535 / M) OX=216594 GN=ispE PE=3 SV=1	1	3	3	3	3	2	1	2	2	2	2	2	3	2	1	2	2	2	2	2	3	2	1	2	2	2	2	2	11.7	11.7	11.7	31.7	307	307	0	30.173	11.7	8.5	3.3	6.5	6.5	6.5	8.5	8.5
B2HHG5	B2HHG5	7	7	7	tr|B2HHG5|B2HHG5_MYCMM Ribonucleoside-diphosphate reductase subunit beta OS=Mycobacterium marinum (strain ATCC BAA-535 / M) OX=216594 GN=nrdF2 PE=3 SV=1	1	7	7	7	5	5	3	5	4	4	4	4	5	5	3	5	4	4	4	4	5	5	3	5	4	4	4	4	19.8	19.8	19.8	36.909	324	324	0	30.087	14.5	14.8	9	14.8	11.7	11.7	12	12
B2HFV6	B2HFV6	6	6	6	sp|B2HFV6|PSB_MYCMM Proteasome subunit beta OS=Mycobacterium marinum (strain ATCC BAA-535 / M) OX=216594 GN=prcB PE=3 SV=1	1	6	6	6	6	6	5	5	4	4	4	6	6	6	5	5	4	4	4	6	6	6	5	5	4	4	4	6	21.1	21.1	21.1	30.302	289	289	0	30.082	21.1	21.1	16.6	16.6	17	12.8	16.3	21.1
B2HGE3	B2HGE3	9	9	9	tr|B2HGE3|B2HGE3_MYCMM NADH-quinone oxidoreductase subunit F OS=Mycobacterium marinum (strain ATCC BAA-535 / M) OX=216594 GN=nuoF PE=3 SV=1	1	9	9	9	6	5	6	5	5	4	6	7	6	5	6	5	5	4	6	7	6	5	6	5	5	4	6	7	17.2	17.2	17.2	48.175	448	448	0	30.082	14.1	10.5	14.1	12.3	11.8	8.3	14.3	15.4
B2HEF2	B2HEF2	4	4	4	tr|B2HEF2|B2HEF2_MYCMM Bifunctional enzyme: 2-hydroxyhepta-2,4-diene-1,7-dioate isomerase (HHDD isomerase) + cyclase/dehydrase OS=Mycobacterium marinum (strain ATCC BAA-535 / M) OX=216594 GN=MMAR_4572 PE=4 SV=1	1	4	4	4	4	3	2	2	3	2	4	3	4	3	2	2	3	2	4	3	4	3	2	2	3	2	4	3	6.2	6.2	6.2	69.19	643	643	0	29.846	6.2	4.5	3	3	4.2	3	6.2	5
B2HIC0	B2HIC0	5	5	5	sp|B2HIC0|RL9_MYCMM 50S ribosomal protein L9 OS=Mycobacterium marinum (strain ATCC BAA-535 / M) OX=216594 GN=rplI PE=3 SV=1	1	5	5	5	4	4	5	5	3	4	3	4	4	4	5	5	3	4	3	4	4	4	5	5	3	4	3	4	29.6	29.6	29.6	16.17	152	152	0	29.757	24.3	24.3	29.6	29.6	19.1	29.6	19.7	24.3
B2HQR9	B2HQR9	5	5	5	tr|B2HQR9|B2HQR9_MYCMM Peptidase OS=Mycobacterium marinum (strain ATCC BAA-535 / M) OX=216594 GN=MMAR_0779 PE=4 SV=1	1	5	5	5	4	4	3	2	0	1	4	2	4	4	3	2	0	1	4	2	4	4	3	2	0	1	4	2	7.2	7.2	7.2	77.385	698	698	0	29.75	6.2	6.2	4.4	3	0	1	5.2	2.4
B2HQ00	B2HQ00	5	5	5	tr|B2HQ00|B2HQ00_MYCMM Thiamine biosynthesis oxidoreductase ThiO OS=Mycobacterium marinum (strain ATCC BAA-535 / M) OX=216594 GN=thiO PE=4 SV=1	1	5	5	5	1	1	4	3	2	5	2	2	1	1	4	3	2	5	2	2	1	1	4	3	2	5	2	2	16.2	16.2	16.2	36.049	339	339	0	29.733	2.9	4.4	13	10.3	5.6	16.2	7.4	7.4
B2HSG6	B2HSG6	4	4	4	tr|B2HSG6|B2HSG6_MYCMM UPF0336 protein MMAR_0968 OS=Mycobacterium marinum (strain ATCC BAA-535 / M) OX=216594 GN=MMAR_0968 PE=3 SV=1	1	4	4	4	4	3	4	4	1	1	4	3	4	3	4	4	1	1	4	3	4	3	4	4	1	1	4	3	33.3	33.3	33.3	17.347	159	159	0	29.711	33.3	27.7	33.3	33.3	6.9	6.9	33.3	27.7
B2HEU5	B2HEU5	3	3	3	tr|B2HEU5|B2HEU5_MYCMM Phosphoglycerate mutase Gpm2 OS=Mycobacterium marinum (strain ATCC BAA-535 / M) OX=216594 GN=gpm2 PE=4 SV=1	1	3	3	3	3	3	1	2	1	1	2	2	3	3	1	2	1	1	2	2	3	3	1	2	1	1	2	2	16.1	16.1	16.1	23.182	211	211	0	29.7	16.1	16.1	5.7	10.4	4.7	4.7	11.4	11.4
B2HSD5	B2HSD5	6	6	6	tr|B2HSD5|B2HSD5_MYCMM Short-chain type dehydrogenase/reductase OS=Mycobacterium marinum (strain ATCC BAA-535 / M) OX=216594 GN=MMAR_4307 PE=3 SV=1	1	6	6	6	4	4	3	3	2	3	5	3	4	4	3	3	2	3	5	3	4	4	3	3	2	3	5	3	30.8	30.8	30.8	26.262	253	253	0	29.677	17.4	19	12.6	12.6	8.3	12.6	24.9	13
B2HPV1	B2HPV1	1	1	1	tr|B2HPV1|B2HPV1_MYCMM Glycosyl hydrolase OS=Mycobacterium marinum (strain ATCC BAA-535 / M) OX=216594 GN=MMAR_0667 PE=4 SV=1	1	1	1	1	1	1	1	1	0	0	1	1	1	1	1	1	0	0	1	1	1	1	1	1	0	0	1	1	4	4	4	40.864	371	371	0	29.662	4	4	4	4	0	0	4	4
B2HLZ9	B2HLZ9	5	5	5	tr|B2HLZ9|B2HLZ9_MYCMM Inositol-1-monophosphatase OS=Mycobacterium marinum (strain ATCC BAA-535 / M) OX=216594 GN=suhB PE=3 SV=1	1	5	5	5	4	3	4	3	2	2	5	4	4	3	4	3	2	2	5	4	4	3	4	3	2	2	5	4	19.7	19.7	19.7	29.749	289	289	0	29.052	19.4	12.8	19.4	14.9	7.6	7.6	19.7	19.4
B2HSA4	B2HSA4	4	4	4	tr|B2HSA4|B2HSA4_MYCMM Aminotransferase OS=Mycobacterium marinum (strain ATCC BAA-535 / M) OX=216594 GN=MMAR_4273 PE=3 SV=1	1	4	4	4	2	2	1	3	1	1	2	2	2	2	1	3	1	1	2	2	2	2	1	3	1	1	2	2	9.6	9.6	9.6	38.336	365	365	0	28.572	4.9	4.7	2.2	7.1	2.2	2.2	4.9	4.7
B2HKE3	B2HKE3	5	5	5	tr|B2HKE3|B2HKE3_MYCMM Conserved hypothetical dehydrogenase OS=Mycobacterium marinum (strain ATCC BAA-535 / M) OX=216594 GN=MMAR_5235 PE=4 SV=1	1	5	5	5	2	4	1	3	1	0	3	2	2	4	1	3	1	0	3	2	2	4	1	3	1	0	3	2	10.4	10.4	10.4	52.77	470	470	0	28.448	5.5	8.9	1.5	5.5	1.5	0	7	5.5
B2HKR4	B2HKR4	8	8	8	tr|B2HKR4|B2HKR4_MYCMM Multifunctional enzyme siroheme synthase CysG OS=Mycobacterium marinum (strain ATCC BAA-535 / M) OX=216594 GN=cysG PE=4 SV=1	1	8	8	8	5	7	5	4	5	4	6	5	5	7	5	4	5	4	6	5	5	7	5	4	5	4	6	5	20.4	20.4	20.4	42.037	401	401	0	28.443	16.2	19.7	12.2	10.2	10.2	10.2	14.5	10.2
B2HNH2	B2HNH2	6	6	6	tr|B2HNH2|B2HNH2_MYCMM DSBA domain-containing protein OS=Mycobacterium marinum (strain ATCC BAA-535 / M) OX=216594 GN=MMAR_3815 PE=4 SV=1	1	6	6	6	3	4	2	3	5	2	3	3	3	4	2	3	5	2	3	3	3	4	2	3	5	2	3	3	21.7	21.7	21.7	22.764	207	207	0	28.401	14	18.4	10.6	14	18.4	10.6	14	14
B2HCW6	B2HCW6	9	9	9	tr|B2HCW6|B2HCW6_MYCMM dTDP-glucose 4,6-dehydratase OS=Mycobacterium marinum (strain ATCC BAA-535 / M) OX=216594 GN=rmlB PE=3 SV=1	1	9	9	9	8	6	5	5	3	2	7	4	8	6	5	5	3	2	7	4	8	6	5	5	3	2	7	4	30.5	30.5	30.5	37.313	331	331	0	28.342	27.5	22.4	14.5	14.5	7.6	4.8	25.4	11.8
B2HQF5	B2HQF5	2	2	2	tr|B2HQF5|B2HQF5_MYCMM dITP/XTP pyrophosphatase OS=Mycobacterium marinum (strain ATCC BAA-535 / M) OX=216594 GN=MMAR_4040 PE=3 SV=1	1	2	2	2	2	1	1	1	1	1	2	2	2	1	1	1	1	1	2	2	2	1	1	1	1	1	2	2	12.8	12.8	12.8	20.842	203	203	0	28.342	12.8	4.9	4.9	4.9	4.9	4.9	12.8	12.8
B2HJ27	B2HJ27	4	4	4	tr|B2HJ27|B2HJ27_MYCMM DNA integrity scanning protein DisA OS=Mycobacterium marinum (strain ATCC BAA-535 / M) OX=216594 GN=disA PE=3 SV=1	1	4	4	4	3	3	2	2	1	1	3	1	3	3	2	2	1	1	3	1	3	3	2	2	1	1	3	1	14.2	14.2	14.2	39.172	358	358	0	28.309	11.5	12	5.3	5.9	2.2	2.2	11.5	3.1
B2HLN9	B2HLN9	8	8	8	tr|B2HLN9|B2HLN9_MYCMM Elongation factor G FusA2 OS=Mycobacterium marinum (strain ATCC BAA-535 / M) OX=216594 GN=fusA2 PE=4 SV=1	1	8	8	8	5	6	4	5	4	2	4	6	5	6	4	5	4	2	4	6	5	6	4	5	4	2	4	6	13.2	13.2	13.2	75.923	718	718	0	28.259	8.6	10.3	6.4	8.6	6	2.6	6.4	10
B2HD50	B2HD50	4	4	4	tr|B2HD50|B2HD50_MYCMM Acyl-CoA transferase/dehydratase OS=Mycobacterium marinum (strain ATCC BAA-535 / M) OX=216594 GN=MMAR_2745 PE=3 SV=1	1	4	4	4	0	0	0	0	0	0	2	4	0	0	0	0	0	0	2	4	0	0	0	0	0	0	2	4	5.4	5.4	5.4	86.061	812	812	0	28.153	0	0	0	0	0	0	3.3	5.4
B2HT60	B2HT60	6	6	6	tr|B2HT60|B2HT60_MYCMM Acyl-[acyl-carrier protein] desaturase DesA2 OS=Mycobacterium marinum (strain ATCC BAA-535 / M) OX=216594 GN=desA2 PE=4 SV=1	1	6	6	6	5	3	3	4	2	3	4	3	5	3	3	4	2	3	4	3	5	3	3	4	2	3	4	3	25.8	25.8	25.8	31.348	275	275	0	28.019	19.6	10.9	10.9	17.1	5.1	10.9	15.6	10.9
B2HCW2	B2HCW2	7	7	7	tr|B2HCW2|B2HCW2_MYCMM Acyl-CoA dehydrogenase, FadE9 OS=Mycobacterium marinum (strain ATCC BAA-535 / M) OX=216594 GN=fadE9 PE=3 SV=1	1	7	7	7	6	7	6	6	2	3	6	7	6	7	6	6	2	3	6	7	6	7	6	6	2	3	6	7	19	19	19	41.629	390	390	0	28.003	16.4	19	16.4	16.4	5.6	7.9	16.4	19
B2HQX8	B2HQX8	8	8	8	tr|B2HQX8|B2HQX8_MYCMM Tryptophan synthase beta chain OS=Mycobacterium marinum (strain ATCC BAA-535 / M) OX=216594 GN=trpB PE=3 SV=1	1	8	8	8	5	8	4	4	2	3	4	4	5	8	4	4	2	3	4	4	5	8	4	4	2	3	4	4	17.9	17.9	17.9	45.135	425	425	0	27.948	12	17.9	9.2	9.2	5.9	8	9.2	9.2
B2HKR9	B2HKR9	3	3	3	sp|B2HKR9|RIMP_MYCMM Ribosome maturation factor RimP OS=Mycobacterium marinum (strain ATCC BAA-535 / M) OX=216594 GN=rimP PE=3 SV=1	1	3	3	3	3	3	3	3	2	1	3	3	3	3	3	3	2	1	3	3	3	3	3	3	2	1	3	3	20.9	20.9	20.9	18.987	177	177	0	27.935	20.9	20.9	20.9	20.9	13.6	5.1	20.9	20.9
B2HP68	B2HP68	4	4	4	sp|B2HP68|RISB_MYCMM 6,7-dimethyl-8-ribityllumazine synthase OS=Mycobacterium marinum (strain ATCC BAA-535 / M) OX=216594 GN=ribH PE=3 SV=1	1	4	4	4	4	4	4	4	1	2	4	3	4	4	4	4	1	2	4	3	4	4	4	4	1	2	4	3	31.2	31.2	31.2	16.472	160	160	0	27.885	31.2	31.2	31.2	31.2	6.2	16.2	31.2	24.4
B2HEJ2	B2HEJ2	11	11	11	tr|B2HEJ2|B2HEJ2_MYCMM Dioxygenase OS=Mycobacterium marinum (strain ATCC BAA-535 / M) OX=216594 GN=MMAR_4614 PE=3 SV=1	1	11	11	11	8	7	4	4	4	4	6	8	8	7	4	4	4	4	6	8	8	7	4	4	4	4	6	8	23.3	23.3	23.3	57.198	506	506	0	27.614	16.4	14.8	10.7	9.9	8.3	8.3	14	19.4
B2HEK8	B2HEK8	3	3	3	tr|B2HEK8|B2HEK8_MYCMM Bifunctional protein BirA OS=Mycobacterium marinum (strain ATCC BAA-535 / M) OX=216594 GN=birA PE=4 SV=1	1	3	3	3	3	3	3	3	1	1	2	1	3	3	3	3	1	1	2	1	3	3	3	3	1	1	2	1	12.7	12.7	12.7	28.874	276	276	0	27.574	12.7	12.7	12.7	12.7	3.3	3.3	9.4	5.8
B2HQ52	B2HQ52	5	5	5	tr|B2HQ52|B2HQ52_MYCMM Conserved hypothetical dioxygenase OS=Mycobacterium marinum (strain ATCC BAA-535 / M) OX=216594 GN=MMAR_2346 PE=4 SV=1	1	5	5	5	4	4	4	4	0	1	5	3	4	4	4	4	0	1	5	3	4	4	4	4	0	1	5	3	18.3	18.3	18.3	40.045	377	377	0	27.555	14.6	14.6	14.6	14.6	0	2.4	18.3	10.3
B2HLA9	B2HLA9	4	4	4	tr|B2HLA9|B2HLA9_MYCMM Zinc uptake regulation protein Zur OS=Mycobacterium marinum (strain ATCC BAA-535 / M) OX=216594 GN=zur PE=3 SV=1	1	4	4	4	3	3	3	3	1	0	1	2	3	3	3	3	1	0	1	2	3	3	3	3	1	0	1	2	39.4	39.4	39.4	15.137	137	137	0	27.512	31.4	31.4	24.8	24.8	6.6	0	10.2	16.8
B2HQZ8	B2HQZ8	3	3	3	tr|B2HQZ8|B2HQZ8_MYCMM Dephospho-CoA kinase OS=Mycobacterium marinum (strain ATCC BAA-535 / M) OX=216594 GN=coaE PE=3 SV=1	1	3	3	3	2	3	1	1	0	0	2	2	2	3	1	1	0	0	2	2	2	3	1	1	0	0	2	2	11.8	11.8	11.8	44.488	408	408	0	27.464	7.8	11.8	3.7	3.7	0	0	7.8	7.8
B2HFR5	B2HFR5	2	2	2	tr|B2HFR5|B2HFR5_MYCMM Uncharacterized protein OS=Mycobacterium marinum (strain ATCC BAA-535 / M) OX=216594 GN=MMAR_1457 PE=4 SV=1	1	2	2	2	2	2	2	2	2	2	2	2	2	2	2	2	2	2	2	2	2	2	2	2	2	2	2	2	34.2	34.2	34.2	8.8246	76	76	0	27.402	34.2	34.2	34.2	34.2	34.2	34.2	34.2	34.2
B2HL16	B2HL16	4	4	4	sp|B2HL16|DAPF_MYCMM Diaminopimelate epimerase OS=Mycobacterium marinum (strain ATCC BAA-535 / M) OX=216594 GN=dapF PE=3 SV=1	1	4	4	4	3	3	3	3	2	2	4	4	3	3	3	3	2	2	4	4	3	3	3	3	2	2	4	4	14.5	14.5	14.5	30.011	290	290	0	27.349	12.1	12.1	12.1	12.1	9	9	14.5	14.5
B2HJF7	B2HJF7	9	9	9	tr|B2HJF7|B2HJF7_MYCMM Acyl-CoA dehydrogenase FadE2_1 OS=Mycobacterium marinum (strain ATCC BAA-535 / M) OX=216594 GN=fadE2_1 PE=3 SV=1	1	9	9	9	6	7	3	2	4	6	6	6	6	7	3	2	4	6	6	6	6	7	3	2	4	6	6	6	21.1	21.1	21.1	45.176	407	407	0	27.343	15.2	17.7	5.9	3.9	7.6	11.8	15.2	15.2
B2HGH3	B2HGH3	10	10	10	tr|B2HGH3|B2HGH3_MYCMM Acetolactate synthase (Large subunit) IlvB1_1 OS=Mycobacterium marinum (strain ATCC BAA-535 / M) OX=216594 GN=ilvB1_1 PE=3 SV=1	1	10	10	10	5	7	2	3	1	2	5	5	5	7	2	3	1	2	5	5	5	7	2	3	1	2	5	5	21.4	21.4	21.4	59.523	556	556	0	27.272	10.8	16	4.5	6.7	1.6	3.1	11.2	11.2
B2HHZ4	B2HHZ4	5	5	5	tr|B2HHZ4|B2HHZ4_MYCMM Short-chain type dehydrogenase/reductase OS=Mycobacterium marinum (strain ATCC BAA-535 / M) OX=216594 GN=MMAR_4990 PE=3 SV=1	1	5	5	5	4	4	2	2	3	3	2	2	4	4	2	2	3	3	2	2	4	4	2	2	3	3	2	2	17.2	17.2	17.2	30.94	303	303	0	27.261	14.2	14.9	7.9	7.9	10.9	10.9	7.9	7.9
B2HJV7	B2HJV7	6	6	6	tr|B2HJV7|B2HJV7_MYCMM Two-component transcriptional regulatory protein OS=Mycobacterium marinum (strain ATCC BAA-535 / M) OX=216594 GN=MMAR_3480 PE=4 SV=1	1	6	6	6	4	3	5	5	4	5	4	4	4	3	5	5	4	5	4	4	4	3	5	5	4	5	4	4	31.3	31.3	31.3	23.308	217	217	0	27.216	18.9	13.8	27.2	27.2	20.3	25.3	18.9	18.9
B2HST0	B2HST0	4	4	4	tr|B2HST0|B2HST0_MYCMM Uncharacterized protein OS=Mycobacterium marinum (strain ATCC BAA-535 / M) OX=216594 GN=MMAR_2661 PE=4 SV=1	1	4	4	4	3	2	4	3	2	2	4	4	3	2	4	3	2	2	4	4	3	2	4	3	2	2	4	4	24.1	24.1	24.1	20.422	187	187	0	27.209	18.7	13.4	24.1	16	10.7	10.7	24.1	24.1
B2HST3	B2HST3	7	7	7	sp|B2HST3|ECCB5_MYCMM ESX-5 secretion system ATPase EccB5 OS=Mycobacterium marinum (strain ATCC BAA-535 / M) OX=216594 GN=eccB5 PE=1 SV=1	1	7	7	7	2	2	5	4	5	4	3	2	2	2	5	4	5	4	3	2	2	2	5	4	5	4	3	2	16.2	16.2	16.2	54.102	507	507	0	27.195	5.1	5.1	11.8	10.3	11	8.9	6.9	3.7
B2HLQ7	B2HLQ7	3	3	3	tr|B2HLQ7|B2HLQ7_MYCMM Uncharacterized protein OS=Mycobacterium marinum (strain ATCC BAA-535 / M) OX=216594 GN=MMAR_0339 PE=4 SV=1	1	3	3	3	1	1	0	0	1	1	3	2	1	1	0	0	1	1	3	2	1	1	0	0	1	1	3	2	8.6	8.6	8.6	40.958	370	370	0	27.151	3	3	0	0	3	3	8.6	4.9
B2HFC3	B2HFC3	1	1	1	tr|B2HFC3|B2HFC3_MYCMM Fatty-acid-CoA racemase Far OS=Mycobacterium marinum (strain ATCC BAA-535 / M) OX=216594 GN=far PE=3 SV=1	1	1	1	1	1	1	1	1	1	1	1	1	1	1	1	1	1	1	1	1	1	1	1	1	1	1	1	1	4.7	4.7	4.7	37.871	359	359	0	27.102	4.7	4.7	4.7	4.7	4.7	4.7	4.7	4.7
B2HDA6	B2HDA6	6	6	6	tr|B2HDA6|B2HDA6_MYCMM D-amino acid oxidase Aao OS=Mycobacterium marinum (strain ATCC BAA-535 / M) OX=216594 GN=aao PE=4 SV=1	1	6	6	6	5	3	2	3	2	1	6	4	5	3	2	3	2	1	6	4	5	3	2	3	2	1	6	4	20.8	20.8	20.8	35.141	327	327	0	26.98	18.7	13.8	6.7	11.9	5.5	3.1	20.8	15.3
B2HDD3;B2HDD6;B2HDD5	B2HDD3	5;2;1	5;2;1	5;2;1	tr|B2HDD3|B2HDD3_MYCMM HTH tetR-type domain-containing protein OS=Mycobacterium marinum (strain ATCC BAA-535 / M) OX=216594 GN=MMAR_2830 PE=4 SV=1	3	5	5	5	2	2	2	1	1	1	3	4	2	2	2	1	1	1	3	4	2	2	2	1	1	1	3	4	7.3	7.3	7.3	95.059	872	872;207;668	0	26.912	2.5	2.6	3	1.6	1.4	1.4	4.2	6.1
B2HG74	B2HG74	7	7	7	tr|B2HG74|B2HG74_MYCMM Nitrate/nitrite response regulator protein NarL OS=Mycobacterium marinum (strain ATCC BAA-535 / M) OX=216594 GN=narL PE=4 SV=1	1	7	7	7	4	5	3	3	3	1	5	4	4	5	3	3	3	1	5	4	4	5	3	3	3	1	5	4	33.8	33.8	33.8	22.974	216	216	0	26.816	22.2	29.2	19	18.5	13.4	5.1	29.2	20.8
B2HPY0	B2HPY0	7	7	7	tr|B2HPY0|B2HPY0_MYCMM Acyl-CoA dehydrogenase FadE7 OS=Mycobacterium marinum (strain ATCC BAA-535 / M) OX=216594 GN=fadE7 PE=3 SV=1	1	7	7	7	4	6	5	4	4	3	6	4	4	6	5	4	4	3	6	4	4	6	5	4	4	3	6	4	22.3	22.3	22.3	42.425	395	395	0	26.783	12.7	19.2	16.7	12.7	12.7	9.9	19.7	12.7
B2HP92	B2HP92	8	8	8	tr|B2HP92|B2HP92_MYCMM Phosphoenolpyruvate carboxylase OS=Mycobacterium marinum (strain ATCC BAA-535 / M) OX=216594 GN=ppc PE=3 SV=1	1	8	8	8	4	3	2	3	3	4	5	7	4	3	2	3	3	4	5	7	4	3	2	3	3	4	5	7	9.3	9.3	9.3	102.67	935	935	0	26.78	4.4	4.3	1.9	3.1	3.2	4.3	6.3	8.2
B2HQ51	B2HQ51	3	3	3	tr|B2HQ51|B2HQ51_MYCMM CMD domain-containing protein OS=Mycobacterium marinum (strain ATCC BAA-535 / M) OX=216594 GN=MMAR_2345 PE=4 SV=1	1	3	3	3	3	3	2	3	2	3	3	3	3	3	2	3	2	3	3	3	3	3	2	3	2	3	3	3	16.6	16.6	16.6	20.545	187	187	0	26.733	16.6	16.6	11.2	16.6	11.2	16.6	16.6	16.6
B2HF96	B2HF96	4	4	4	tr|B2HF96|B2HF96_MYCMM Conserved protein OS=Mycobacterium marinum (strain ATCC BAA-535 / M) OX=216594 GN=MMAR_4655 PE=4 SV=1	1	4	4	4	3	3	2	1	1	1	2	2	3	3	2	1	1	1	2	2	3	3	2	1	1	1	2	2	15.7	15.7	15.7	28.05	267	267	0	26.726	14.2	14.2	8.2	5.2	3	7.5	8.2	8.2
B2HHM1	B2HHM1	7	7	7	sp|B2HHM1|GLNE_MYCMM Bifunctional glutamine synthetase adenylyltransferase/adenylyl-removing enzyme OS=Mycobacterium marinum (strain ATCC BAA-535 / M) OX=216594 GN=glnE PE=3 SV=1	1	7	7	7	1	4	3	1	1	2	4	3	1	4	3	1	1	2	4	3	1	4	3	1	1	2	4	3	8.4	8.4	8.4	108.54	995	995	0	26.723	1.1	4.9	3.3	1.1	1	2.1	4.4	3.8
B2HHS7	B2HHS7	6	6	6	tr|B2HHS7|B2HHS7_MYCMM Transcriptional regulatory protein OS=Mycobacterium marinum (strain ATCC BAA-535 / M) OX=216594 GN=MMAR_3349 PE=4 SV=1	1	6	6	6	2	3	2	3	0	0	2	4	2	3	2	3	0	0	2	4	2	3	2	3	0	0	2	4	18.5	18.5	18.5	38.158	356	356	0	26.697	5.9	10.1	5.3	8.7	0	0	7.3	12.6
B2HMP6	B2HMP6	8	8	8	tr|B2HMP6|B2HMP6_MYCMM Immunogenic protein Mpt64 OS=Mycobacterium marinum (strain ATCC BAA-535 / M) OX=216594 GN=mpt64 PE=4 SV=1	1	8	8	8	7	6	8	8	7	7	7	6	7	6	8	8	7	7	7	6	7	6	8	8	7	7	7	6	31.3	31.3	31.3	25.305	230	230	0	26.67	23.9	20.4	31.3	31.3	23.9	23.9	27.8	20.4
B2HJ65	B2HJ65	3	3	3	tr|B2HJ65|B2HJ65_MYCMM Hypoxanthine phosphoribosyltransferase OS=Mycobacterium marinum (strain ATCC BAA-535 / M) OX=216594 GN=hpt PE=3 SV=1	1	3	3	3	2	2	3	2	1	2	3	2	2	2	3	2	1	2	3	2	2	2	3	2	1	2	3	2	16.8	16.8	16.8	22.328	202	202	0	26.596	12.4	9.9	16.8	12.4	6.9	12.4	16.8	9.9
B2HLK1	B2HLK1	6	6	6	tr|B2HLK1|B2HLK1_MYCMM Enoyl-CoA hydratase, EchA21 OS=Mycobacterium marinum (strain ATCC BAA-535 / M) OX=216594 GN=echA21 PE=4 SV=1	1	6	6	6	5	5	4	3	2	3	6	5	5	5	4	3	2	3	6	5	5	5	4	3	2	3	6	5	20.4	20.4	20.4	29.002	274	274	0	26.571	17.9	17.9	15	10.9	6.6	9.5	20.4	16.1
B2HP43	B2HP43	6	6	6	tr|B2HP43|B2HP43_MYCMM Carbamoyl-phosphate synthase small chain OS=Mycobacterium marinum (strain ATCC BAA-535 / M) OX=216594 GN=carA PE=3 SV=1	1	6	6	6	5	5	5	6	4	4	5	5	5	5	5	6	4	4	5	5	5	5	5	6	4	4	5	5	18.4	18.4	18.4	39.828	375	375	0	26.435	13.9	13.9	15.5	18.4	13.1	13.1	14.9	13.9
B2HRP0	B2HRP0	5	5	5	tr|B2HRP0|B2HRP0_MYCMM 1,4-dihydroxy-2-naphthoyl-CoA synthase OS=Mycobacterium marinum (strain ATCC BAA-535 / M) OX=216594 GN=menB PE=3 SV=1	1	5	5	5	3	2	2	2	1	1	3	4	3	2	2	2	1	1	3	4	3	2	2	2	1	1	3	4	15	15	15	33.402	300	300	0	26.343	9.3	6.7	7.3	5.3	3	3	9.3	12.3
B2HDV3	B2HDV3	5	5	5	tr|B2HDV3|B2HDV3_MYCMM Chitinase OS=Mycobacterium marinum (strain ATCC BAA-535 / M) OX=216594 GN=MMAR_1211 PE=4 SV=1	1	5	5	5	2	2	2	2	1	0	4	3	2	2	2	2	1	0	4	3	2	2	2	2	1	0	4	3	18.2	18.2	18.2	34.034	303	303	0	26.308	8.3	8.3	7.6	7.6	3.6	0	14.5	11.9
B2HNC9	B2HNC9	4	4	4	tr|B2HNC9|B2HNC9_MYCMM 3-dehydroquinate dehydratase OS=Mycobacterium marinum (strain ATCC BAA-535 / M) OX=216594 GN=aroD PE=3 SV=1	1	4	4	4	2	3	3	3	1	1	2	1	2	3	3	3	1	1	2	1	2	3	3	3	1	1	2	1	45.9	45.9	45.9	15.649	146	146	0	26.194	23.3	37.7	32.2	32.2	8.2	8.2	23.3	13.7
B2HDP8	B2HDP8	10	10	10	sp|B2HDP8|OTSB_MYCMM Trehalose-phosphate phosphatase OS=Mycobacterium marinum (strain ATCC BAA-535 / M) OX=216594 GN=otsB PE=3 SV=1	1	10	10	10	4	7	2	3	2	1	4	6	4	7	2	3	2	1	4	6	4	7	2	3	2	1	4	6	30.5	30.5	30.5	41.048	390	390	0	26.186	14.4	20.8	6.4	9	4.4	2.3	14.4	22.1
B2HLY1	B2HLY1	2	2	2	sp|B2HLY1|Y1995_MYCMM UPF0678 fatty acid-binding protein-like protein MMAR_1995 OS=Mycobacterium marinum (strain ATCC BAA-535 / M) OX=216594 GN=MMAR_1995 PE=3 SV=1	1	2	2	2	2	1	2	1	2	1	2	2	2	1	2	1	2	1	2	2	2	1	2	1	2	1	2	2	15.5	15.5	15.5	17.354	161	161	0	26.09	15.5	9.9	15.5	9.9	15.5	5.6	15.5	15.5
B2HQL3	B2HQL3	7	7	7	sp|B2HQL3|RF1_MYCMM Peptide chain release factor 1 OS=Mycobacterium marinum (strain ATCC BAA-535 / M) OX=216594 GN=prfA PE=3 SV=1	1	7	7	7	4	4	6	5	4	6	3	4	4	4	6	5	4	6	3	4	4	4	6	5	4	6	3	4	20.2	20.2	20.2	39.03	357	357	0	26.055	11.2	11.2	17.6	15.1	12.6	17.6	8.4	11.2
B2HSU6	B2HSU6	5	5	5	sp|B2HSU6|ECCD5_MYCMM ESX-5 secretion system protein EccD5 OS=Mycobacterium marinum (strain ATCC BAA-535 / M) OX=216594 GN=eccD5 PE=1 SV=1	1	5	5	5	0	2	3	4	1	1	3	3	0	2	3	4	1	1	3	3	0	2	3	4	1	1	3	3	11.3	11.3	11.3	53.515	503	503	0	25.972	0	6.2	8.2	8	2	2	6.4	7
B2HF51	B2HF51	3	3	3	tr|B2HF51|B2HF51_MYCMM DLH domain-containing protein OS=Mycobacterium marinum (strain ATCC BAA-535 / M) OX=216594 GN=MMAR_3032 PE=4 SV=1	1	3	3	3	3	3	1	2	1	1	3	3	3	3	1	2	1	1	3	3	3	3	1	2	1	1	3	3	13.1	13.1	13.1	27.476	260	260	0	25.879	13.1	13.1	3.8	7.3	3.8	3.8	13.1	13.1
B2HSN6	B2HSN6	5	5	5	sp|B2HSN6|RL22_MYCMM 50S ribosomal protein L22 OS=Mycobacterium marinum (strain ATCC BAA-535 / M) OX=216594 GN=rplV PE=3 SV=1	1	5	5	5	5	5	3	4	2	2	4	3	5	5	3	4	2	2	4	3	5	5	3	4	2	2	4	3	18.2	18.2	18.2	18.638	176	176	0	25.857	18.2	18.2	17.6	17.6	9.7	9.7	17.6	17.6
B2HMS6	B2HMS6	6	6	6	tr|B2HMS6|B2HMS6_MYCMM Conserved hypothetical regulatory protein OS=Mycobacterium marinum (strain ATCC BAA-535 / M) OX=216594 GN=MMAR_5438 PE=4 SV=1	1	6	6	6	1	1	0	0	6	6	4	3	1	1	0	0	6	6	4	3	1	1	0	0	6	6	4	3	17.7	17.7	17.7	40.535	385	385	0	25.812	1.8	1.8	0	0	17.7	17.7	10.1	6
B2HFD3	B2HFD3	5	5	5	tr|B2HFD3|B2HFD3_MYCMM Enoyl-CoA hydratase, EchA8_2 OS=Mycobacterium marinum (strain ATCC BAA-535 / M) OX=216594 GN=echA8_2 PE=3 SV=1	1	5	5	5	4	4	2	2	2	1	4	4	4	4	2	2	2	1	4	4	4	4	2	2	2	1	4	4	23.6	23.6	23.6	26.546	254	254	0	25.725	19.7	19.7	11	7.5	7.5	3.5	19.7	19.7
B2HHG9;B2HHM4	B2HHG9;B2HHM4	2;1	2;1	2;1	tr|B2HHG9|B2HHG9_MYCMM Cytochrome c oxidase subunit 1 OS=Mycobacterium marinum (strain ATCC BAA-535 / M) OX=216594 GN=ctaD PE=3 SV=1;tr|B2HHM4|B2HHM4_MYCMM Cytochrome c oxidase subunit 1 OS=Mycobacterium marinum (strain ATCC BAA-535 / M) OX=216594 GN=ctaD_	2	2	2	2	1	2	1	1	1	1	1	1	1	2	1	1	1	1	1	1	1	2	1	1	1	1	1	1	3.7	3.7	3.7	63.664	573	573;577	0	25.693	1.4	3.7	1.4	1.4	1.4	1.4	1.4	1.4
B2HN38	B2HN38	7	7	7	tr|B2HN38|B2HN38_MYCMM Uncharacterized protein OS=Mycobacterium marinum (strain ATCC BAA-535 / M) OX=216594 GN=MMAR_0513 PE=4 SV=1	1	7	7	7	4	2	1	1	0	0	3	1	4	2	1	1	0	0	3	1	4	2	1	1	0	0	3	1	61.2	61.2	61.2	11.139	98	98	0	25.652	36.7	32.7	12.2	14.3	0	0	40.8	18.4
B2HQ06	B2HQ06	1	1	1	tr|B2HQ06|B2HQ06_MYCMM Conserved hypothetical membrane protein OS=Mycobacterium marinum (strain ATCC BAA-535 / M) OX=216594 GN=MMAR_0724 PE=4 SV=1	1	1	1	1	0	0	1	0	1	1	1	0	0	0	1	0	1	1	1	0	0	0	1	0	1	1	1	0	10.9	10.9	10.9	11.513	110	110	0	25.652	0	0	10.9	0	10.9	10.9	10.9	0
B2HQX5	B2HQX5	5	5	5	tr|B2HQX5|B2HQX5_MYCMM Anthranilate synthase component 1 OS=Mycobacterium marinum (strain ATCC BAA-535 / M) OX=216594 GN=trpE PE=3 SV=1	1	5	5	5	4	3	2	1	1	1	4	4	4	3	2	1	1	1	4	4	4	3	2	1	1	1	4	4	10	10	10	55.375	512	512	0	25.609	8.6	5.9	3.3	1.8	1.8	1.8	7.2	7.2
B2HQN8	B2HQN8	5	5	5	tr|B2HQN8|B2HQN8_MYCMM Putative glutamate--cysteine ligase 2 OS=Mycobacterium marinum (strain ATCC BAA-535 / M) OX=216594 GN=MMAR_0748 PE=3 SV=1	1	5	5	5	3	4	2	4	2	1	3	4	3	4	2	4	2	1	3	4	3	4	2	4	2	1	3	4	13.6	13.6	13.6	42.535	383	383	0	25.548	9.1	9.4	7	9.7	5.2	2.9	11	13.3
B2HNK4	B2HNK4	2	2	2	tr|B2HNK4|B2HNK4_MYCMM Conserved protein OS=Mycobacterium marinum (strain ATCC BAA-535 / M) OX=216594 GN=MMAR_3846 PE=4 SV=1	1	2	2	2	1	1	1	1	0	0	2	1	1	1	1	1	0	0	2	1	1	1	1	1	0	0	2	1	18.5	18.5	18.5	18.43	168	168	0	25.516	8.9	8.9	8.9	8.9	0	0	18.5	8.9
B2HNY9	B2HNY9	3	3	3	tr|B2HNY9|B2HNY9_MYCMM Beta-1,3-glucanase OS=Mycobacterium marinum (strain ATCC BAA-535 / M) OX=216594 GN=MMAR_0567 PE=4 SV=1	1	3	3	3	2	1	2	2	1	1	2	1	2	1	2	2	1	1	2	1	2	1	2	2	1	1	2	1	11	11	11	32.108	292	292	0	25.489	8.6	5.1	7.5	8.6	3.4	3.4	7.5	5.1
B2HL91	B2HL91	9	9	9	tr|B2HL91|B2HL91_MYCMM Deoxyguanosinetriphosphate triphosphohydrolase-like protein OS=Mycobacterium marinum (strain ATCC BAA-535 / M) OX=216594 GN=dgt PE=3 SV=1	1	9	9	9	4	3	2	3	3	2	3	5	4	3	2	3	3	2	3	5	4	3	2	3	3	2	3	5	22.6	22.6	22.6	49.401	456	456	0	25.405	9.2	7.7	5.9	8.1	7	4.8	7.9	12.1
B2HMT7	B2HMT7	4	4	4	tr|B2HMT7|B2HMT7_MYCMM Fatty-acid-CoA ligase FadD5 OS=Mycobacterium marinum (strain ATCC BAA-535 / M) OX=216594 GN=fadD5 PE=4 SV=1	1	4	4	4	2	2	1	1	4	2	4	3	2	2	1	1	4	2	4	3	2	2	1	1	4	2	4	3	6.6	6.6	6.6	59.547	549	549	0	25.403	3.3	3.3	1.8	1.8	6.6	3.3	6.6	4.7
B2HL06	B2HL06	1	1	1	sp|B2HL06|RECA_MYCMM Protein RecA OS=Mycobacterium marinum (strain ATCC BAA-535 / M) OX=216594 GN=recA PE=3 SV=1	1	1	1	1	0	0	0	0	1	0	0	0	0	0	0	0	1	0	0	0	0	0	0	0	1	0	0	0	2	2	2	36.893	346	346	0	25.36	0	0	0	0	2	0	0	0
B2HT39	B2HT39	5	5	5	tr|B2HT39|B2HT39_MYCMM Ribosome-binding ATPase YchF OS=Mycobacterium marinum (strain ATCC BAA-535 / M) OX=216594 GN=ychF PE=3 SV=1	1	5	5	5	4	4	3	3	1	1	4	4	4	4	3	3	1	1	4	4	4	4	3	3	1	1	4	4	17.8	17.8	17.8	39.235	366	366	0	25.248	14.2	14.2	11.7	10.9	2.5	2.5	14.2	14.2
B2HR20	B2HR20	9	9	9	tr|B2HR20|B2HR20_MYCMM Phenylalanine--tRNA ligase alpha subunit OS=Mycobacterium marinum (strain ATCC BAA-535 / M) OX=216594 GN=pheS PE=3 SV=1	1	9	9	9	6	8	5	5	5	5	6	5	6	8	5	5	5	5	6	5	6	8	5	5	5	5	6	5	32	32	32	38.215	347	347	0	25.247	18.4	29.4	12.1	12.1	12.1	12.4	14.7	12.1
B2HLJ8	B2HLJ8	6	6	6	sp|B2HLJ8|PATR_MYCMM Putative phenylalanine aminotransferase OS=Mycobacterium marinum (strain ATCC BAA-535 / M) OX=216594 GN=pat PE=3 SV=1	1	6	6	6	3	4	4	5	3	3	3	4	3	4	4	5	3	3	3	4	3	4	4	5	3	3	3	4	16.9	16.9	16.9	38.523	361	361	0	25.182	8.3	11.1	11.1	14.4	8.3	8.3	7.5	11.4
B2HP62	B2HP62	1	1	1	tr|B2HP62|B2HP62_MYCMM Ribulose-phosphate 3-epimerase OS=Mycobacterium marinum (strain ATCC BAA-535 / M) OX=216594 GN=rpe PE=3 SV=1	1	1	1	1	1	1	1	0	1	1	1	1	1	1	1	0	1	1	1	1	1	1	1	0	1	1	1	1	3.9	3.9	3.9	24.004	229	229	0	25.124	3.9	3.9	3.9	0	3.9	3.9	3.9	3.9
B2HLQ5	B2HLQ5	2	2	2	tr|B2HLQ5|B2HLQ5_MYCMM Uncharacterized protein OS=Mycobacterium marinum (strain ATCC BAA-535 / M) OX=216594 GN=MMAR_0337 PE=4 SV=1	1	2	2	2	1	2	1	0	0	1	1	1	1	2	1	0	0	1	1	1	1	2	1	0	0	1	1	1	14.4	14.4	14.4	19.42	174	174	0	25.123	5.2	14.4	5.2	0	0	5.2	5.2	5.2
B2HKK9	B2HKK9	8	8	8	tr|B2HKK9|B2HKK9_MYCMM Enoyl-CoA hydratase, EchA8_7 OS=Mycobacterium marinum (strain ATCC BAA-535 / M) OX=216594 GN=echA8_7 PE=4 SV=1	1	8	8	8	5	4	2	2	1	2	4	5	5	4	2	2	1	2	4	5	5	4	2	2	1	2	4	5	30.1	30.1	30.1	29.068	269	269	0	25.073	17.8	14.5	8.2	8.2	6.3	7.1	14.5	17.1
B2HEG3	B2HEG3	5	5	5	tr|B2HEG3|B2HEG3_MYCMM FMN_red domain-containing protein OS=Mycobacterium marinum (strain ATCC BAA-535 / M) OX=216594 GN=MMAR_4583 PE=4 SV=1	1	5	5	5	5	5	5	3	3	3	4	4	5	5	5	3	3	3	4	4	5	5	5	3	3	3	4	4	18	18	18	26.963	244	244	0	25.065	18	18	18	13.1	13.5	13.5	13.9	13.9
B2HP20	B2HP20	3	3	3	sp|B2HP20|DCDB_MYCMM dCTP deaminase, dUMP-forming OS=Mycobacterium marinum (strain ATCC BAA-535 / M) OX=216594 GN=dcd PE=3 SV=1	1	3	3	3	1	1	2	1	3	3	1	1	1	1	2	1	3	3	1	1	1	1	2	1	3	3	1	1	16.8	16.8	16.8	20.671	190	190	0	24.961	8.9	8.9	12.6	8.9	16.8	16.8	8.9	8.9
B2HG47	B2HG47	6	6	6	tr|B2HG47|B2HG47_MYCMM Short-chain type dehydrogenase/reductase OS=Mycobacterium marinum (strain ATCC BAA-535 / M) OX=216594 GN=MMAR_4755 PE=3 SV=1	1	6	6	6	4	4	3	3	1	2	2	2	4	4	3	3	1	2	2	2	4	4	3	3	1	2	2	2	22.1	22.1	22.1	29.434	276	276	0	24.926	18.5	14.1	13.4	13.4	4.7	8.3	9.8	9.8
B2HQP7	B2HQP7	3	3	3	tr|B2HQP7|B2HQP7_MYCMM Dehydrogenase/reductase OS=Mycobacterium marinum (strain ATCC BAA-535 / M) OX=216594 GN=MMAR_0757 PE=3 SV=1	1	3	3	3	2	2	2	3	0	1	2	3	2	2	2	3	0	1	2	3	2	2	2	3	0	1	2	3	13.1	13.1	13.1	33.263	312	312	0	24.769	8.7	8.3	8.3	13.1	0	4.8	8.7	13.1
B2HPD4	B2HPD4	4	3	3	tr|B2HPD4|B2HPD4_MYCMM 3-oxoacyl-[acyl-carrier protein] reductase, FabG1 OS=Mycobacterium marinum (strain ATCC BAA-535 / M) OX=216594 GN=fabG1 PE=4 SV=1	1	4	3	3	4	4	4	4	4	4	4	4	3	3	3	3	3	3	3	3	3	3	3	3	3	3	3	3	16.5	12.9	12.9	26.669	255	255	0	24.702	16.5	16.5	16.5	16.5	16.5	16.5	16.5	16.5
B2HT51	B2HT51	4	4	4	tr|B2HT51|B2HT51_MYCMM Conserved protein OS=Mycobacterium marinum (strain ATCC BAA-535 / M) OX=216594 GN=MMAR_4365 PE=4 SV=1	1	4	4	4	4	3	3	1	1	1	4	4	4	3	3	1	1	1	4	4	4	3	3	1	1	1	4	4	14.7	14.7	14.7	27.854	266	266	0	24.688	14.7	11.3	10.5	3	3	3.4	14.7	14.7
B2HE63	B2HE63	5	5	5	tr|B2HE63|B2HE63_MYCMM Conserved hypothetical NADP-dependent oxidoreductase OS=Mycobacterium marinum (strain ATCC BAA-535 / M) OX=216594 GN=MMAR_2903 PE=4 SV=1	1	5	5	5	4	3	3	4	2	3	5	5	4	3	3	4	2	3	5	5	4	3	3	4	2	3	5	5	17.8	17.8	17.8	35.355	337	337	0	24.639	14.8	12.2	10.7	13.6	5.6	8.9	17.8	17.8
B2HCV3;B2HK09;B2HCU5	B2HCV3	7;2;1	7;2;1	7;2;1	sp|B2HCV3|Y1069_MYCMM Putative S-adenosyl-L-methionine-dependent methyltransferase MMAR_1069 OS=Mycobacterium marinum (strain ATCC BAA-535 / M) OX=216594 GN=MMAR_1069 PE=3 SV=1	3	7	7	7	4	3	6	4	3	2	3	2	4	3	6	4	3	2	3	2	4	3	6	4	3	2	3	2	23.1	23.1	23.1	34.269	316	316;310;324	0	24.458	14.6	10.1	20.3	12.7	10.1	7.3	10.1	5.1
B2HQ35	B2HQ35	7	7	7	tr|B2HQ35|B2HQ35_MYCMM 3-dehydroquinate synthase AroB_2 OS=Mycobacterium marinum (strain ATCC BAA-535 / M) OX=216594 GN=aroB_2 PE=4 SV=1	1	7	7	7	4	3	5	4	2	1	5	6	4	3	5	4	2	1	5	6	4	3	5	4	2	1	5	6	16.1	16.1	16.1	39.579	360	360	0	24.361	9.4	6.4	11.7	9.4	5.6	3.1	13.9	13.9
B2HQN7	B2HQN7	2	2	2	tr|B2HQN7|B2HQN7_MYCMM Superoxide dismutase [Cu-Zn] OS=Mycobacterium marinum (strain ATCC BAA-535 / M) OX=216594 GN=sodC PE=3 SV=1	1	2	2	2	2	2	2	2	2	2	1	2	2	2	2	2	2	2	1	2	2	2	2	2	2	2	1	2	11.3	11.3	11.3	23.643	238	238	0	24.308	11.3	11.3	11.3	11.3	11.3	11.3	6.7	11.3
B2HL99	B2HL99	1	1	1	tr|B2HL99|B2HL99_MYCMM ESAT-6-like protein OS=Mycobacterium marinum (strain ATCC BAA-535 / M) OX=216594 GN=esxN_4 PE=3 SV=1	1	1	1	1	1	1	1	1	1	0	0	0	1	1	1	1	1	0	0	0	1	1	1	1	1	0	0	0	16	16	16	9.8517	94	94	0	24.296	16	16	16	16	16	0	0	0
B2HRM4	B2HRM4	5	5	5	sp|B2HRM4|FABH_MYCMM 3-oxoacyl-[acyl-carrier-protein] synthase 3 OS=Mycobacterium marinum (strain ATCC BAA-535 / M) OX=216594 GN=fabH PE=3 SV=1	1	5	5	5	3	3	2	2	4	3	3	3	3	3	2	2	4	3	3	3	3	3	2	2	4	3	3	3	15.8	15.8	15.8	34.779	335	335	0	24.255	10.7	10.7	4.5	4.5	9.9	6.9	10.7	10.7
B2HMC6	B2HMC6	6	6	6	tr|B2HMC6|B2HMC6_MYCMM Conserved hypothetical transglutaminase-like protein OS=Mycobacterium marinum (strain ATCC BAA-535 / M) OX=216594 GN=MMAR_3730 PE=4 SV=1	1	6	6	6	4	5	4	4	4	3	4	6	4	5	4	4	4	3	4	6	4	5	4	4	4	3	4	6	19	19	19	31.018	279	279	0	24.2	12.9	16.1	10.8	10.4	13.3	8.6	16.1	19
B2HFC5	B2HFC5	5	5	5	tr|B2HFC5|B2HFC5_MYCMM Pyruvate or indole-3-pyruvate decarboxylase Pdc OS=Mycobacterium marinum (strain ATCC BAA-535 / M) OX=216594 GN=pdc PE=4 SV=1	1	5	5	5	4	4	1	2	1	1	4	5	4	4	1	2	1	1	4	5	4	4	1	2	1	1	4	5	13.6	13.6	13.6	60.161	566	566	0	24.126	10.6	10.6	2.3	4.1	1.8	1.8	10.6	13.6
B2HHS2	B2HHS2	8	8	8	tr|B2HHS2|B2HHS2_MYCMM Flavoprotein OS=Mycobacterium marinum (strain ATCC BAA-535 / M) OX=216594 GN=MMAR_3344 PE=4 SV=1	1	8	8	8	3	3	3	2	4	3	4	6	3	3	3	2	4	3	4	6	3	3	3	2	4	3	4	6	15.4	15.4	15.4	55.387	526	526	0	24.091	5.9	4.9	5.5	3.4	6.3	4.9	7	11
B2HQL6	B2HQL6	2	2	2	tr|B2HQL6|B2HQL6_MYCMM Homoserine kinase OS=Mycobacterium marinum (strain ATCC BAA-535 / M) OX=216594 GN=thrB PE=3 SV=1	1	2	2	2	2	2	2	2	2	2	2	2	2	2	2	2	2	2	2	2	2	2	2	2	2	2	2	2	8	8	8	32.565	314	314	0	23.925	8	8	8	8	8	8	8	8
B2HLR2	B2HLR2	3	3	3	tr|B2HLR2|B2HLR2_MYCMM Conserved protein OS=Mycobacterium marinum (strain ATCC BAA-535 / M) OX=216594 GN=MMAR_0344 PE=4 SV=1	1	3	3	3	1	2	1	2	1	1	2	2	1	2	1	2	1	1	2	2	1	2	1	2	1	1	2	2	72.9	72.9	72.9	7.2854	70	70	0	23.8	22.9	45.7	22.9	50	22.9	22.9	45.7	50
B2HI25	B2HI25	6	6	6	sp|B2HI25|HOA2_MYCMM 4-hydroxy-2-oxovalerate aldolase 2 OS=Mycobacterium marinum (strain ATCC BAA-535 / M) OX=216594 GN=MMAR_5021 PE=3 SV=1	1	6	6	6	4	4	3	3	2	2	3	5	4	4	3	3	2	2	3	5	4	4	3	3	2	2	3	5	22.8	22.8	22.8	36.815	347	347	0	23.757	15.3	13	7.5	7.5	4.3	4.3	11	20.7
B2HPD2	B2HPD2	7	7	7	tr|B2HPD2|B2HPD2_MYCMM Conserved protein OS=Mycobacterium marinum (strain ATCC BAA-535 / M) OX=216594 GN=MMAR_2287 PE=4 SV=1	1	7	7	7	5	4	4	3	4	4	3	2	5	4	4	3	4	4	3	2	5	4	4	3	4	4	3	2	22	22	22	34.574	318	318	0	23.648	16.4	12.6	12.6	9.7	12.3	12.3	10.1	6.9
B2HHC6	B2HHC6	5	5	5	tr|B2HHC6|B2HHC6_MYCMM Aldehyde dehydrogenase OS=Mycobacterium marinum (strain ATCC BAA-535 / M) OX=216594 GN=putA_2 PE=3 SV=1	1	5	5	5	4	4	1	1	2	0	2	3	4	4	1	1	2	0	2	3	4	4	1	1	2	0	2	3	7.4	7.4	7.4	55.503	515	515	0	23.586	5.8	5.4	1.6	1.9	3.5	0	3.3	5.2
B2HFU5	B2HFU5	5	5	5	tr|B2HFU5|B2HFU5_MYCMM Uncharacterized protein OS=Mycobacterium marinum (strain ATCC BAA-535 / M) OX=216594 GN=MMAR_3074 PE=4 SV=1	1	5	5	5	4	3	3	2	1	1	5	4	4	3	3	2	1	1	5	4	4	3	3	2	1	1	5	4	8.3	8.3	8.3	80.41	747	747	0	23.564	7.4	5.9	5.6	4.1	1.3	1.3	8.3	7.4
B2HEQ9	B2HEQ9	3	3	3	tr|B2HEQ9|B2HEQ9_MYCMM Conserved protein OS=Mycobacterium marinum (strain ATCC BAA-535 / M) OX=216594 GN=MMAR_1308 PE=4 SV=1	1	3	3	3	3	3	2	2	2	3	2	2	3	3	2	2	2	3	2	2	3	3	2	2	2	3	2	2	16.9	16.9	16.9	17.251	160	160	0	23.54	16.9	16.9	10.6	10.6	12.5	16.9	12.5	12.5
B2HD25	B2HD25	7	7	7	tr|B2HD25|B2HD25_MYCMM Cholesterol oxidase ChoD OS=Mycobacterium marinum (strain ATCC BAA-535 / M) OX=216594 GN=choD PE=4 SV=1	1	7	7	7	6	3	4	2	3	3	4	4	6	3	4	2	3	3	4	4	6	3	4	2	3	3	4	4	10.3	10.3	10.3	63.367	581	581	0	23.537	9	5.5	6.5	2.9	4.3	4.3	5.3	5.3
B2HDJ8	B2HDJ8	10	10	10	tr|B2HDJ8|B2HDJ8_MYCMM Polyketide synthase Pks16 OS=Mycobacterium marinum (strain ATCC BAA-535 / M) OX=216594 GN=pks16 PE=4 SV=1	1	10	10	10	6	7	7	4	4	3	9	8	6	7	7	4	4	3	9	8	6	7	7	4	4	3	9	8	22.4	22.4	22.4	58.505	544	544	0	23.527	11.6	13.8	13.8	7.7	7.7	5.5	19.7	16.5
B2HNC8	B2HNC8	5	5	5	tr|B2HNC8|B2HNC8_MYCMM 3-dehydroquinate synthase OS=Mycobacterium marinum (strain ATCC BAA-535 / M) OX=216594 GN=aroB PE=3 SV=1	1	5	5	5	4	4	4	5	3	3	4	5	4	4	4	5	3	3	4	5	4	4	4	5	3	3	4	5	12.4	12.4	12.4	38.212	362	362	0	23.405	10.2	10.2	10.2	12.4	6.1	6.1	10.2	12.4
B2HQ26	B2HQ26	3	3	3	tr|B2HQ26|B2HQ26_MYCMM Pyridoxal phosphate-dependent enzyme, WecE OS=Mycobacterium marinum (strain ATCC BAA-535 / M) OX=216594 GN=wecE PE=3 SV=1	1	3	3	3	3	3	3	2	1	1	3	3	3	3	3	2	1	1	3	3	3	3	3	2	1	1	3	3	11.8	11.8	11.8	42.545	382	382	0	23.371	11.8	11.8	11.8	6.8	2.4	4.5	11.8	11.8
B2HDH8	B2HDH8	8	8	8	tr|B2HDH8|B2HDH8_MYCMM Two-component transcriptional regulator TrcR OS=Mycobacterium marinum (strain ATCC BAA-535 / M) OX=216594 GN=trcR PE=4 SV=1	1	8	8	8	4	4	3	4	3	4	7	4	4	4	3	4	3	4	7	4	4	4	3	4	3	4	7	4	35	35	35	28.654	254	254	0	23.368	16.1	16.1	12.6	18.5	12.2	16.1	28.7	16.1
B2HGH5	B2HGH5	7	7	7	tr|B2HGH5|B2HGH5_MYCMM Acyl-CoA dehydrogenase FadE24 OS=Mycobacterium marinum (strain ATCC BAA-535 / M) OX=216594 GN=fadE24 PE=3 SV=1	1	7	7	7	5	3	3	2	3	2	3	4	5	3	3	2	3	2	3	4	5	3	3	2	3	2	3	4	13.5	13.5	13.5	49.774	465	465	0	23.255	9.9	5.8	6.2	4.3	6.2	3.9	5.8	7.3
B2HPW8	B2HPW8	7	7	7	tr|B2HPW8|B2HPW8_MYCMM Formate-dependent phosphoribosylglycinamide formyltransferase OS=Mycobacterium marinum (strain ATCC BAA-535 / M) OX=216594 GN=purT PE=3 SV=1	1	7	7	7	3	4	4	4	4	5	5	4	3	4	4	4	4	5	5	4	3	4	4	4	4	5	5	4	19.8	19.8	19.8	46.056	445	445	0	23.227	9.2	11	9.4	9.4	9.4	11.2	13.5	10.8
B2HIY6	B2HIY6	4	4	4	tr|B2HIY6|B2HIY6_MYCMM Acetyl-CoA acetyltransferase FadA6_1 OS=Mycobacterium marinum (strain ATCC BAA-535 / M) OX=216594 GN=fadA6_1 PE=3 SV=1	1	4	4	4	3	3	1	1	2	1	4	3	3	3	1	1	2	1	4	3	3	3	1	1	2	1	4	3	10.9	10.9	10.9	40.741	386	386	0	23.22	10.6	10.6	2.6	2.6	6	3.4	10.9	10.6
B2HSZ0	B2HSZ0	2	2	2	tr|B2HSZ0|B2HSZ0_MYCMM Urease subunit gamma OS=Mycobacterium marinum (strain ATCC BAA-535 / M) OX=216594 GN=ureA PE=3 SV=1	1	2	2	2	2	2	0	0	0	0	2	2	2	2	0	0	0	0	2	2	2	2	0	0	0	0	2	2	24.8	24.8	24.8	13.189	121	121	0	23.211	24.8	24.8	0	0	0	0	24.8	24.8
B2HE20	B2HE20	3	3	3	tr|B2HE20|B2HE20_MYCMM Thiol peroxidase OS=Mycobacterium marinum (strain ATCC BAA-535 / M) OX=216594 GN=tpx PE=3 SV=1	1	3	3	3	2	2	2	2	3	3	1	2	2	2	2	2	3	3	1	2	2	2	2	2	3	3	1	2	32.1	32.1	32.1	16.938	165	165	0	23.205	10.3	10.3	10.3	10.3	32.1	32.1	6.1	10.3
B2HT98	B2HT98	7	7	7	tr|B2HT98|B2HT98_MYCMM Medium chain fatty-acid-CoA ligase FadD14 OS=Mycobacterium marinum (strain ATCC BAA-535 / M) OX=216594 GN=fadD14 PE=4 SV=1	1	7	7	7	4	4	6	5	2	4	4	5	4	4	6	5	2	4	4	5	4	4	6	5	2	4	4	5	12.3	12.3	12.3	59.387	543	543	0	23.136	6.6	6.3	10.7	8.7	3.3	7.4	6.6	8.3
B2HEQ5	B2HEQ5	4	4	4	tr|B2HEQ5|B2HEQ5_MYCMM Ribosome hibernation promoting factor OS=Mycobacterium marinum (strain ATCC BAA-535 / M) OX=216594 GN=hpf PE=3 SV=1	1	4	4	4	4	4	0	2	0	1	3	3	4	4	0	2	0	1	3	3	4	4	0	2	0	1	3	3	14	14	14	26.182	229	229	0	23.135	14	14	0	7.9	0	3.9	13.5	13.5
B2HP25	B2HP25	3	3	3	tr|B2HP25|B2HP25_MYCMM Conserved protein OS=Mycobacterium marinum (strain ATCC BAA-535 / M) OX=216594 GN=MMAR_0605 PE=4 SV=1	1	3	3	3	2	2	2	1	0	1	2	2	2	2	2	1	0	1	2	2	2	2	2	1	0	1	2	2	31.5	31.5	31.5	13.217	124	124	0	23.093	16.9	16.9	16.9	10.5	0	14.5	16.9	16.9
B2HJC8	B2HJC8	4	4	4	tr|B2HJC8|B2HJC8_MYCMM Zinc-containing alcohol dehydrogenase NAD-dependent, AdhD_1 OS=Mycobacterium marinum (strain ATCC BAA-535 / M) OX=216594 GN=adhD_1 PE=3 SV=1	1	4	4	4	1	2	1	1	2	1	2	1	1	2	1	1	2	1	2	1	1	2	1	1	2	1	2	1	12.2	12.2	12.2	38.725	369	369	0	23.062	4.3	6.5	4.3	4.3	7	4.3	7.3	4.3
B2HGH6	B2HGH6	3	3	3	tr|B2HGH6|B2HGH6_MYCMM Monophosphatase OS=Mycobacterium marinum (strain ATCC BAA-535 / M) OX=216594 GN=MMAR_1511 PE=4 SV=1	1	3	3	3	1	2	3	2	2	1	3	3	1	2	3	2	2	1	3	3	1	2	3	2	2	1	3	3	13.7	13.7	13.7	28.124	262	262	0	23.041	2.7	8.4	13.7	8.4	8	5.7	13.7	13.7
B2HFL6;B2HED5	B2HFL6;B2HED5	2;1	2;1	2;1	tr|B2HFL6|B2HFL6_MYCMM PPE family protein OS=Mycobacterium marinum (strain ATCC BAA-535 / M) OX=216594 GN=MMAR_1402 PE=4 SV=1;tr|B2HED5|B2HED5_MYCMM PPE family protein OS=Mycobacterium marinum (strain ATCC BAA-535 / M) OX=216594 GN=MMAR_4554 PE=4 SV=1	2	2	2	2	2	2	2	1	1	1	2	2	2	2	2	1	1	1	2	2	2	2	2	1	1	1	2	2	3.6	3.6	3.6	61.149	632	632;668	0	23.019	3.6	3.6	3.6	1.6	1.6	1.6	3.6	3.6
B2HLH6	B2HLH6	4	4	4	tr|B2HLH6|B2HLH6_MYCMM Acyl-CoA dehydrogenase FadE36 OS=Mycobacterium marinum (strain ATCC BAA-535 / M) OX=216594 GN=fadE36 PE=4 SV=1	1	4	4	4	4	2	2	2	2	1	2	3	4	2	2	2	2	1	2	3	4	2	2	2	2	1	2	3	12	12	12	38.326	350	350	0	22.976	12	6.9	6.9	6.9	5.4	2.9	6.9	9.4
B2HRU4	B2HRU4	3	3	3	tr|B2HRU4|B2HRU4_MYCMM ATPase involved in chromosome partitioning (Soj family) OS=Mycobacterium marinum (strain ATCC BAA-535 / M) OX=216594 GN=MMAR_2523 PE=4 SV=1	1	3	3	3	3	3	2	2	1	0	3	2	3	3	2	2	1	0	3	2	3	3	2	2	1	0	3	2	10.1	10.1	10.1	34.39	318	318	0	22.934	10.1	10.1	6.6	6.6	3.5	0	10.1	6.6
B2HR07	B2HR07	13	13	13	tr|B2HR07|B2HR07_MYCMM UvrABC system protein A OS=Mycobacterium marinum (strain ATCC BAA-535 / M) OX=216594 GN=uvrA PE=3 SV=1	1	13	13	13	6	4	6	5	3	5	6	7	6	4	6	5	3	5	6	7	6	4	6	5	3	5	6	7	13.6	13.6	13.6	106.3	971	971	0	22.913	6.7	4	5.9	4.7	2.7	4.5	6.6	7.7
B2HJ06	B2HJ06	6	6	6	tr|B2HJ06|B2HJ06_MYCMM Acyl-CoA dehydrogenase OS=Mycobacterium marinum (strain ATCC BAA-535 / M) OX=216594 GN=MMAR_5065 PE=4 SV=1	1	6	6	6	5	5	4	3	3	4	5	3	5	5	4	3	3	4	5	3	5	5	4	3	3	4	5	3	13.7	13.7	13.7	43.219	394	394	0	22.858	12.7	12.7	10.2	7.4	7.9	10.7	11.7	8.1
B2HIN3	B2HIN3	9	9	9	tr|B2HIN3|B2HIN3_MYCMM Thioesterase TesA OS=Mycobacterium marinum (strain ATCC BAA-535 / M) OX=216594 GN=tesA PE=4 SV=1	1	9	9	9	6	3	5	5	3	3	5	3	6	3	5	5	3	3	5	3	6	3	5	5	3	3	5	3	33.3	33.3	33.3	27.601	249	249	0	22.734	25.3	12.9	18.9	16.5	9.2	9.2	18.1	12.9
B2HQA8	B2HQA8	9	9	9	sp|B2HQA8|HIS6_MYCMM Imidazole glycerol phosphate synthase subunit HisF OS=Mycobacterium marinum (strain ATCC BAA-535 / M) OX=216594 GN=hisF PE=3 SV=1	1	9	9	9	8	6	5	4	4	6	7	6	8	6	5	4	4	6	7	6	8	6	5	4	4	6	7	6	40.2	40.2	40.2	26.719	261	261	0	22.732	36	26.4	25.7	19.2	14.2	24.9	29.5	26.4
B2HHN4	B2HHN4	5	5	5	tr|B2HHN4|B2HHN4_MYCMM GTP cyclohydrolase 1 type 2 homolog OS=Mycobacterium marinum (strain ATCC BAA-535 / M) OX=216594 GN=MMAR_3306 PE=3 SV=1	1	5	5	5	3	3	3	3	3	3	5	3	3	3	3	3	3	3	5	3	3	3	3	3	3	3	5	3	15.3	15.3	15.3	39.688	378	378	0	22.707	9	9	9	9	9	9	15.3	9
B2HCU0	B2HCU0	6	6	6	sp|B2HCU0|RL15_MYCMM 50S ribosomal protein L15 OS=Mycobacterium marinum (strain ATCC BAA-535 / M) OX=216594 GN=rplO PE=3 SV=1	1	6	6	6	3	5	3	4	1	0	4	3	3	5	3	4	1	0	4	3	3	5	3	4	1	0	4	3	40.4	40.4	40.4	15.622	146	146	0	22.647	32.9	32.9	32.9	32.9	11	0	40.4	32.9
B2HIC3	B2HIC3	2	2	2	tr|B2HIC3|B2HIC3_MYCMM Uncharacterized protein OS=Mycobacterium marinum (strain ATCC BAA-535 / M) OX=216594 GN=MMAR_0078 PE=4 SV=1	1	2	2	2	2	2	2	2	1	1	2	2	2	2	2	2	1	1	2	2	2	2	2	2	1	1	2	2	29.3	29.3	29.3	9.3613	82	82	0	22.501	29.3	29.3	29.3	29.3	12.2	12.2	29.3	29.3
B2HQB0	B2HQB0	4	4	4	tr|B2HQB0|B2HQB0_MYCMM Deacylase OS=Mycobacterium marinum (strain ATCC BAA-535 / M) OX=216594 GN=MMAR_2403 PE=4 SV=1	1	4	4	4	3	3	3	4	1	2	3	3	3	3	3	4	1	2	3	3	3	3	3	4	1	2	3	3	11.3	11.3	11.3	38.32	363	363	0	22.501	8.5	8.5	8.5	11.3	2.8	5.5	8.5	8.5
B2HJM9	B2HJM9	8	8	8	tr|B2HJM9|B2HJM9_MYCMM L-lactate dehydrogenase (Cytochrome) LldD1_1 OS=Mycobacterium marinum (strain ATCC BAA-535 / M) OX=216594 GN=lldD1_1 PE=3 SV=1	1	8	8	8	6	5	3	4	4	4	4	5	6	5	3	4	4	4	4	5	6	5	3	4	4	4	4	5	20.5	20.5	20.5	41.343	386	386	0	22.409	14.8	14.8	7.5	10.6	9.1	9.1	9.3	11.4
B2HGR6	B2HGR6	6	6	6	sp|B2HGR6|MURG_MYCMM UDP-N-acetylglucosamine--N-acetylmuramyl-(pentapeptide) pyrophosphoryl-undecaprenol N-acetylglucosamine transferase OS=Mycobacterium marinum (strain ATCC BAA-535 / M) OX=216594 GN=murG PE=3 SV=1	1	6	6	6	1	2	0	2	2	2	3	3	1	2	0	2	2	2	3	3	1	2	0	2	2	2	3	3	20.8	20.8	20.8	41.02	399	399	0	22.391	2.3	9.3	0	5.5	6	6	9.3	9.3
B2HGJ1	B2HGJ1	6	6	6	tr|B2HGJ1|B2HGJ1_MYCMM NADPH:adrenodoxin oxidoreductase FprA_1 OS=Mycobacterium marinum (strain ATCC BAA-535 / M) OX=216594 GN=fprA_1 PE=4 SV=1	1	6	6	6	2	2	2	2	1	0	2	2	2	2	2	2	1	0	2	2	2	2	2	2	1	0	2	2	18.4	18.4	18.4	49.421	456	456	0	22.323	5	7.2	5.5	5.5	3.3	0	5	5
B2HDZ0	B2HDZ0	3	3	3	tr|B2HDZ0|B2HDZ0_MYCMM Alternate RNA polymerase sigma factor SigF OS=Mycobacterium marinum (strain ATCC BAA-535 / M) OX=216594 GN=sigF PE=3 SV=1	1	3	3	3	1	2	2	2	2	2	1	1	1	2	2	2	2	2	1	1	1	2	2	2	2	2	1	1	12.6	12.6	12.6	29.192	262	262	0	22.212	3.4	8.4	8.4	8.4	7.6	7.6	3.4	3.4
B2HLZ8	B2HLZ8	4	4	4	tr|B2HLZ8|B2HLZ8_MYCMM Polyphosphate glucokinase PpgK OS=Mycobacterium marinum (strain ATCC BAA-535 / M) OX=216594 GN=ppgK PE=4 SV=1	1	4	4	4	3	2	2	2	2	1	3	2	3	2	2	2	2	1	3	2	3	2	2	2	2	1	3	2	15.2	15.2	15.2	27.516	264	264	0	22.207	12.1	9.5	5.7	9.5	6.1	3	12.5	9.5
B2HK50	B2HK50	2	2	2	tr|B2HK50|B2HK50_MYCMM Uncharacterized protein OS=Mycobacterium marinum (strain ATCC BAA-535 / M) OX=216594 GN=MMAR_3576 PE=4 SV=1	1	2	2	2	2	2	1	1	1	1	1	2	2	2	1	1	1	1	1	2	2	2	1	1	1	1	1	2	7.3	7.3	7.3	27.745	261	261	0	22.196	7.3	7.3	4.6	4.6	4.6	4.6	4.6	7.3
B2HRU7	B2HRU7	3	3	3	tr|B2HRU7|B2HRU7_MYCMM Pseudouridine synthase OS=Mycobacterium marinum (strain ATCC BAA-535 / M) OX=216594 GN=MMAR_2526 PE=3 SV=1	1	3	3	3	2	1	2	1	0	0	3	3	2	1	2	1	0	0	3	3	2	1	2	1	0	0	3	3	17	17	17	27.669	253	253	0	22.194	10.3	6.7	10.7	6.7	0	0	17	17
B2HD13	B2HD13	3	3	3	tr|B2HD13|B2HD13_MYCMM PPE family protein OS=Mycobacterium marinum (strain ATCC BAA-535 / M) OX=216594 GN=MMAR_1129 PE=4 SV=1	1	3	3	3	3	3	3	3	3	2	3	3	3	3	3	3	3	2	3	3	3	3	3	3	3	2	3	3	5.4	5.4	5.4	55.795	571	571	0	22.133	5.4	5.4	5.4	5.4	5.4	3.2	5.4	5.4
CON__P02533;CON__Q6IFX2;CON__A2A4G1;CON__P19012;CON__P08727;CON__Q61782;CON__P35900;CON__Q9D312;CON__Q8N1A0	CON__P02533;CON__Q6IFX2	14;8;6;5;4;2;2;2;1	5;4;0;0;0;0;0;0;0	2;2;0;0;0;0;0;0;0	;	9	14	5	2	9	8	11	9	8	10	10	8	2	1	3	3	2	3	2	1	1	0	2	2	1	1	1	0	23.7	10	4	51.621	472	472;452;456;456;400;93;424;431;295	0	22.058	16.1	13.6	17.4	15	13.6	16.3	17.4	12.5
B2HSZ6	B2HSZ6	4	4	4	tr|B2HSZ6|B2HSZ6_MYCMM NADH dehydrogenase Ndh OS=Mycobacterium marinum (strain ATCC BAA-535 / M) OX=216594 GN=ndh PE=4 SV=1	1	4	4	4	1	1	0	3	2	2	3	1	1	1	0	3	2	2	3	1	1	1	0	3	2	2	3	1	10.8	10.8	10.8	49.686	461	461	0	21.985	2.2	2.2	0	7.2	4.1	4.1	8.9	2.2
B2HH94	B2HH94	3	3	3	tr|B2HH94|B2HH94_MYCMM Uncharacterized protein OS=Mycobacterium marinum (strain ATCC BAA-535 / M) OX=216594 GN=MMAR_1574 PE=4 SV=1	1	3	3	3	1	0	1	1	1	2	1	2	1	0	1	1	1	2	1	2	1	0	1	1	1	2	1	2	25.8	25.8	25.8	13.381	132	132	0	21.892	10.6	0	6.8	6.8	6.8	15.2	6.8	17.4
B2HSK3	B2HSK3	5	5	5	tr|B2HSK3|B2HSK3_MYCMM Enoyl-CoA hydratase, EchA5 OS=Mycobacterium marinum (strain ATCC BAA-535 / M) OX=216594 GN=echA5 PE=1 SV=1	1	5	5	5	4	2	1	3	3	3	3	2	4	2	1	3	3	3	3	2	4	2	1	3	3	3	3	2	21	21	21	26.684	257	257	0	21.875	16	7.8	4.7	12.1	12.1	12.1	12.5	8.9
B2HQI9	B2HQI9	4	4	4	tr|B2HQI9|B2HQI9_MYCMM Thioredoxin OS=Mycobacterium marinum (strain ATCC BAA-535 / M) OX=216594 GN=MMAR_4074 PE=4 SV=1	1	4	4	4	4	4	2	2	1	2	2	2	4	4	2	2	1	2	2	2	4	4	2	2	1	2	2	2	16.8	16.8	16.8	31.931	304	304	0	21.835	16.8	16.8	5.9	5.9	2.3	5.9	5.9	5.9
B2HRU8	B2HRU8	5	5	5	tr|B2HRU8|B2HRU8_MYCMM Cytidylate kinase OS=Mycobacterium marinum (strain ATCC BAA-535 / M) OX=216594 GN=cmk PE=3 SV=1	1	5	5	5	3	3	2	2	2	3	4	3	3	3	2	2	2	3	4	3	3	3	2	2	2	3	4	3	19.8	19.8	19.8	26.035	252	252	0	21.788	12.3	11.5	8.7	8.7	8.7	13.1	15.5	11.9
B2HCW8	B2HCW8	6	6	6	tr|B2HCW8|B2HCW8_MYCMM Conserved protein OS=Mycobacterium marinum (strain ATCC BAA-535 / M) OX=216594 GN=MMAR_1084 PE=4 SV=1	1	6	6	6	5	5	5	5	2	2	3	4	5	5	5	5	2	2	3	4	5	5	5	5	2	2	3	4	24.5	24.5	24.5	31.434	298	298	0	21.785	21.1	21.8	18.5	18.5	7.7	7.7	12.4	16.4
B2HQT6	B2HQT6	7	7	7	tr|B2HQT6|B2HQT6_MYCMM Mycolic acid synthase PcaA OS=Mycobacterium marinum (strain ATCC BAA-535 / M) OX=216594 GN=pcaA PE=4 SV=1	1	7	7	7	3	4	6	6	4	4	4	4	3	4	6	6	4	4	4	4	3	4	6	6	4	4	4	4	19.5	19.5	19.5	32.765	287	287	0	21.77	11.5	13.9	17.1	19.5	12.5	12.5	13.9	13.9
B2HFQ0;B2HKV2	B2HFQ0	4;1	4;1	4;1	tr|B2HFQ0|B2HFQ0_MYCMM SMI1_KNR4 domain-containing protein OS=Mycobacterium marinum (strain ATCC BAA-535 / M) OX=216594 GN=MMAR_1441 PE=4 SV=1	2	4	4	4	4	3	3	1	3	2	4	4	4	3	3	1	3	2	4	4	4	3	3	1	3	2	4	4	24.1	24.1	24.1	14.925	133	133;132	0	21.742	24.1	16.5	16.5	6	18.8	13.5	24.1	24.1
B2HNJ0	B2HNJ0	6	6	6	sp|B2HNJ0|PLSB_MYCMM Glycerol-3-phosphate acyltransferase OS=Mycobacterium marinum (strain ATCC BAA-535 / M) OX=216594 GN=plsB PE=3 SV=1	1	6	6	6	5	4	3	3	3	2	3	4	5	4	3	3	3	2	3	4	5	4	3	3	3	2	3	4	9	9	9	88.235	788	788	0	21.719	8.1	6.3	4.2	4.2	3.3	3.2	4.4	6.2
B2HFX5	B2HFX5	2	2	2	sp|B2HFX5|HIS2_MYCMM Phosphoribosyl-ATP pyrophosphatase OS=Mycobacterium marinum (strain ATCC BAA-535 / M) OX=216594 GN=hisE PE=3 SV=1	1	2	2	2	2	2	2	2	1	1	2	2	2	2	2	2	1	1	2	2	2	2	2	2	1	1	2	2	32.3	32.3	32.3	10.257	93	93	0	21.679	32.3	32.3	32.3	32.3	9.7	9.7	32.3	32.3
B2HLN6	B2HLN6	8	8	8	tr|B2HLN6|B2HLN6_MYCMM Oxalyl-CoA decarboxylase OxcA OS=Mycobacterium marinum (strain ATCC BAA-535 / M) OX=216594 GN=oxcA PE=3 SV=1	1	8	8	8	4	5	2	2	2	3	5	4	4	5	2	2	2	3	5	4	4	5	2	2	2	3	5	4	15.8	15.8	15.8	61.084	587	587	0	21.666	8.3	9.5	3.4	3.4	3.2	4.9	8.7	6.8
B2HIA4	B2HIA4	4	4	4	tr|B2HIA4|B2HIA4_MYCMM Transcriptional regulatory protein OS=Mycobacterium marinum (strain ATCC BAA-535 / M) OX=216594 GN=MMAR_0059 PE=4 SV=1	1	4	4	4	2	3	2	2	2	2	4	2	2	3	2	2	2	2	4	2	2	3	2	2	2	2	4	2	23.4	23.4	23.4	17.892	167	167	0	21.648	12	18	12	12	12	12	23.4	12
B2HES1	B2HES1	6	6	6	sp|B2HES1|AROA_MYCMM 3-phosphoshikimate 1-carboxyvinyltransferase OS=Mycobacterium marinum (strain ATCC BAA-535 / M) OX=216594 GN=aroA PE=3 SV=1	1	6	6	6	4	5	3	3	2	1	5	4	4	5	3	3	2	1	5	4	4	5	3	3	2	1	5	4	14.4	14.4	14.4	44.616	431	431	0	21.646	8.6	11.8	6.7	7.2	3.9	1.6	12.5	9.3
B2HJ22	B2HJ22	3	3	3	sp|B2HJ22|ISPF_MYCMM 2-C-methyl-D-erythritol 2,4-cyclodiphosphate synthase OS=Mycobacterium marinum (strain ATCC BAA-535 / M) OX=216594 GN=ispF PE=3 SV=1	1	3	3	3	3	3	1	1	1	1	2	2	3	3	1	1	1	1	2	2	3	3	1	1	1	1	2	2	25.5	25.5	25.5	16.923	165	165	0	21.568	25.5	25.5	8.5	8.5	8.5	8.5	15.8	15.8
B2HEV1	B2HEV1	5	5	5	tr|B2HEV1|B2HEV1_MYCMM Conserved protein OS=Mycobacterium marinum (strain ATCC BAA-535 / M) OX=216594 GN=MMAR_1349 PE=4 SV=1	1	5	5	5	4	4	4	4	3	2	2	2	4	4	4	4	3	2	2	2	4	4	4	4	3	2	2	2	49.4	49.4	49.4	8.5335	81	81	0	21.537	48.1	48.1	34.6	48.1	24.7	23.5	23.5	23.5
B2HKA6	B2HKA6	5	5	5	tr|B2HKA6|B2HKA6_MYCMM Uncharacterized protein OS=Mycobacterium marinum (strain ATCC BAA-535 / M) OX=216594 GN=MMAR_5198 PE=4 SV=1	1	5	5	5	2	3	3	3	3	2	2	3	2	3	3	3	3	2	2	3	2	3	3	3	3	2	2	3	33.1	33.1	33.1	16.963	154	154	0	21.529	13.6	19.5	20.8	20.8	19.5	11.7	14.9	20.8
B2HE89	B2HE89	8	8	8	tr|B2HE89|B2HE89_MYCMM Cytochrome P450 147G1 Cyp147G1 OS=Mycobacterium marinum (strain ATCC BAA-535 / M) OX=216594 GN=cyp147G1 PE=3 SV=1	1	8	8	8	7	6	4	4	4	4	4	6	7	6	4	4	4	4	4	6	7	6	4	4	4	4	4	6	20.9	20.9	20.9	46.671	422	422	0	21.481	19.2	15.6	8.8	8.8	9	8.8	8.3	14.7
B2HHH9	B2HHH9	6	6	6	tr|B2HHH9|B2HHH9_MYCMM Nudix hydrolase domain-containing protein OS=Mycobacterium marinum (strain ATCC BAA-535 / M) OX=216594 GN=MMAR_1661 PE=4 SV=1	1	6	6	6	2	3	2	2	3	0	2	2	2	3	2	2	3	0	2	2	2	3	2	2	3	0	2	2	24.6	24.6	24.6	30.639	280	280	0	21.479	7.9	13.9	7.9	7.9	10.7	0	7.9	7.9
B2HJH0	B2HJH0	7	7	7	tr|B2HJH0|B2HJH0_MYCMM Conserved protein OS=Mycobacterium marinum (strain ATCC BAA-535 / M) OX=216594 GN=MMAR_0169 PE=4 SV=1	1	7	7	7	4	5	0	0	3	2	1	0	4	5	0	0	3	2	1	0	4	5	0	0	3	2	1	0	31	31	31	19.172	168	168	0	21.46	19.6	25	0	0	12.5	6.5	6	0
B2HIL3	B2HIL3	7	7	7	tr|B2HIL3|B2HIL3_MYCMM Ketoreductase OS=Mycobacterium marinum (strain ATCC BAA-535 / M) OX=216594 GN=MMAR_1758 PE=4 SV=1	1	7	7	7	3	4	5	5	3	5	6	6	3	4	5	5	3	5	6	6	3	4	5	5	3	5	6	6	16.9	16.9	16.9	41.876	385	385	0	21.434	7.3	10.4	12.5	12.5	7	12.5	14.8	14.5
B2HQ83	B2HQ83	1	1	1	tr|B2HQ83|B2HQ83_MYCMM Malto-oligosyltrehalose trehalohydrolase OS=Mycobacterium marinum (strain ATCC BAA-535 / M) OX=216594 GN=treZ PE=3 SV=1	1	1	1	1	1	1	1	1	0	0	1	1	1	1	1	1	0	0	1	1	1	1	1	1	0	0	1	1	2.4	2.4	2.4	64.407	587	587	0	21.299	2.4	2.4	2.4	2.4	0	0	2.4	2.4
B2HFY6	B2HFY6	4	4	4	tr|B2HFY6|B2HFY6_MYCMM Uncharacterized protein OS=Mycobacterium marinum (strain ATCC BAA-535 / M) OX=216594 GN=MMAR_3115 PE=4 SV=1	1	4	4	4	1	1	2	2	3	3	1	1	1	1	2	2	3	3	1	1	1	1	2	2	3	3	1	1	16.5	16.5	16.5	26.359	248	248	0	21.286	3.6	3.6	7.3	7.3	12.1	11.7	3.6	3.6
B2HPM1	B2HPM1	3	3	3	tr|B2HPM1|B2HPM1_MYCMM NAD-dependent aldehyde dehydrogenase OS=Mycobacterium marinum (strain ATCC BAA-535 / M) OX=216594 GN=MMAR_3965 PE=3 SV=1	1	3	3	3	2	2	0	0	0	0	3	1	2	2	0	0	0	0	3	1	2	2	0	0	0	0	3	1	9.1	9.1	9.1	53.089	496	496	0	21.272	7.3	7.3	0	0	0	0	9.1	3.4
B2HF67	B2HF67	1	1	1	tr|B2HF67|B2HF67_MYCMM Acetyl-coenzyme A carboxylase carboxyl transferase (Subunit beta) AccD3 OS=Mycobacterium marinum (strain ATCC BAA-535 / M) OX=216594 GN=accD3 PE=4 SV=1	1	1	1	1	1	0	0	0	1	0	0	0	1	0	0	0	1	0	0	0	1	0	0	0	1	0	0	0	3	3	3	51.536	493	493	0	21.217	3	0	0	0	3	0	0	0
B2HPD6	B2HPD6	2	2	2	sp|B2HPD6|HEMH_MYCMM Ferrochelatase OS=Mycobacterium marinum (strain ATCC BAA-535 / M) OX=216594 GN=hemH PE=3 SV=1	1	2	2	2	2	2	2	2	1	2	2	2	2	2	2	2	1	2	2	2	2	2	2	2	1	2	2	2	6.8	6.8	6.8	36.417	340	340	0	21.208	6.8	6.8	6.8	6.8	3.5	6.8	6.8	6.8
B2HJA5	B2HJA5	6	6	6	tr|B2HJA5|B2HJA5_MYCMM Uncharacterized protein OS=Mycobacterium marinum (strain ATCC BAA-535 / M) OX=216594 GN=MMAR_0103 PE=4 SV=1	1	6	6	6	4	5	3	1	3	3	3	4	4	5	3	1	3	3	3	4	4	5	3	1	3	3	3	4	17.1	17.1	17.1	38.299	363	363	0	21.189	11.3	14.3	8.8	3	8.8	8.5	8.5	11.3
B2HQZ6	B2HQZ6	9	9	9	tr|B2HQZ6|B2HQZ6_MYCMM DNA polymerase I OS=Mycobacterium marinum (strain ATCC BAA-535 / M) OX=216594 GN=polA PE=3 SV=1	1	9	9	9	5	5	6	6	5	1	5	5	5	5	6	6	5	1	5	5	5	5	6	6	5	1	5	5	10.9	10.9	10.9	98.163	899	899	0	21.16	4.7	4.7	6.9	6.9	6.5	0.9	5.6	4.7
B2HK67	B2HK67	5	5	5	tr|B2HK67|B2HK67_MYCMM Epoxide hydrolase EphE OS=Mycobacterium marinum (strain ATCC BAA-535 / M) OX=216594 GN=ephE PE=4 SV=1	1	5	5	5	2	3	4	3	2	0	4	3	2	3	4	3	2	0	4	3	2	3	4	3	2	0	4	3	17.8	17.8	17.8	35.964	321	321	0	21.129	6.9	10.6	13.4	10.6	7.2	0	15	10.6
B2HNE7	B2HNE7	6	6	6	tr|B2HNE7|B2HNE7_MYCMM Dihydroorotase OS=Mycobacterium marinum (strain ATCC BAA-535 / M) OX=216594 GN=pyrC PE=3 SV=1	1	6	6	6	4	4	2	3	3	0	1	2	4	4	2	3	3	0	1	2	4	4	2	3	3	0	1	2	17.2	17.2	17.2	45.426	430	430	0	21.107	10	8.1	4.2	6.3	6	0	2.1	7.2
B2HFW5	B2HFW5	8	8	8	tr|B2HFW5|B2HFW5_MYCMM tRNA (adenine(58)-N(1))-methyltransferase TrmI OS=Mycobacterium marinum (strain ATCC BAA-535 / M) OX=216594 GN=MMAR_3094 PE=3 SV=1	1	8	8	8	4	3	4	3	2	2	3	4	4	3	4	3	2	2	3	4	4	3	4	3	2	2	3	4	31.4	31.4	31.4	30.411	280	280	0	21.102	15	13.9	17.1	13.9	10.4	10.4	11.4	20
B2HGE0	B2HGE0	5	5	5	sp|B2HGE0|NUOI_MYCMM NADH-quinone oxidoreductase subunit I OS=Mycobacterium marinum (strain ATCC BAA-535 / M) OX=216594 GN=nuoI PE=3 SV=1	1	5	5	5	4	3	3	3	2	0	1	3	4	3	3	3	2	0	1	3	4	3	3	3	2	0	1	3	21.5	21.5	21.5	20.183	181	181	0	21.09	17.7	17.1	17.1	17.1	8.3	0	4.4	17.1
B2HHU0	B2HHU0	7	7	7	tr|B2HHU0|B2HHU0_MYCMM Flavin-containing monoamine oxidase AofH_1 OS=Mycobacterium marinum (strain ATCC BAA-535 / M) OX=216594 GN=aofH_1 PE=4 SV=1	1	7	7	7	6	4	3	3	3	3	3	3	6	4	3	3	3	3	3	3	6	4	3	3	3	3	3	3	17.9	17.9	17.9	48.921	457	457	0	21.057	16.2	9.6	7.9	6.3	5.5	5.5	7.9	6.6
B2HPU5	B2HPU5	4	4	4	tr|B2HPU5|B2HPU5_MYCMM Membrane oxidoreductase OS=Mycobacterium marinum (strain ATCC BAA-535 / M) OX=216594 GN=MMAR_0661 PE=4 SV=1	1	4	4	4	3	2	1	2	2	2	2	4	3	2	1	2	2	2	2	4	3	2	1	2	2	2	2	4	23.2	23.2	23.2	23.995	224	224	0	21.052	16.5	11.6	4.5	9.4	9.4	9.4	12.1	23.2
B2HPL1	B2HPL1	1	1	1	tr|B2HPL1|B2HPL1_MYCMM Conserved membrane protein OS=Mycobacterium marinum (strain ATCC BAA-535 / M) OX=216594 GN=MMAR_3955 PE=4 SV=1	1	1	1	1	1	1	1	1	1	1	1	1	1	1	1	1	1	1	1	1	1	1	1	1	1	1	1	1	21.3	21.3	21.3	8.2535	75	75	0	20.946	21.3	21.3	21.3	21.3	21.3	21.3	21.3	21.3
B2HMK7	B2HMK7	9	9	9	tr|B2HMK7|B2HMK7_MYCMM Bifunctional UDP-galactofuranosyl transferase GlfT OS=Mycobacterium marinum (strain ATCC BAA-535 / M) OX=216594 GN=glfT PE=4 SV=1	1	9	9	9	5	7	3	6	3	1	8	6	5	7	3	6	3	1	8	6	5	7	3	6	3	1	8	6	17.2	17.2	17.2	70.89	632	632	0	20.779	10.1	14.1	5.1	11.4	3.8	1.4	14.7	11.7
B2HSU9	B2HSU9	7	7	7	sp|B2HSU9|ECCA5_MYCMM ESX-5 secretion system protein EccA5 OS=Mycobacterium marinum (strain ATCC BAA-535 / M) OX=216594 GN=eccA5 PE=3 SV=1	1	7	7	7	3	2	4	2	0	0	4	3	3	2	4	2	0	0	4	3	3	2	4	2	0	0	4	3	11.8	11.8	11.8	67.672	610	610	0	20.725	4.6	3.6	6.1	3.9	0	0	7.2	4.8
B2HEX1	B2HEX1	4	4	4	tr|B2HEX1|B2HEX1_MYCMM Oxidoreductase OS=Mycobacterium marinum (strain ATCC BAA-535 / M) OX=216594 GN=MMAR_2950 PE=4 SV=1	1	4	4	4	4	4	3	3	1	1	4	3	4	4	3	3	1	1	4	3	4	4	3	3	1	1	4	3	15.2	15.2	15.2	33.871	323	323	0	20.713	15.2	15.2	9.3	9.3	3.1	3.1	15.2	9.3
B2HCT1	B2HCT1	8	8	8	sp|B2HCT1|RL14_MYCMM 50S ribosomal protein L14 OS=Mycobacterium marinum (strain ATCC BAA-535 / M) OX=216594 GN=rplN PE=3 SV=1	1	8	8	8	5	4	3	4	3	3	5	5	5	4	3	4	3	3	5	5	5	4	3	4	3	3	5	5	52.5	52.5	52.5	13.442	122	122	0	20.671	33.6	26.2	18.9	26.2	26.2	20.5	33.6	38.5
B2HLN7	B2HLN7	3	3	3	tr|B2HLN7|B2HLN7_MYCMM Fatty-acid-CoA ligase FadD7 OS=Mycobacterium marinum (strain ATCC BAA-535 / M) OX=216594 GN=fadD7 PE=4 SV=1	1	3	3	3	2	1	1	2	1	1	2	3	2	1	1	2	1	1	2	3	2	1	1	2	1	1	2	3	7	7	7	56.844	544	544	0	20.663	5	2	2	4	2	2	5	7
B2HDY3	B2HDY3	8	8	8	tr|B2HDY3|B2HDY3_MYCMM DUF1338 domain-containing protein OS=Mycobacterium marinum (strain ATCC BAA-535 / M) OX=216594 GN=MMAR_1241 PE=4 SV=1	1	8	8	8	6	3	3	1	1	0	3	3	6	3	3	1	1	0	3	3	6	3	3	1	1	0	3	3	20.3	20.3	20.3	45.275	423	423	0	20.539	16.1	9.7	7.6	2.1	2.8	0	9.2	9.7
B2HJ47	B2HJ47	3	3	3	tr|B2HJ47|B2HJ47_MYCMM Conserved hypothetical alanine and leucine-rich protein OS=Mycobacterium marinum (strain ATCC BAA-535 / M) OX=216594 GN=MMAR_5106 PE=4 SV=1	1	3	3	3	2	0	2	2	2	2	1	1	2	0	2	2	2	2	1	1	2	0	2	2	2	2	1	1	10.7	10.7	10.7	31.631	308	308	0	20.528	7.8	0	6.5	6.5	6.5	6.5	2.9	2.9
B2HII4	B2HII4	5	5	5	tr|B2HII4|B2HII4_MYCMM Hydrolase MutT1 OS=Mycobacterium marinum (strain ATCC BAA-535 / M) OX=216594 GN=mutT1 PE=3 SV=1	1	5	5	5	1	3	2	3	0	0	2	1	1	3	2	3	0	0	2	1	1	3	2	3	0	0	2	1	18.6	18.6	18.6	34.218	312	312	0	20.52	3.8	11.9	7.1	10.3	0	0	8.3	4.5
B2HKT1	B2HKT1	5	5	5	tr|B2HKT1|B2HKT1_MYCMM Enoyl-CoA hydratase, EchA16_2 OS=Mycobacterium marinum (strain ATCC BAA-535 / M) OX=216594 GN=echA16_2 PE=4 SV=1	1	5	5	5	2	4	3	1	3	2	4	5	2	4	3	1	3	2	4	5	2	4	3	1	3	2	4	5	24.5	24.5	24.5	26.517	249	249	0	20.477	8	18.1	12	4.8	14.1	8	20.5	24.5
B2HJ80	B2HJ80	3	3	3	tr|B2HJ80|B2HJ80_MYCMM Uncharacterized protein OS=Mycobacterium marinum (strain ATCC BAA-535 / M) OX=216594 GN=MMAR_5139 PE=4 SV=1	1	3	3	3	3	2	3	2	2	2	3	3	3	2	3	2	2	2	3	3	3	2	3	2	2	2	3	3	14.6	14.6	14.6	20.334	192	192	0	20.397	14.6	8.9	14.6	9.9	10.4	10.4	14.6	14.6
B2HN91	B2HN91	5	5	5	tr|B2HN91|B2HN91_MYCMM Metal cation transporter P-type ATPase OS=Mycobacterium marinum (strain ATCC BAA-535 / M) OX=216594 GN=MMAR_2140 PE=3 SV=1	1	5	5	5	2	3	2	2	2	1	3	4	2	3	2	2	2	1	3	4	2	3	2	2	2	1	3	4	8.7	8.7	8.7	79.972	779	779	0	20.377	3.1	4	3.1	3.1	3.1	1.7	4	7.3
B2HDV9	B2HDV9	5	5	5	sp|B2HDV9|UPP_MYCMM Uracil phosphoribosyltransferase OS=Mycobacterium marinum (strain ATCC BAA-535 / M) OX=216594 GN=upp PE=3 SV=1	1	5	5	5	5	3	3	3	3	3	5	5	5	3	3	3	3	3	5	5	5	3	3	3	3	3	5	5	28.5	28.5	28.5	21.8	207	207	0	20.343	28.5	15.5	13.5	13.5	13.5	13.5	28.5	28.5
B2HI39	B2HI39	4	4	4	tr|B2HI39|B2HI39_MYCMM Uncharacterized protein OS=Mycobacterium marinum (strain ATCC BAA-535 / M) OX=216594 GN=MMAR_5035 PE=4 SV=1	1	4	4	4	3	4	2	2	3	2	4	3	3	4	2	2	3	2	4	3	3	4	2	2	3	2	4	3	23.2	23.2	23.2	17.307	151	151	0	20.197	17.2	23.2	12.6	12.6	17.2	12.6	23.2	17.9
B2HP51	B2HP51	5	5	5	tr|B2HP51|B2HP51_MYCMM Conserved hypothetical secreted protein OS=Mycobacterium marinum (strain ATCC BAA-535 / M) OX=216594 GN=MMAR_2206 PE=4 SV=1	1	5	5	5	2	2	3	5	2	1	4	4	2	2	3	5	2	1	4	4	2	2	3	5	2	1	4	4	24.6	24.6	24.6	21.299	191	191	0	20.18	12	12	19.9	24.6	11.5	6.8	19.9	17.8
B2HED6	B2HED6	3	3	3	tr|B2HED6|B2HED6_MYCMM Chorismate mutase domain-containing protein OS=Mycobacterium marinum (strain ATCC BAA-535 / M) OX=216594 GN=MMAR_4555 PE=4 SV=1	1	3	3	3	1	1	2	3	1	2	2	2	1	1	2	3	1	2	2	2	1	1	2	3	1	2	2	2	26	26	26	11.778	104	104	0	20.087	7.7	7.7	17.3	26	9.6	18.3	17.3	17.3
B2HKU8	B2HKU8	2	2	2	tr|B2HKU8|B2HKU8_MYCMM Transcriptional repressor SirR OS=Mycobacterium marinum (strain ATCC BAA-535 / M) OX=216594 GN=sirR PE=4 SV=1	1	2	2	2	2	2	2	1	1	1	2	2	2	2	2	1	1	1	2	2	2	2	2	1	1	1	2	2	9.1	9.1	9.1	25.191	230	230	0	20.057	9.1	9.1	9.1	4.3	4.8	4.8	9.1	9.1
B2HRR9	B2HRR9	5	5	5	tr|B2HRR9|B2HRR9_MYCMM Carveol-like dehydrogenase OS=Mycobacterium marinum (strain ATCC BAA-535 / M) OX=216594 GN=MMAR_0924 PE=3 SV=1	1	5	5	5	3	4	4	5	3	4	4	3	3	4	4	5	3	4	4	3	3	4	4	5	3	4	4	3	17	17	17	28.405	270	270	0	20.033	10.7	14.1	14.1	17	10.7	14.1	14.1	10.4
B2HCZ8	B2HCZ8	7	7	7	tr|B2HCZ8|B2HCZ8_MYCMM Glutamine--fructose-6-phosphate aminotransferase [isomerizing] OS=Mycobacterium marinum (strain ATCC BAA-535 / M) OX=216594 GN=glmS PE=3 SV=1	1	7	7	7	3	2	3	3	3	2	6	6	3	2	3	3	3	2	6	6	3	2	3	3	3	2	6	6	12.3	12.3	12.3	67.694	625	625	0	19.976	5.3	3.2	4.8	5.4	5.4	3.2	11.2	11.2
B2HGB8	B2HGB8	9	9	9	tr|B2HGB8|B2HGB8_MYCMM Methionine synthase OS=Mycobacterium marinum (strain ATCC BAA-535 / M) OX=216594 GN=metH PE=4 SV=1	1	9	9	9	6	8	6	5	4	2	7	8	6	8	6	5	4	2	7	8	6	8	6	5	4	2	7	8	7.7	7.7	7.7	135.96	1244	1244	0	19.649	5.6	7.1	5.3	4.4	3.3	1.7	6.3	7.2
B2HCT5	B2HCT5	3	3	3	sp|B2HCT5|RS8_MYCMM 30S ribosomal protein S8 OS=Mycobacterium marinum (strain ATCC BAA-535 / M) OX=216594 GN=rpsH PE=3 SV=1	1	3	3	3	1	2	3	3	2	2	2	1	1	2	3	3	2	2	2	1	1	2	3	3	2	2	2	1	28.8	28.8	28.8	14.392	132	132	0	19.62	10.6	22.7	28.8	28.8	16.7	16.7	16.7	10.6
B2HQU5	B2HQU5	3	3	3	tr|B2HQU5|B2HQU5_MYCMM Amidohydrolase OS=Mycobacterium marinum (strain ATCC BAA-535 / M) OX=216594 GN=MMAR_0805 PE=4 SV=1	1	3	3	3	3	2	3	3	1	1	3	2	3	2	3	3	1	1	3	2	3	2	3	3	1	1	3	2	11.4	11.4	11.4	29.01	280	280	0	19.501	11.4	7.9	11.4	11.4	3.2	3.2	11.4	7.9
B2HHG0	B2HHG0	7	7	7	tr|B2HHG0|B2HHG0_MYCMM Ribonucleoside-diphosphate reductase OS=Mycobacterium marinum (strain ATCC BAA-535 / M) OX=216594 GN=nrdE PE=3 SV=1	1	7	7	7	4	5	3	2	1	2	5	5	4	5	3	2	1	2	5	5	4	5	3	2	1	2	5	5	10.1	10.1	10.1	82.06	721	721	0	19.494	5.7	7.1	4.4	3.2	1.2	2.5	7.5	7.5
B2HHG1	B2HHG1	2	2	2	tr|B2HHG1|B2HHG1_MYCMM Transcriptional regulatory protein (Probably AsnC-family) OS=Mycobacterium marinum (strain ATCC BAA-535 / M) OX=216594 GN=MMAR_1643 PE=4 SV=1	1	2	2	2	1	1	1	1	2	2	2	2	1	1	1	1	2	2	2	2	1	1	1	1	2	2	2	2	7.3	7.3	7.3	27.916	247	247	0	19.471	4	3.2	3.2	3.2	7.3	7.3	7.3	7.3
B2HCU2	B2HCU2	7	7	7	tr|B2HCU2|B2HCU2_MYCMM Protease iv, Ssp OS=Mycobacterium marinum (strain ATCC BAA-535 / M) OX=216594 GN=ssp PE=4 SV=1	1	7	7	7	2	3	6	3	5	6	2	3	2	3	6	3	5	6	2	3	2	3	6	3	5	6	2	3	11.5	11.5	11.5	63.635	600	600	0	19.392	3.3	5.2	9.8	5.2	8.3	10.2	2.8	4.8
B2HS01	B2HS01	6	6	6	tr|B2HS01|B2HS01_MYCMM Transcriptional accessory protein Tex OS=Mycobacterium marinum (strain ATCC BAA-535 / M) OX=216594 GN=tex PE=4 SV=1	1	6	6	6	1	1	3	3	3	3	3	3	1	1	3	3	3	3	3	3	1	1	3	3	3	3	3	3	9.1	9.1	9.1	84.619	787	787	0	19.388	1.8	1.8	5.1	4.1	4.3	4.3	4.3	4.8
B2HH58	B2HH58	10	10	10	sp|B2HH58|PUR7_MYCMM Phosphoribosylaminoimidazole-succinocarboxamide synthase OS=Mycobacterium marinum (strain ATCC BAA-535 / M) OX=216594 GN=purC PE=3 SV=1	1	10	10	10	5	6	5	5	4	3	3	5	5	6	5	5	4	3	3	5	5	6	5	5	4	3	3	5	33	33	33	32.736	297	297	0	19.365	13.5	21.9	13.8	14.5	10.8	7.4	7.7	17.8
B2HMC9	B2HMC9	1	1	1	sp|B2HMC9|RS20_MYCMM 30S ribosomal protein S20 OS=Mycobacterium marinum (strain ATCC BAA-535 / M) OX=216594 GN=rpsT PE=3 SV=1	1	1	1	1	1	1	1	1	1	1	1	1	1	1	1	1	1	1	1	1	1	1	1	1	1	1	1	1	11.5	11.5	11.5	9.6099	87	87	0	19.293	11.5	11.5	11.5	11.5	11.5	11.5	11.5	11.5
B2HL55	B2HL55	8	8	8	tr|B2HL55|B2HL55_MYCMM Conserved protein OS=Mycobacterium marinum (strain ATCC BAA-535 / M) OX=216594 GN=MMAR_3616 PE=4 SV=1	1	8	8	8	5	4	3	4	4	4	4	4	5	4	3	4	4	4	4	4	5	4	3	4	4	4	4	4	16	16	16	54.534	505	505	0	19.262	8.5	6.7	5.3	8.7	7.3	7.3	6.7	6.7
B2HFC4	B2HFC4	3	3	3	tr|B2HFC4|B2HFC4_MYCMM Uncharacterized protein OS=Mycobacterium marinum (strain ATCC BAA-535 / M) OX=216594 GN=MMAR_4682 PE=4 SV=1	1	3	3	3	3	1	2	2	2	2	1	2	3	1	2	2	2	2	1	2	3	1	2	2	2	2	1	2	19.2	19.2	19.2	15.904	146	146	0	19.184	19.2	8.2	8.2	8.2	8.2	8.2	8.2	8.2
B2HHV8	B2HHV8	5	5	5	tr|B2HHV8|B2HHV8_MYCMM Amidase, AmiC_2 OS=Mycobacterium marinum (strain ATCC BAA-535 / M) OX=216594 GN=amiC_2 PE=3 SV=1	1	5	5	5	4	4	2	2	2	3	3	3	4	4	2	2	2	3	3	3	4	4	2	2	2	3	3	3	10.1	10.1	10.1	52.476	497	497	0	19.101	8.2	8.2	3.6	3.6	3.6	5.4	5.8	5.4
B2HG33	B2HG33	4	4	4	tr|B2HG33|B2HG33_MYCMM Acyl-CoA dehydrogenase FadE12_1 OS=Mycobacterium marinum (strain ATCC BAA-535 / M) OX=216594 GN=fadE12_1 PE=3 SV=1	1	4	4	4	2	2	0	0	2	2	2	1	2	2	0	0	2	2	2	1	2	2	0	0	2	2	2	1	12.1	12.1	12.1	43.045	388	388	0	19.078	7.7	7.7	0	0	4.4	4.4	7.7	4.6
B2HEM7	B2HEM7	4	4	4	tr|B2HEM7|B2HEM7_MYCMM dTDP-rha:A-D-Glcnac-diphosphoryl polyprenol A-3-L-rhamnosyl transferase, WbbL1 OS=Mycobacterium marinum (strain ATCC BAA-535 / M) OX=216594 GN=wbbL1 PE=4 SV=1	1	4	4	4	2	2	1	0	0	0	1	4	2	2	1	0	0	0	1	4	2	2	1	0	0	0	1	4	20.4	20.4	20.4	32.658	294	294	0	18.98	8.2	8.2	3.7	0	0	0	4.4	20.4
B2HL83	B2HL83	5	5	5	tr|B2HL83|B2HL83_MYCMM [NAD] dependent malate oxidoreductase Mez OS=Mycobacterium marinum (strain ATCC BAA-535 / M) OX=216594 GN=mez PE=3 SV=1	1	5	5	5	4	4	1	2	1	3	3	3	4	4	1	2	1	3	3	3	4	4	1	2	1	3	3	3	10.2	10.2	10.2	59.123	548	548	0	18.905	8.8	7.7	1.5	4.7	1.5	4.4	4.4	4.4
B2HS28	B2HS28	7	7	7	tr|B2HS28|B2HS28_MYCMM Conserved transmembrane ATP-binding protein ABC transporter OS=Mycobacterium marinum (strain ATCC BAA-535 / M) OX=216594 GN=MMAR_2612 PE=4 SV=1	1	7	7	7	3	3	3	4	3	4	4	4	3	3	3	4	3	4	4	4	3	3	3	4	3	4	4	4	7.9	7.9	7.9	93.298	877	877	0	18.801	3.6	3.6	3.6	4.7	3.2	3.9	4.7	4.7
B2HGJ0	B2HGJ0	4	4	4	tr|B2HGJ0|B2HGJ0_MYCMM Alkyldihydroxyacetonephosphate synthase AgpS OS=Mycobacterium marinum (strain ATCC BAA-535 / M) OX=216594 GN=agpS PE=4 SV=1	1	4	4	4	2	3	1	1	1	1	3	2	2	3	1	1	1	1	3	2	2	3	1	1	1	1	3	2	11.1	11.1	11.1	56.793	530	530	0	18.755	6.2	9.1	4.2	4.2	2.1	2.1	9.1	6.2
B2HIL8	B2HIL8	4	4	4	tr|B2HIL8|B2HIL8_MYCMM Conserved lipoprotein LppX OS=Mycobacterium marinum (strain ATCC BAA-535 / M) OX=216594 GN=lppX PE=4 SV=1	1	4	4	4	4	3	4	4	4	3	2	3	4	3	4	4	4	3	2	3	4	3	4	4	4	3	2	3	19.2	19.2	19.2	24.035	229	229	0	18.743	19.2	14.8	19.2	19.2	19.2	13.5	9.2	13.5
B2HCZ2	B2HCZ2	6	6	6	sp|B2HCZ2|GLMM_MYCMM Phosphoglucosamine mutase OS=Mycobacterium marinum (strain ATCC BAA-535 / M) OX=216594 GN=glmM PE=3 SV=1	1	6	6	6	4	5	4	4	2	3	5	2	4	5	4	4	2	3	5	2	4	5	4	4	2	3	5	2	16.6	16.6	16.6	45.386	445	445	0	18.687	12.1	14.4	9.9	9.9	4.7	7.6	14.4	7.4
B2HND3	B2HND3	3	3	3	tr|B2HND3|B2HND3_MYCMM Transcription antitermination protein NusB OS=Mycobacterium marinum (strain ATCC BAA-535 / M) OX=216594 GN=nusB PE=3 SV=1	1	3	3	3	2	2	1	1	1	1	3	2	2	2	1	1	1	1	3	2	2	2	1	1	1	1	3	2	32.9	32.9	32.9	18.649	173	173	0	18.669	20.2	19.1	12.7	12.7	6.4	6.4	32.9	19.1
B2HS75	B2HS75	7	7	7	tr|B2HS75|B2HS75_MYCMM AB hydrolase-1 domain-containing protein OS=Mycobacterium marinum (strain ATCC BAA-535 / M) OX=216594 GN=MMAR_4245 PE=4 SV=1	1	7	7	7	4	4	1	3	1	4	3	5	4	4	1	3	1	4	3	5	4	4	1	3	1	4	3	5	28.8	28.8	28.8	32.41	302	302	0	18.624	18.9	18.9	3	10.3	3	13.2	15.6	20.5
B2HNB0	B2HNB0	3	3	3	tr|B2HNB0|B2HNB0_MYCMM Uncharacterized protein OS=Mycobacterium marinum (strain ATCC BAA-535 / M) OX=216594 GN=MMAR_2159 PE=4 SV=1	1	3	3	3	2	1	1	2	1	2	1	1	2	1	1	2	1	2	1	1	2	1	1	2	1	2	1	1	22.2	22.2	22.2	15.413	144	144	0	18.613	16.7	10.4	6.2	11.8	5.6	11.8	5.6	10.4
B2HJK6	B2HJK6	6	6	6	tr|B2HJK6|B2HJK6_MYCMM Amidohydro-rel domain-containing protein OS=Mycobacterium marinum (strain ATCC BAA-535 / M) OX=216594 GN=MMAR_1793 PE=4 SV=1	1	6	6	6	4	4	3	3	2	3	5	3	4	4	3	3	2	3	5	3	4	4	3	3	2	3	5	3	18.7	18.7	18.7	38.989	363	363	0	18.601	13.5	13.5	11.3	11.3	7.4	9.9	16.3	8.3
B2HEE0	B2HEE0	2	2	2	tr|B2HEE0|B2HEE0_MYCMM Formamidopyrimidine-DNA glycosylase OS=Mycobacterium marinum (strain ATCC BAA-535 / M) OX=216594 GN=MMAR_4559 PE=3 SV=1	1	2	2	2	1	1	2	2	1	0	1	1	1	1	2	2	1	0	1	1	1	1	2	2	1	0	1	1	8.4	8.4	8.4	30.357	287	287	0	18.559	4.9	4.9	8.4	8.4	3.5	0	4.9	4.9
B2HLY2	B2HLY2	5	5	5	tr|B2HLY2|B2HLY2_MYCMM Uncharacterized protein OS=Mycobacterium marinum (strain ATCC BAA-535 / M) OX=216594 GN=MMAR_1996 PE=4 SV=1	1	5	5	5	3	5	4	4	4	4	4	1	3	5	4	4	4	4	4	1	3	5	4	4	4	4	4	1	18	18	18	24.611	228	228	0	18.515	11	18	14.5	14.5	14.5	14.5	14.5	3.1
B2HK15	B2HK15	7	7	7	tr|B2HK15|B2HK15_MYCMM Conserved hypothetical secreted protein OS=Mycobacterium marinum (strain ATCC BAA-535 / M) OX=216594 GN=MMAR_3540 PE=4 SV=1	1	7	7	7	5	4	2	3	1	2	4	4	5	4	2	3	1	2	4	4	5	4	2	3	1	2	4	4	32.7	32.7	32.7	21.241	208	208	0	18.479	23.6	19.2	11.1	14.4	5.3	9.6	20.2	19.2
B2HL18	B2HL18	5	5	5	tr|B2HL18|B2HL18_MYCMM Acyl-CoA dehydrogenase FadE20 OS=Mycobacterium marinum (strain ATCC BAA-535 / M) OX=216594 GN=fadE20 PE=3 SV=1	1	5	5	5	3	4	1	3	1	1	3	4	3	4	1	3	1	1	3	4	3	4	1	3	1	1	3	4	13.7	13.7	13.7	43.066	386	386	0	18.479	7.5	11.1	2.8	8.3	2.6	2.6	7.5	10.1
B2HS64	B2HS64	7	7	7	tr|B2HS64|B2HS64_MYCMM Conserved hypothetical membrane protein OS=Mycobacterium marinum (strain ATCC BAA-535 / M) OX=216594 GN=MMAR_4234 PE=4 SV=1	1	7	7	7	2	3	3	2	2	0	6	5	2	3	3	2	2	0	6	5	2	3	3	2	2	0	6	5	11.9	11.9	11.9	75.453	714	714	0	18.467	4.2	6	6	4.2	3.1	0	10.6	8.7
B2HEC2	B2HEC2	7	7	7	tr|B2HEC2|B2HEC2_MYCMM Magnesium chelatase OS=Mycobacterium marinum (strain ATCC BAA-535 / M) OX=216594 GN=MMAR_4541 PE=4 SV=1	1	7	7	7	4	1	2	2	0	0	3	5	4	1	2	2	0	0	3	5	4	1	2	2	0	0	3	5	18.8	18.8	18.8	50.045	463	463	0	18.432	12.1	1.7	5	5	0	0	8	15.8
B2HMD6	B2HMD6	7	7	7	tr|B2HMD6|B2HMD6_MYCMM N-acetyltransferase Eis OS=Mycobacterium marinum (strain ATCC BAA-535 / M) OX=216594 GN=eis PE=3 SV=1	1	7	7	7	4	3	3	1	3	3	5	4	4	3	3	1	3	3	5	4	4	3	3	1	3	3	5	4	19.1	19.1	19.1	43.043	397	397	0	18.355	11.6	6.5	8.1	2.3	8.1	7.1	14.4	9.6
B2HF66	B2HF66	3	3	3	tr|B2HF66|B2HF66_MYCMM Methyltranfer_dom domain-containing protein OS=Mycobacterium marinum (strain ATCC BAA-535 / M) OX=216594 GN=MMAR_3047 PE=4 SV=1	1	3	3	3	1	2	1	2	0	0	1	1	1	2	1	2	0	0	1	1	1	2	1	2	0	0	1	1	10	10	10	45.595	408	408	0	18.273	3.9	6.6	3.9	7.4	0	0	3.9	3.9
B2HMG2	B2HMG2	3	3	3	sp|B2HMG2|RL27_MYCMM 50S ribosomal protein L27 OS=Mycobacterium marinum (strain ATCC BAA-535 / M) OX=216594 GN=rpmA PE=3 SV=1	1	3	3	3	2	2	1	1	2	3	1	2	2	2	1	1	2	3	1	2	2	2	1	1	2	3	1	2	31.8	31.8	31.8	9.2574	88	88	0	18.074	21.6	21.6	11.4	11.4	21.6	31.8	11.4	21.6
B2HS76	B2HS76	1	1	1	tr|B2HS76|B2HS76_MYCMM NAD-dependent aldehyde dehydrogenase, AldA_1 OS=Mycobacterium marinum (strain ATCC BAA-535 / M) OX=216594 GN=aldA_1 PE=3 SV=1	1	1	1	1	1	1	0	0	0	0	1	1	1	1	0	0	0	0	1	1	1	1	0	0	0	0	1	1	2.9	2.9	2.9	51.252	488	488	0	18.009	2.9	2.9	0	0	0	0	2.9	2.9
B2HHS9	B2HHS9	2	2	2	tr|B2HHS9|B2HHS9_MYCMM Lactamase_B domain-containing protein OS=Mycobacterium marinum (strain ATCC BAA-535 / M) OX=216594 GN=MMAR_3351 PE=4 SV=1	1	2	2	2	2	1	2	1	1	1	1	1	2	1	2	1	1	1	1	1	2	1	2	1	1	1	1	1	11.6	11.6	11.6	22.211	207	207	0	17.993	11.6	4.3	11.6	4.3	4.3	4.3	4.3	4.3
B2HRP5	B2HRP5	8	8	8	tr|B2HRP5|B2HRP5_MYCMM Bromoperoxidase BpoC OS=Mycobacterium marinum (strain ATCC BAA-535 / M) OX=216594 GN=bpoC PE=4 SV=1	1	8	8	8	5	5	4	2	3	4	6	5	5	5	4	2	3	4	6	5	5	5	4	2	3	4	6	5	27.9	27.9	27.9	28.555	262	262	0	17.926	18.7	21.4	13	6.5	10.3	12.6	21.4	17.9
B2HQI7	B2HQI7	5	5	5	tr|B2HQI7|B2HQI7_MYCMM 1,4-alpha-glucan branching enzyme GlgB OS=Mycobacterium marinum (strain ATCC BAA-535 / M) OX=216594 GN=glgB PE=3 SV=1	1	5	5	5	4	2	2	3	3	2	4	4	4	2	2	3	3	2	4	4	4	2	2	3	3	2	4	4	7.4	7.4	7.4	81.475	731	731	0	17.909	5.6	3	3	4.8	4.8	3	5.7	5.7
B2HE90	B2HE90	7	7	7	tr|B2HE90|B2HE90_MYCMM Ferredoxin reductase OS=Mycobacterium marinum (strain ATCC BAA-535 / M) OX=216594 GN=MMAR_2931 PE=4 SV=1	1	7	7	7	4	5	5	3	2	3	5	3	4	5	5	3	2	3	5	3	4	5	5	3	2	3	5	3	18.6	18.6	18.6	50.397	467	467	0	17.894	10.5	14.3	14.3	8.6	4.5	8.1	12.8	6.6
B2HSP2	B2HSP2	1	1	1	tr|B2HSP2|B2HSP2_MYCMM Uncharacterized protein OS=Mycobacterium marinum (strain ATCC BAA-535 / M) OX=216594 GN=MMAR_2620 PE=4 SV=1	1	1	1	1	1	1	1	1	0	0	1	1	1	1	1	1	0	0	1	1	1	1	1	1	0	0	1	1	12.3	12.3	12.3	14.299	138	138	0	17.885	12.3	12.3	12.3	12.3	0	0	12.3	12.3
B2HQK6	B2HQK6	4	4	4	sp|B2HQK6|ATPF_MYCMM ATP synthase subunit b OS=Mycobacterium marinum (strain ATCC BAA-535 / M) OX=216594 GN=atpF PE=3 SV=1	1	4	4	4	2	4	2	3	2	2	4	3	2	4	2	3	2	2	4	3	2	4	2	3	2	2	4	3	25.9	25.9	25.9	18.131	170	170	0	17.858	5.9	25.9	5.9	17.6	12.9	12.9	25.9	17.6
B2HRD1	B2HRD1	6	6	6	tr|B2HRD1|B2HRD1_MYCMM Transcriptional regulatory protein EmbR OS=Mycobacterium marinum (strain ATCC BAA-535 / M) OX=216594 GN=embR PE=4 SV=1	1	6	6	6	1	2	1	3	1	1	1	3	1	2	1	3	1	1	1	3	1	2	1	3	1	1	1	3	17.1	17.1	17.1	42.084	386	386	0	17.85	2.6	5.4	2.3	8.3	2.8	2.8	3.4	8.3
B2HR06	B2HR06	3	3	3	tr|B2HR06|B2HR06_MYCMM Conserved protein OS=Mycobacterium marinum (strain ATCC BAA-535 / M) OX=216594 GN=MMAR_2442 PE=4 SV=1	1	3	3	3	3	3	2	2	2	1	2	2	3	3	2	2	2	1	2	2	3	3	2	2	2	1	2	2	10.7	10.7	10.7	24.126	225	225	0	17.838	10.7	10.7	10.2	10.2	4.4	4	10.2	10.2
B2HM01	B2HM01	2	2	2	tr|B2HM01|B2HM01_MYCMM Conserved protein OS=Mycobacterium marinum (strain ATCC BAA-535 / M) OX=216594 GN=MMAR_2015 PE=4 SV=1	1	2	2	2	1	1	1	1	1	1	1	2	1	1	1	1	1	1	1	2	1	1	1	1	1	1	1	2	26	26	26	10.946	100	100	0	17.819	8	8	8	8	8	8	8	26
B2HQI3	B2HQI3	7	7	7	tr|B2HQI3|B2HQI3_MYCMM Nicotinate phosphoribosyltransferase OS=Mycobacterium marinum (strain ATCC BAA-535 / M) OX=216594 GN=pncB PE=3 SV=1	1	7	7	7	2	3	2	2	2	3	0	4	2	3	2	2	2	3	0	4	2	3	2	2	2	3	0	4	17.8	17.8	17.8	46.189	438	438	0	17.789	5.3	7.1	3.4	4.1	4.3	6.8	0	11.6
B2HHC7	B2HHC7	10	8	8	tr|B2HHC7|B2HHC7_MYCMM Hydrolase OS=Mycobacterium marinum (strain ATCC BAA-535 / M) OX=216594 GN=MMAR_1608 PE=4 SV=1	1	10	8	8	9	7	5	4	2	2	7	6	7	5	4	3	2	2	5	4	7	5	4	3	2	2	5	4	19.6	14.7	14.7	68.177	626	626	0	17.788	19.6	14.7	8.5	6.7	2.9	2.9	14.7	12.9
B2HCX2	B2HCX2	3	3	3	sp|B2HCX2|RS11_MYCMM 30S ribosomal protein S11 OS=Mycobacterium marinum (strain ATCC BAA-535 / M) OX=216594 GN=rpsK PE=3 SV=1	1	3	3	3	2	3	3	2	2	3	2	3	2	3	3	2	2	3	2	3	2	3	3	2	2	3	2	3	16.7	16.7	16.7	14.686	138	138	0	17.785	16.7	16.7	16.7	11.6	11.6	16.7	11.6	16.7
B2HCV6	B2HCV6	3	3	3	tr|B2HCV6|B2HCV6_MYCMM Methionine aminopeptidase OS=Mycobacterium marinum (strain ATCC BAA-535 / M) OX=216594 GN=mapA PE=3 SV=1	1	3	3	3	1	0	2	1	0	0	2	1	1	0	2	1	0	0	2	1	1	0	2	1	0	0	2	1	16.2	16.2	16.2	27.581	266	266	0	17.783	5.6	0	10.5	4.9	0	0	10.5	5.6
B2HS63	B2HS63	2	2	2	sp|B2HS63|LOGH_MYCMM Cytokinin riboside 5-monophosphate phosphoribohydrolase OS=Mycobacterium marinum (strain ATCC BAA-535 / M) OX=216594 GN=MMAR_4233 PE=1 SV=1	1	2	2	2	1	2	1	0	0	0	2	2	1	2	1	0	0	0	2	2	1	2	1	0	0	0	2	2	14.4	14.4	14.4	20.031	187	187	0	17.768	8	14.4	6.4	0	0	0	14.4	14.4
B2HMI7	B2HMI7	6	6	6	tr|B2HMI7|B2HMI7_MYCMM Oxidoreductase OS=Mycobacterium marinum (strain ATCC BAA-535 / M) OX=216594 GN=MMAR_5352 PE=4 SV=1	1	6	6	6	4	4	2	2	3	2	6	6	4	4	2	2	3	2	6	6	4	4	2	2	3	2	6	6	15.6	15.6	15.6	50.151	463	463	0	17.756	10.6	10.6	5	5	6.7	3.9	15.6	15.6
B2HDU2	B2HDU2	5	5	5	tr|B2HDU2|B2HDU2_MYCMM Succinate dehydrogenase (Iron-sulphur protein subunit) SdhB OS=Mycobacterium marinum (strain ATCC BAA-535 / M) OX=216594 GN=sdhB PE=4 SV=1	1	5	5	5	2	2	3	3	3	3	3	2	2	2	3	3	3	3	3	2	2	2	3	3	3	3	3	2	20.7	20.7	20.7	29.982	270	270	0	17.713	10.4	10.4	12.2	12.2	12.2	13	14.1	9.3
B2HMW1	B2HMW1	4	4	4	tr|B2HMW1|B2HMW1_MYCMM Uncharacterized protein OS=Mycobacterium marinum (strain ATCC BAA-535 / M) OX=216594 GN=MMAR_0433 PE=4 SV=1	1	4	4	4	1	1	1	1	0	0	3	3	1	1	1	1	0	0	3	3	1	1	1	1	0	0	3	3	50	50	50	10.497	96	96	0	17.665	17.7	17.7	17.7	11.5	0	0	38.5	38.5
B2HD63	B2HD63	4	4	4	tr|B2HD63|B2HD63_MYCMM Conserved protein OS=Mycobacterium marinum (strain ATCC BAA-535 / M) OX=216594 GN=MMAR_2758 PE=4 SV=1	1	4	4	4	4	4	3	2	2	2	3	4	4	4	3	2	2	2	3	4	4	4	3	2	2	2	3	4	34	34	34	16.067	147	147	0	17.658	34	34	19	12.2	12.2	12.2	19	34
B2HP30	B2HP30	5	5	5	tr|B2HP30|B2HP30_MYCMM Aspartate aminotransferase AspC OS=Mycobacterium marinum (strain ATCC BAA-535 / M) OX=216594 GN=aspC PE=4 SV=1	1	5	5	5	3	4	2	4	2	2	4	4	3	4	2	4	2	2	4	4	3	4	2	4	2	2	4	4	9.8	9.8	9.8	47.662	429	429	0	17.621	6.1	7.7	3.7	7.7	4	4	7.7	7.7
B2HMZ8	B2HMZ8	1	1	1	tr|B2HMZ8|B2HMZ8_MYCMM Aldehyde dehydrogenase OS=Mycobacterium marinum (strain ATCC BAA-535 / M) OX=216594 GN=MMAR_0472 PE=3 SV=1	1	1	1	1	0	0	1	1	1	1	0	0	0	0	1	1	1	1	0	0	0	0	1	1	1	1	0	0	3.5	3.5	3.5	51.663	488	488	0	17.491	0	0	3.5	3.5	3.5	3.5	0	0
B2HIL2	B2HIL2	6	6	6	tr|B2HIL2|B2HIL2_MYCMM Conserved hypothetical membrane protein OS=Mycobacterium marinum (strain ATCC BAA-535 / M) OX=216594 GN=MMAR_1757 PE=4 SV=1	1	6	6	6	3	2	4	3	2	1	4	4	3	2	4	3	2	1	4	4	3	2	4	3	2	1	4	4	16	16	16	45.075	418	418	0	17.483	7.2	5.5	10	8.4	5	2.6	10	10.8
B2HJ18	B2HJ18	4	4	4	tr|B2HJ18|B2HJ18_MYCMM Conserved hypothetical Zn-dependent hydrolase OS=Mycobacterium marinum (strain ATCC BAA-535 / M) OX=216594 GN=MMAR_5077 PE=4 SV=1	1	4	4	4	2	2	2	2	2	1	2	2	2	2	2	2	2	1	2	2	2	2	2	2	2	1	2	2	13.7	13.7	13.7	33.198	306	306	0	17.396	5.9	5.9	5.9	8.2	5.9	3.3	5.6	5.9
B2HEN8	B2HEN8	5	5	5	tr|B2HEN8|B2HEN8_MYCMM Mannose-6-phosphate isomerase ManA OS=Mycobacterium marinum (strain ATCC BAA-535 / M) OX=216594 GN=manA PE=3 SV=1	1	5	5	5	5	4	1	1	2	0	2	2	5	4	1	1	2	0	2	2	5	4	1	1	2	0	2	2	14.5	14.5	14.5	43.755	408	408	0	17.38	14.5	10.3	2.5	2.5	4.4	0	4.7	4.7
B2HHF6	B2HHF6	4	4	4	tr|B2HHF6|B2HHF6_MYCMM FMN_red domain-containing protein OS=Mycobacterium marinum (strain ATCC BAA-535 / M) OX=216594 GN=MMAR_1638 PE=4 SV=1	1	4	4	4	3	3	3	2	2	2	3	3	3	3	3	2	2	2	3	3	3	3	3	2	2	2	3	3	26.5	26.5	26.5	19.266	185	185	0	17.328	20.5	17.8	17.8	11.9	11.9	11.9	20.5	17.8
B2HF55	B2HF55	5	5	5	tr|B2HF55|B2HF55_MYCMM Putative_PNPOx domain-containing protein OS=Mycobacterium marinum (strain ATCC BAA-535 / M) OX=216594 GN=MMAR_3036 PE=4 SV=1	1	5	5	5	3	4	3	1	1	1	5	4	3	4	3	1	1	1	5	4	3	4	3	1	1	1	5	4	41.9	41.9	41.9	14.156	129	129	0	17.316	20.9	36.4	19.4	7.8	6.2	6.2	41.9	36.4
B2HNE6	B2HNE6	7	7	7	sp|B2HNE6|PYRB_MYCMM Aspartate carbamoyltransferase OS=Mycobacterium marinum (strain ATCC BAA-535 / M) OX=216594 GN=pyrB PE=3 SV=1	1	7	7	7	3	3	3	2	4	4	4	5	3	3	3	2	4	4	4	5	3	3	3	2	4	4	4	5	23.8	23.8	23.8	33.819	320	320	0	17.285	11.9	11.9	8.8	6.2	11.9	11.2	11.9	18.8
B2HNG2	B2HNG2	9	9	9	sp|B2HNG2|CLPX_MYCMM ATP-dependent Clp protease ATP-binding subunit ClpX OS=Mycobacterium marinum (strain ATCC BAA-535 / M) OX=216594 GN=clpX PE=3 SV=1	1	9	9	9	3	4	5	5	3	4	4	3	3	4	5	5	3	4	4	3	3	4	5	5	3	4	4	3	22.1	22.1	22.1	46.816	426	426	0	17.277	6.8	9.4	10.8	11	7.5	8.7	10.1	6.8
B2HGY0	B2HGY0	5	5	5	tr|B2HGY0|B2HGY0_MYCMM Aminomethyltransferase OS=Mycobacterium marinum (strain ATCC BAA-535 / M) OX=216594 GN=gcvT PE=3 SV=1	1	5	5	5	4	4	3	3	3	3	5	4	4	4	3	3	3	3	5	4	4	4	3	3	3	3	5	4	19.3	19.3	19.3	38.607	367	367	0	17.275	13.4	13.4	11.2	11.2	11.2	11.2	19.3	13.4
B2HSN8	B2HSN8	2	2	2	sp|B2HSN8|RL16_MYCMM 50S ribosomal protein L16 OS=Mycobacterium marinum (strain ATCC BAA-535 / M) OX=216594 GN=rplP PE=3 SV=1	1	2	2	2	2	2	2	2	1	1	2	2	2	2	2	2	1	1	2	2	2	2	2	2	1	1	2	2	19.6	19.6	19.6	15.706	138	138	0	17.246	19.6	19.6	19.6	19.6	10.1	10.1	19.6	19.6
B2HIK2	B2HIK2	4	4	4	tr|B2HIK2|B2HIK2_MYCMM Conserved membrane protein OS=Mycobacterium marinum (strain ATCC BAA-535 / M) OX=216594 GN=MMAR_1747 PE=4 SV=1	1	4	4	4	1	1	2	3	2	3	2	1	1	1	2	3	2	3	2	1	1	1	2	3	2	3	2	1	14.5	14.5	14.5	27.107	255	255	0	17.207	3.1	3.1	7.1	11	7.8	11	6.7	3.5
B2HJK1	B2HJK1	5	5	5	tr|B2HJK1|B2HJK1_MYCMM Nitrogen regulatory protein P-II GlnB OS=Mycobacterium marinum (strain ATCC BAA-535 / M) OX=216594 GN=glnB PE=3 SV=1	1	5	5	5	1	3	2	4	2	2	4	3	1	3	2	4	2	2	4	3	1	3	2	4	2	2	4	3	50	50	50	12.201	112	112	0	17.172	13.4	33.9	25.9	40.2	21.4	17.9	40.2	33.9
B2HFK6	B2HFK6	5	5	5	tr|B2HFK6|B2HFK6_MYCMM Uncharacterized protein OS=Mycobacterium marinum (strain ATCC BAA-535 / M) OX=216594 GN=MMAR_1392 PE=4 SV=1	1	5	5	5	5	5	3	5	3	1	2	5	5	5	3	5	3	1	2	5	5	5	3	5	3	1	2	5	15	15	15	41.794	374	374	0	16.998	15	15	8.8	15	9.1	2.1	4	15
B2HRM1	B2HRM1	6	6	6	tr|B2HRM1|B2HRM1_MYCMM AAA_31 domain-containing protein OS=Mycobacterium marinum (strain ATCC BAA-535 / M) OX=216594 GN=MMAR_0876 PE=4 SV=1	1	6	6	6	2	2	3	4	3	4	3	3	2	2	3	4	3	4	3	3	2	2	3	4	3	4	3	3	15.1	15.1	15.1	47.045	438	438	0	16.948	5	5	6.8	9.1	6.4	8	9.4	6.8
B2HT18	B2HT18	3	3	3	tr|B2HT18|B2HT18_MYCMM Uncharacterized protein OS=Mycobacterium marinum (strain ATCC BAA-535 / M) OX=216594 GN=MMAR_4332 PE=4 SV=1	1	3	3	3	2	2	1	1	2	1	1	2	2	2	1	1	2	1	1	2	2	2	1	1	2	1	1	2	16.4	16.4	16.4	21.992	201	201	0	16.943	9.5	9.5	5	5	11.9	5	5	9.5
B2HKZ0	B2HKZ0	6	6	6	sp|B2HKZ0|THYX_MYCMM Flavin-dependent thymidylate synthase OS=Mycobacterium marinum (strain ATCC BAA-535 / M) OX=216594 GN=thyX PE=3 SV=1	1	6	6	6	3	2	2	3	1	5	2	1	3	2	2	3	1	5	2	1	3	2	2	3	1	5	2	1	22	22	22	27.606	250	250	0	16.868	11.6	6.8	6.8	10.8	3.6	17.6	6.8	3.2
B2HHP2	B2HHP2	1	1	1	tr|B2HHP2|B2HHP2_MYCMM Conserved hypothetical hydrolase OS=Mycobacterium marinum (strain ATCC BAA-535 / M) OX=216594 GN=MMAR_3314 PE=4 SV=1	1	1	1	1	1	1	1	1	1	0	0	0	1	1	1	1	1	0	0	0	1	1	1	1	1	0	0	0	3.7	3.7	3.7	42.231	374	374	0	16.854	3.7	3.7	3.7	3.7	3.7	0	0	0
B2HFJ0	B2HFJ0	2	2	2	tr|B2HFJ0|B2HFJ0_MYCMM SnoaL-like domain-containing protein OS=Mycobacterium marinum (strain ATCC BAA-535 / M) OX=216594 GN=MMAR_1376 PE=4 SV=1	1	2	2	2	1	2	0	0	0	0	0	0	1	2	0	0	0	0	0	0	1	2	0	0	0	0	0	0	14.6	14.6	14.6	16.642	151	151	0	16.799	9.9	14.6	0	0	0	0	0	0
B2HD16	B2HD16	7	7	7	tr|B2HD16|B2HD16_MYCMM Metal-dependent hydrolase OS=Mycobacterium marinum (strain ATCC BAA-535 / M) OX=216594 GN=MMAR_1131 PE=4 SV=1	1	7	7	7	3	3	3	2	2	2	5	2	3	3	3	2	2	2	5	2	3	3	3	2	2	2	5	2	11.8	11.8	11.8	59.716	551	551	0	16.774	6.2	6.2	5.4	3.6	4	3.3	8.2	4.2
B2HRF4	B2HRF4	6	6	6	tr|B2HRF4|B2HRF4_MYCMM Uncharacterized protein OS=Mycobacterium marinum (strain ATCC BAA-535 / M) OX=216594 GN=MMAR_4178 PE=4 SV=1	1	6	6	6	5	4	5	2	1	1	3	3	5	4	5	2	1	1	3	3	5	4	5	2	1	1	3	3	38.7	38.7	38.7	17.021	150	150	0	16.716	33.3	26	31.3	15.3	10.7	5.3	12.7	15.3
B2HT32;B2HNQ0	B2HT32;B2HNQ0	1;1	1;1	1;1	tr|B2HT32|B2HT32_MYCMM PPE family protein OS=Mycobacterium marinum (strain ATCC BAA-535 / M) OX=216594 GN=MMAR_4346 PE=4 SV=1;tr|B2HNQ0|B2HNQ0_MYCMM PPE family protein OS=Mycobacterium marinum (strain ATCC BAA-535 / M) OX=216594 GN=MMAR_5448 PE=4 SV=1	2	1	1	1	0	1	0	0	0	0	1	1	0	1	0	0	0	0	1	1	0	1	0	0	0	0	1	1	4.2	4.2	4.2	33.339	330	330;367	0	16.703	0	4.2	0	0	0	0	4.2	4.2
B2HDU8	B2HDU8	6	6	6	sp|B2HDU8|ADD_MYCMM Adenosine deaminase OS=Mycobacterium marinum (strain ATCC BAA-535 / M) OX=216594 GN=add PE=3 SV=1	1	6	6	6	6	6	4	3	1	2	4	3	6	6	4	3	1	2	4	3	6	6	4	3	1	2	4	3	14.9	14.9	14.9	39.695	362	362	0	16.671	14.9	14.9	10.5	7.7	2.2	4.7	10.5	7.5
B2HLP3	B2HLP3	4	4	4	tr|B2HLP3|B2HLP3_MYCMM Trehalose synthase TreS OS=Mycobacterium marinum (strain ATCC BAA-535 / M) OX=216594 GN=treS PE=4 SV=1	1	4	4	4	2	2	1	1	0	1	1	2	2	2	1	1	0	1	1	2	2	2	1	1	0	1	1	2	6.6	6.6	6.6	67.957	595	595	0	16.639	3.2	3.4	1.7	1.8	0	1.5	1.5	3.4
B2HNV8	B2HNV8	3	3	3	tr|B2HNV8|B2HNV8_MYCMM Transcriptional regulatory protein (Possibly TetR-family) OS=Mycobacterium marinum (strain ATCC BAA-535 / M) OX=216594 GN=MMAR_0536 PE=4 SV=1	1	3	3	3	1	2	1	2	1	1	1	1	1	2	1	2	1	1	1	1	1	2	1	2	1	1	1	1	13.8	13.8	13.8	23.364	218	218	0	16.637	6.4	10.1	6.4	10.1	6.4	6.4	6.4	6.4
B2HGZ1	B2HGZ1	3	3	3	tr|B2HGZ1|B2HGZ1_MYCMM Nudix hydrolase domain-containing protein OS=Mycobacterium marinum (strain ATCC BAA-535 / M) OX=216594 GN=MMAR_4841 PE=3 SV=1	1	3	3	3	2	2	2	2	1	0	3	2	2	2	2	2	1	0	3	2	2	2	2	2	1	0	3	2	26.8	26.8	26.8	15.532	142	142	0	16.62	16.2	16.2	16.2	16.2	8.5	0	26.8	16.2
B2HHU7	B2HHU7	6	6	6	tr|B2HHU7|B2HHU7_MYCMM Conserved membrane protein OS=Mycobacterium marinum (strain ATCC BAA-535 / M) OX=216594 GN=MMAR_4943 PE=4 SV=1	1	6	6	6	1	2	2	2	4	2	2	2	1	2	2	2	4	2	2	2	1	2	2	2	4	2	2	2	27.3	27.3	27.3	24.806	242	242	0	16.563	6.6	10.7	8.3	8.3	19	10.7	12.4	5.8
B2HK78	B2HK78	8	8	8	tr|B2HK78|B2HK78_MYCMM Anion transporter ATPase OS=Mycobacterium marinum (strain ATCC BAA-535 / M) OX=216594 GN=MMAR_5169 PE=4 SV=1	1	8	8	8	3	3	2	3	3	4	4	2	3	3	2	3	3	4	4	2	3	3	2	3	3	4	4	2	21.5	21.5	21.5	41.302	386	386	0	16.538	8.8	8.8	4.7	7.5	8.3	10.6	11.7	5.2
B2HIH3	B2HIH3	4	4	4	tr|B2HIH3|B2HIH3_MYCMM 2-hydroxyhepta-2,4-diene-1,7-dioate isomerase OS=Mycobacterium marinum (strain ATCC BAA-535 / M) OX=216594 GN=MMAR_1718 PE=1 SV=1	1	4	4	4	4	4	4	4	3	3	3	4	4	4	4	4	3	3	3	4	4	4	4	4	3	3	3	4	14.7	14.7	14.7	27.859	265	265	0	16.48	14.7	14.7	14.7	14.7	12.1	12.1	12.1	14.7
B2HDV1	B2HDV1	6	6	6	tr|B2HDV1|B2HDV1_MYCMM HpcH_HpaI domain-containing protein OS=Mycobacterium marinum (strain ATCC BAA-535 / M) OX=216594 GN=MMAR_1209 PE=3 SV=1	1	6	6	6	4	4	3	4	4	4	2	1	4	4	3	4	4	4	2	1	4	4	3	4	4	4	2	1	13.4	13.4	13.4	44.16	418	418	0	16.471	9.1	8.9	6	8.1	8.1	8.1	3.6	1.7
B2HS47	B2HS47	4	4	4	sp|B2HS47|Y4217_MYCMM Putative O-methyltransferase MMAR_4217 OS=Mycobacterium marinum (strain ATCC BAA-535 / M) OX=216594 GN=MMAR_4217 PE=3 SV=1	1	4	4	4	2	2	0	2	2	2	2	2	2	2	0	2	2	2	2	2	2	2	0	2	2	2	2	2	18.8	18.8	18.8	23.032	224	224	0	16.458	11.2	11.2	0	6.7	6.7	6.7	7.1	12.1
B2HJM0	B2HJM0	2	2	2	tr|B2HJM0|B2HJM0_MYCMM Uncharacterized protein OS=Mycobacterium marinum (strain ATCC BAA-535 / M) OX=216594 GN=MMAR_1807 PE=4 SV=1	1	2	2	2	1	1	1	1	1	1	1	1	1	1	1	1	1	1	1	1	1	1	1	1	1	1	1	1	26.7	26.7	26.7	12.196	101	101	0	16.45	12.9	12.9	12.9	12.9	12.9	12.9	13.9	12.9
B2HR26	B2HR26	5	5	5	tr|B2HR26|B2HR26_MYCMM N-acetyl-gamma-glutamyl-phosphate reductase OS=Mycobacterium marinum (strain ATCC BAA-535 / M) OX=216594 GN=argC PE=3 SV=1	1	5	5	5	5	2	1	1	4	4	4	3	5	2	1	1	4	4	4	3	5	2	1	1	4	4	4	3	18.9	18.9	18.9	36.249	350	350	0	16.313	18.9	10.9	2.6	2.6	10.6	10.6	16	13.7
B2HSU7	B2HSU7	3	3	3	tr|B2HSU7|B2HSU7_MYCMM Proline rich membrane-anchored mycosin MycP5 OS=Mycobacterium marinum (strain ATCC BAA-535 / M) OX=216594 GN=mycP5 PE=4 SV=1	1	3	3	3	3	3	3	2	2	1	3	3	3	3	3	2	2	1	3	3	3	3	3	2	2	1	3	3	5.9	5.9	5.9	59.837	580	580	0	16.274	5.9	5.9	5.9	3.8	3.8	1.6	5.9	5.9
B2HDB7	B2HDB7	4	4	4	tr|B2HDB7|B2HDB7_MYCMM Oxidoreductase FadB5 OS=Mycobacterium marinum (strain ATCC BAA-535 / M) OX=216594 GN=fadB5 PE=4 SV=1	1	4	4	4	3	3	2	1	1	1	4	4	3	3	2	1	1	1	4	4	3	3	2	1	1	1	4	4	13.2	13.2	13.2	35.434	334	334	0	16.201	10.5	10.8	5.1	3.6	3.6	4.5	13.2	13.2
B2HPZ3	B2HPZ3	3	3	3	sp|B2HPZ3|ACKA_MYCMM Acetate kinase OS=Mycobacterium marinum (strain ATCC BAA-535 / M) OX=216594 GN=ackA PE=1 SV=1	1	3	3	3	3	3	1	1	1	1	3	3	3	3	1	1	1	1	3	3	3	3	1	1	1	1	3	3	10.1	10.1	10.1	41.617	388	388	0	16.194	10.1	10.1	3.4	3.4	4.1	4.1	10.1	10.1
B2HQW2	B2HQW2	5	5	5	tr|B2HQW2|B2HQW2_MYCMM Conserved protein OS=Mycobacterium marinum (strain ATCC BAA-535 / M) OX=216594 GN=MMAR_0822 PE=4 SV=1	1	5	5	5	1	3	1	2	1	0	3	1	1	3	1	2	1	0	3	1	1	3	1	2	1	0	3	1	18.9	18.9	18.9	36.595	344	344	0	16.152	2	11.3	2	4.9	2.9	0	12.5	2
B2HP75	B2HP75	8	8	8	sp|B2HP75|WHIA_MYCMM Probable cell division protein WhiA OS=Mycobacterium marinum (strain ATCC BAA-535 / M) OX=216594 GN=whiA PE=3 SV=1	1	8	8	8	3	5	3	2	3	1	5	4	3	5	3	2	3	1	5	4	3	5	3	2	3	1	5	4	23.7	23.7	23.7	34.864	325	325	0	16.059	10.2	13.2	10.2	7.4	12.6	4.3	17.5	10.2
B2HHU4	B2HHU4	3	3	3	tr|B2HHU4|B2HHU4_MYCMM Conserved protein OS=Mycobacterium marinum (strain ATCC BAA-535 / M) OX=216594 GN=MMAR_4940 PE=4 SV=1	1	3	3	3	2	2	2	2	1	1	2	3	2	2	2	2	1	1	2	3	2	2	2	2	1	1	2	3	32.1	32.1	32.1	14.799	134	134	0	16.053	16.4	16.4	16.4	16.4	7.5	7.5	16.4	32.1
B2HEM3	B2HEM3	4	4	4	tr|B2HEM3|B2HEM3_MYCMM Conserved protein OS=Mycobacterium marinum (strain ATCC BAA-535 / M) OX=216594 GN=MMAR_1272 PE=4 SV=1	1	4	4	4	4	4	3	3	2	4	4	4	4	4	3	3	2	4	4	4	4	4	3	3	2	4	4	4	38	38	38	9.6769	92	92	0	16.04	38	38	28.3	19.6	27.2	38	38	38
B2HEN7	B2HEN7	5	5	5	tr|B2HEN7|B2HEN7_MYCMM Uncharacterized protein OS=Mycobacterium marinum (strain ATCC BAA-535 / M) OX=216594 GN=MMAR_1286 PE=4 SV=1	1	5	5	5	4	3	4	3	1	1	5	3	4	3	4	3	1	1	5	3	4	3	4	3	1	1	5	3	13	13	13	37.521	369	369	0	16.037	10.6	7.6	10.6	8.4	2.7	2.7	13	7.6
B2HNU4	B2HNU4	3	3	3	tr|B2HNU4|B2HNU4_MYCMM Aminoglycoside 2-N-acetyltransferase Aac OS=Mycobacterium marinum (strain ATCC BAA-535 / M) OX=216594 GN=aac PE=4 SV=1	1	3	3	3	2	3	1	1	1	1	1	2	2	3	1	1	1	1	1	2	2	3	1	1	1	1	1	2	21.5	21.5	21.5	19.7	181	181	0	15.923	12.2	21.5	6.6	6.6	6.6	6.6	6.6	12.2
B2HEK6	B2HEK6	5	5	5	tr|B2HEK6|B2HEK6_MYCMM Conserved protein OS=Mycobacterium marinum (strain ATCC BAA-535 / M) OX=216594 GN=MMAR_1255 PE=4 SV=1	1	5	5	5	1	1	3	3	1	3	2	4	1	1	3	3	1	3	2	4	1	1	3	3	1	3	2	4	36.8	36.8	36.8	11.504	106	106	0	15.911	9.4	9.4	25.5	25.5	6.6	25.5	16	36.8
B2HIT4	B2HIT4	9	7	7	tr|B2HIT4|B2HIT4_MYCMM Ferredoxin-dependent nitrite/sulphite reductase NirA OS=Mycobacterium marinum (strain ATCC BAA-535 / M) OX=216594 GN=nirA PE=3 SV=1	1	9	7	7	4	4	5	4	2	4	6	3	3	3	3	2	1	2	5	2	3	3	3	2	1	2	5	2	17.1	14.2	14.2	62.258	555	555	0	15.907	7.6	7.6	8.8	7.2	2.7	6.5	11.4	4.9
B2HGB5	B2HGB5	5	5	5	tr|B2HGB5|B2HGB5_MYCMM Cold shock protein a, CspA OS=Mycobacterium marinum (strain ATCC BAA-535 / M) OX=216594 GN=cspA PE=4 SV=1	1	5	5	5	4	4	4	4	3	3	4	5	4	4	4	4	3	3	4	5	4	4	4	4	3	3	4	5	80.6	80.6	80.6	7.354	67	67	0	15.87	62.7	62.7	62.7	62.7	40.3	40.3	62.7	80.6
B2HD35	B2HD35	4	4	4	tr|B2HD35|B2HD35_MYCMM Oxidoreductase OS=Mycobacterium marinum (strain ATCC BAA-535 / M) OX=216594 GN=MMAR_2730 PE=4 SV=1	1	4	4	4	2	4	4	3	3	1	2	2	2	4	4	3	3	1	2	2	2	4	4	3	3	1	2	2	18.7	18.7	18.7	23.29	225	225	0	15.85	9.8	18.7	18.7	14.7	14.7	4.9	9.8	9.8
B2HL02	B2HL02	3	3	3	tr|B2HL02|B2HL02_MYCMM Conserved protein OS=Mycobacterium marinum (strain ATCC BAA-535 / M) OX=216594 GN=MMAR_1973 PE=4 SV=1	1	3	3	3	2	2	3	3	3	3	2	2	2	2	3	3	3	3	2	2	2	2	3	3	3	3	2	2	22.6	22.6	22.6	16.353	146	146	0	15.832	14.4	14.4	22.6	22.6	22.6	22.6	15.8	15.8
B2HEZ7	B2HEZ7	3	3	3	tr|B2HEZ7|B2HEZ7_MYCMM Acyl-ACP thioesterase, FatA OS=Mycobacterium marinum (strain ATCC BAA-535 / M) OX=216594 GN=fatA PE=4 SV=1	1	3	3	3	3	3	2	1	2	2	2	3	3	3	2	1	2	2	2	3	3	3	2	1	2	2	2	3	10.8	10.8	10.8	28.551	250	250	0	15.801	10.8	10.8	7.6	3.2	6.4	6.4	7.6	10.8
B2HJ64	B2HJ64	1	1	1	tr|B2HJ64|B2HJ64_MYCMM Conserved hypothetical lipoprotein LpqG OS=Mycobacterium marinum (strain ATCC BAA-535 / M) OX=216594 GN=lpqG PE=4 SV=1	1	1	1	1	1	1	0	0	0	1	1	1	1	1	0	0	0	1	1	1	1	1	0	0	0	1	1	1	6.5	6.5	6.5	25.868	248	248	0	15.764	6.5	6.5	0	0	0	6.5	6.5	6.5
B2HQQ0	B2HQQ0	2	2	2	tr|B2HQQ0|B2HQQ0_MYCMM Uncharacterized protein OS=Mycobacterium marinum (strain ATCC BAA-535 / M) OX=216594 GN=MMAR_0760 PE=4 SV=1	1	2	2	2	0	2	2	1	0	0	2	1	0	2	2	1	0	0	2	1	0	2	2	1	0	0	2	1	16.3	16.3	16.3	13.453	129	129	0	15.737	0	16.3	16.3	8.5	0	0	16.3	8.5
B2HLU1	B2HLU1	7	7	7	tr|B2HLU1|B2HLU1_MYCMM Phosphotyrosine protein phosphatase PtpB OS=Mycobacterium marinum (strain ATCC BAA-535 / M) OX=216594 GN=ptpB PE=4 SV=1	1	7	7	7	4	4	1	3	2	4	2	3	4	4	1	3	2	4	2	3	4	4	1	3	2	4	2	3	26.1	26.1	26.1	30.164	276	276	0	15.726	14.1	16.3	4.7	10.1	7.6	13.4	7.2	10.5
B2HLX2	B2HLX2	2	2	2	tr|B2HLX2|B2HLX2_MYCMM Esterase LipW OS=Mycobacterium marinum (strain ATCC BAA-535 / M) OX=216594 GN=lipW PE=1 SV=1	1	2	2	2	1	1	0	0	1	1	0	0	1	1	0	0	1	1	0	0	1	1	0	0	1	1	0	0	9.9	9.9	9.9	33.517	313	313	0	15.723	4.8	4.8	0	0	5.1	5.1	0	0
B2HPU7	B2HPU7	4	4	4	tr|B2HPU7|B2HPU7_MYCMM Ethanolamine ammonia-lyase light chain OS=Mycobacterium marinum (strain ATCC BAA-535 / M) OX=216594 GN=eutC PE=3 SV=1	1	4	4	4	2	3	2	1	1	1	2	3	2	3	2	1	1	1	2	3	2	3	2	1	1	1	2	3	20.2	20.2	20.2	26.885	257	257	0	15.63	10.5	16	11.3	4.3	4.3	4.3	10.5	16
B2HD03	B2HD03	4	4	4	tr|B2HD03|B2HD03_MYCMM Alanine racemase OS=Mycobacterium marinum (strain ATCC BAA-535 / M) OX=216594 GN=alr PE=3 SV=1	1	4	4	4	2	2	3	1	3	3	2	1	2	2	3	1	3	3	2	1	2	2	3	1	3	3	2	1	11.1	11.1	11.1	41.044	388	388	0	15.61	5.9	5.9	7.7	2.6	7.7	7.7	5.7	2.6
B2HEM2;B2HN98	B2HEM2	7;2	7;2	7;2	tr|B2HEM2|B2HEM2_MYCMM Metal cation-transporting P-type ATPase C CtpC OS=Mycobacterium marinum (strain ATCC BAA-535 / M) OX=216594 GN=ctpC PE=3 SV=1	2	7	7	7	5	5	3	5	3	2	5	5	5	5	3	5	3	2	5	5	5	5	3	5	3	2	5	5	11.3	11.3	11.3	77.846	732	732;716	0	15.581	7.5	8.6	4.1	7.5	3.8	2.7	7.5	7.5
B2HJX0	B2HJX0	3	3	3	tr|B2HJX0|B2HJX0_MYCMM Uncharacterized protein OS=Mycobacterium marinum (strain ATCC BAA-535 / M) OX=216594 GN=MMAR_3493 PE=4 SV=1	1	3	3	3	1	1	2	3	2	3	1	1	1	1	2	3	2	3	1	1	1	1	2	3	2	3	1	1	19.4	19.4	19.4	15.462	139	139	0	15.537	6.5	6.5	12.9	19.4	12.9	19.4	6.5	6.5
B2HIK1	B2HIK1	6	6	6	tr|B2HIK1|B2HIK1_MYCMM Lipase/esterase LipN OS=Mycobacterium marinum (strain ATCC BAA-535 / M) OX=216594 GN=lipN PE=4 SV=1	1	6	6	6	3	1	4	2	2	2	5	3	3	1	4	2	2	2	5	3	3	1	4	2	2	2	5	3	16.9	16.9	16.9	39.369	372	372	0	15.495	8.9	3.2	11.6	5.6	5.1	5.1	14.2	9.1
B2HI98	B2HI98	1	1	1	sp|B2HI98|Y053_MYCMM UPF0301 protein MMAR_0053 OS=Mycobacterium marinum (strain ATCC BAA-535 / M) OX=216594 GN=MMAR_0053 PE=3 SV=1	1	1	1	1	1	0	1	0	1	1	1	1	1	0	1	0	1	1	1	1	1	0	1	0	1	1	1	1	6	6	6	21.775	201	201	0	15.464	6	0	6	0	6	6	6	6
B2HKZ2	B2HKZ2	5	5	5	tr|B2HKZ2|B2HKZ2_MYCMM Ribonuclease J OS=Mycobacterium marinum (strain ATCC BAA-535 / M) OX=216594 GN=rnj PE=3 SV=1	1	5	5	5	3	4	2	2	2	1	1	3	3	4	2	2	2	1	1	3	3	4	2	2	2	1	1	3	9.7	9.7	9.7	59.578	558	558	0	15.414	5.2	8.4	3.9	3.9	3.4	1.3	2.7	6.1
B2HG32	B2HG32	3	3	3	tr|B2HG32|B2HG32_MYCMM Acetyl-CoA acetyltransferase FadA6_2 OS=Mycobacterium marinum (strain ATCC BAA-535 / M) OX=216594 GN=fadA6_2 PE=3 SV=1	1	3	3	3	2	2	2	2	0	0	3	2	2	2	2	2	0	0	3	2	2	2	2	2	0	0	3	2	8	8	8	39.9	386	386	0	15.331	5.7	5.7	5.7	5.7	0	0	8	5.7
B2HCW3	B2HCW3	7	7	7	tr|B2HCW3|B2HCW3_MYCMM Methylmalonate semialdehyde dehydrogenase, MmsA OS=Mycobacterium marinum (strain ATCC BAA-535 / M) OX=216594 GN=mmsA PE=4 SV=1	1	7	7	7	5	3	2	3	4	3	4	2	5	3	2	3	4	3	4	2	5	3	2	3	4	3	4	2	18.4	18.4	18.4	54.272	506	506	0	15.312	13.2	8.1	4	7.1	10.3	6.7	8.3	4
B2HQ40	B2HQ40	6	6	6	tr|B2HQ40|B2HQ40_MYCMM Nucleotidyltransferase OS=Mycobacterium marinum (strain ATCC BAA-535 / M) OX=216594 GN=MMAR_2334 PE=4 SV=1	1	6	6	6	3	3	3	1	1	1	3	3	3	3	3	1	1	1	3	3	3	3	3	1	1	1	3	3	29.4	29.4	29.4	28.177	245	245	0	15.262	18	18.8	15.5	4.5	3.3	3.3	18.4	18.4
B2HHH0	B2HHH0	3	3	3	tr|B2HHH0|B2HHH0_MYCMM Phosphoserine phosphatase SerB2 OS=Mycobacterium marinum (strain ATCC BAA-535 / M) OX=216594 GN=serB2 PE=4 SV=1	1	3	3	3	1	2	0	0	1	0	2	2	1	2	0	0	1	0	2	2	1	2	0	0	1	0	2	2	9.5	9.5	9.5	43.442	411	411	0	15.106	3.4	7.3	0	0	2.2	0	7.3	7.3
B2HQ42	B2HQ42	3	3	3	tr|B2HQ42|B2HQ42_MYCMM UDP-glucose 4-epimerase, GalE6 OS=Mycobacterium marinum (strain ATCC BAA-535 / M) OX=216594 GN=galE6 PE=4 SV=1	1	3	3	3	2	2	3	1	2	2	2	2	2	2	3	1	2	2	2	2	2	2	3	1	2	2	2	2	9.8	9.8	9.8	36.598	338	338	0	15.059	6.2	6.2	9.8	3.8	7.4	7.4	6.2	6.2
B2HH00	B2HH00	4	4	4	tr|B2HH00|B2HH00_MYCMM Deaminase OS=Mycobacterium marinum (strain ATCC BAA-535 / M) OX=216594 GN=MMAR_4851 PE=4 SV=1	1	4	4	4	2	2	1	2	1	0	2	2	2	2	1	2	1	0	2	2	2	2	1	2	1	0	2	2	21.1	21.1	21.1	18.72	166	166	0	15.036	7.2	14.5	7.2	7.2	6.6	0	7.2	14.5
B2HMG7	B2HMG7	5	5	5	tr|B2HMG7|B2HMG7_MYCMM Folylpolyglutamate synthase protein FolC OS=Mycobacterium marinum (strain ATCC BAA-535 / M) OX=216594 GN=folC PE=4 SV=1	1	5	5	5	2	2	1	0	2	3	2	3	2	2	1	0	2	3	2	3	2	2	1	0	2	3	2	3	11.2	11.2	11.2	50.589	484	484	0	14.972	5.6	5.6	2.5	0	4.1	5.6	5.6	8.1
B2HH27	B2HH27	4	4	4	tr|B2HH27|B2HH27_MYCMM GCV_T domain-containing protein OS=Mycobacterium marinum (strain ATCC BAA-535 / M) OX=216594 GN=MMAR_4878 PE=3 SV=1	1	4	4	4	2	3	4	4	3	3	3	4	2	3	4	4	3	3	3	4	2	3	4	4	3	3	3	4	13.5	13.5	13.5	38.558	363	363	0	14.954	8.3	10.5	13.5	13.5	7.7	7.7	10.5	13.5
B2HDI8	B2HDI8	6	6	6	tr|B2HDI8|B2HDI8_MYCMM Transcription-repair-coupling factor OS=Mycobacterium marinum (strain ATCC BAA-535 / M) OX=216594 GN=mfd PE=3 SV=1	1	6	6	6	3	3	3	2	0	1	4	5	3	3	3	2	0	1	4	5	3	3	3	2	0	1	4	5	5.7	5.7	5.7	131.43	1222	1222	0	14.878	3	2.9	2.5	2.1	0	0.8	3.8	4.9
B2HNJ2	B2HNJ2	4	4	4	tr|B2HNJ2|B2HNJ2_MYCMM Diacylglycerol O-acyltransferase OS=Mycobacterium marinum (strain ATCC BAA-535 / M) OX=216594 GN=MMAR_3835 PE=3 SV=1	1	4	4	4	3	2	2	2	2	2	4	3	3	2	2	2	2	2	4	3	3	2	2	2	2	2	4	3	8.6	8.6	8.6	51.762	487	487	0	14.758	7.2	4.3	4.3	4.3	4.3	4.3	8.6	6.2
B2HHU6	B2HHU6	3	3	3	tr|B2HHU6|B2HHU6_MYCMM Two-component system response phosphate regulon transcriptional regulator, PhoP OS=Mycobacterium marinum (strain ATCC BAA-535 / M) OX=216594 GN=phoP PE=4 SV=1	1	3	3	3	3	1	1	1	0	0	3	3	3	1	1	1	0	0	3	3	3	1	1	1	0	0	3	3	15.4	15.4	15.4	26.668	240	240	0	14.754	15.4	2.9	5.8	5.8	0	0	15.4	15.4
B2HEK2	B2HEK2	6	6	6	tr|B2HEK2|B2HEK2_MYCMM Conserved protein OS=Mycobacterium marinum (strain ATCC BAA-535 / M) OX=216594 GN=MMAR_4624 PE=4 SV=1	1	6	6	6	4	5	4	3	1	1	4	5	4	5	4	3	1	1	4	5	4	5	4	3	1	1	4	5	16.9	16.9	16.9	40.494	372	372	0	14.751	11.3	14	11	8.1	2.2	2.2	11.8	14.2
B2HMC7	B2HMC7	6	6	6	tr|B2HMC7|B2HMC7_MYCMM Alpha-E domain-containing protein OS=Mycobacterium marinum (strain ATCC BAA-535 / M) OX=216594 GN=MMAR_3731 PE=4 SV=1	1	6	6	6	3	4	2	0	0	0	3	4	3	4	2	0	0	0	3	4	3	4	2	0	0	0	3	4	16.9	16.9	16.9	36.329	325	325	0	14.703	11.4	14.5	5.2	0	0	0	10.2	10.5
B2HSK0	B2HSK0	6	6	6	tr|B2HSK0|B2HSK0_MYCMM Acyl-CoA dehydrogenase OS=Mycobacterium marinum (strain ATCC BAA-535 / M) OX=216594 GN=MMAR_1001 PE=3 SV=1	1	6	6	6	5	2	1	1	2	2	3	4	5	2	1	1	2	2	3	4	5	2	1	1	2	2	3	4	11.4	11.4	11.4	58.841	542	542	0	14.606	9.8	3.5	1.3	1.3	3	3	5.5	7.4
B2HMX6	B2HMX6	4	4	4	tr|B2HMX6|B2HMX6_MYCMM tRNA (guanine-N(7)-)-methyltransferase OS=Mycobacterium marinum (strain ATCC BAA-535 / M) OX=216594 GN=trmB PE=3 SV=1	1	4	4	4	3	2	3	3	0	0	2	2	3	2	3	3	0	0	2	2	3	2	3	3	0	0	2	2	13.6	13.6	13.6	32.948	302	302	0	14.49	9.9	7	9.9	10.6	0	0	6.6	5.3
B2HH95	B2HH95	4	4	4	tr|B2HH95|B2HH95_MYCMM Conserved oxidoreductase OS=Mycobacterium marinum (strain ATCC BAA-535 / M) OX=216594 GN=MMAR_1575 PE=4 SV=1	1	4	4	4	1	1	1	3	2	3	2	2	1	1	1	3	2	3	2	2	1	1	1	3	2	3	2	2	17.8	17.8	17.8	29.606	275	275	0	14.335	3.6	3.6	3.6	13.5	8.4	12.7	8.4	8.4
B2HQJ1	B2HQJ1	3	3	3	tr|B2HQJ1|B2HQJ1_MYCMM Glyoxalase, GloA_1 OS=Mycobacterium marinum (strain ATCC BAA-535 / M) OX=216594 GN=gloA_1 PE=4 SV=1	1	3	3	3	1	3	0	0	0	1	2	1	1	3	0	0	0	1	2	1	1	3	0	0	0	1	2	1	11.6	11.6	11.6	17.207	155	155	0	14.293	4.5	11.6	0	0	0	6.5	11	4.5
B2HRL6	B2HRL6	2	2	2	tr|B2HRL6|B2HRL6_MYCMM Uncharacterized protein OS=Mycobacterium marinum (strain ATCC BAA-535 / M) OX=216594 GN=MMAR_0871 PE=4 SV=1	1	2	2	2	2	2	1	2	0	0	1	1	2	2	1	2	0	0	1	1	2	2	1	2	0	0	1	1	16.3	16.3	16.3	22.289	202	202	0	14.252	16.3	16.3	6.9	16.3	0	0	9.4	6.9
B2HSI0	B2HSI0	5	5	5	tr|B2HSI0|B2HSI0_MYCMM Protein kinase domain-containing protein OS=Mycobacterium marinum (strain ATCC BAA-535 / M) OX=216594 GN=MMAR_0982 PE=4 SV=1	1	5	5	5	0	1	3	2	1	1	3	3	0	1	3	2	1	1	3	3	0	1	3	2	1	1	3	3	11.3	11.3	11.3	51.189	461	461	0	14.238	0	2.2	6.9	4.1	2.2	2.2	7.2	6.9
B2HNB3	B2HNB3	5	5	5	tr|B2HNB3|B2HNB3_MYCMM TGc domain-containing protein OS=Mycobacterium marinum (strain ATCC BAA-535 / M) OX=216594 GN=MMAR_2162 PE=4 SV=1	1	5	5	5	3	2	2	3	2	3	2	2	3	2	2	3	2	3	2	2	3	2	2	3	2	3	2	2	14.6	14.6	14.6	36.82	336	336	0	14.161	10.1	7.7	4.8	10.1	4.8	6.8	7.7	7.7
B2HEL1	B2HEL1	6	6	6	tr|B2HEL1|B2HEL1_MYCMM N5-carboxyaminoimidazole ribonucleotide synthase OS=Mycobacterium marinum (strain ATCC BAA-535 / M) OX=216594 GN=purK PE=3 SV=1	1	6	6	6	4	2	4	3	2	3	4	4	4	2	4	3	2	3	4	4	4	2	4	3	2	3	4	4	15.1	15.1	15.1	43.214	404	404	0	14.115	9.7	4.5	6.9	6.7	4.7	6.7	9.4	10.9
B2HCW1	B2HCW1	5	5	5	tr|B2HCW1|B2HCW1_MYCMM 3-hydroxyisobutyrate dehydrogenase OS=Mycobacterium marinum (strain ATCC BAA-535 / M) OX=216594 GN=mmsB PE=3 SV=1	1	5	5	5	2	3	0	0	2	2	3	3	2	3	0	0	2	2	3	3	2	3	0	0	2	2	3	3	24.1	24.1	24.1	29.411	294	294	0	14.113	10.9	15.6	0	0	8.5	8.5	15.6	15.6
B2HH84	B2HH84	3	3	3	tr|B2HH84|B2HH84_MYCMM Zinc-containing alcohol dehydrogenase NAD-dependent AdhB OS=Mycobacterium marinum (strain ATCC BAA-535 / M) OX=216594 GN=adhB PE=3 SV=1	1	3	3	3	3	3	1	1	0	0	2	3	3	3	1	1	0	0	2	3	3	3	1	1	0	0	2	3	7.7	7.7	7.7	39.8	375	375	0	14.087	7.7	7.7	2.7	2.7	0	0	5.1	7.7
B2HP96	B2HP96	5	5	5	tr|B2HP96|B2HP96_MYCMM OXPP cycle protein OpcA OS=Mycobacterium marinum (strain ATCC BAA-535 / M) OX=216594 GN=opcA PE=4 SV=1	1	5	5	5	4	3	3	4	2	2	4	3	4	3	3	4	2	2	4	3	4	3	3	4	2	2	4	3	19.8	19.8	19.8	32.712	303	303	0	14.066	14.5	11.9	12.2	14.9	6.9	6.9	17.2	11.9
B2HJ38	B2HJ38	2	2	2	tr|B2HJ38|B2HJ38_MYCMM Conserved membrane protein OS=Mycobacterium marinum (strain ATCC BAA-535 / M) OX=216594 GN=MMAR_5097 PE=4 SV=1	1	2	2	2	1	1	2	2	1	1	2	2	1	1	2	2	1	1	2	2	1	1	2	2	1	1	2	2	6.5	6.5	6.5	27.789	263	263	0	14.054	3	3	6.5	6.5	3	3	6.5	6.5
B2HML4	B2HML4	1	1	1	tr|B2HML4|B2HML4_MYCMM Acyltransferase OS=Mycobacterium marinum (strain ATCC BAA-535 / M) OX=216594 GN=MMAR_5379 PE=4 SV=1	1	1	1	1	1	1	1	1	1	1	1	1	1	1	1	1	1	1	1	1	1	1	1	1	1	1	1	1	4.6	4.6	4.6	28.498	259	259	0	13.983	4.6	4.6	4.6	4.6	4.6	4.6	4.6	4.6
B2HPV7;B2HQ69	B2HPV7;B2HQ69	1;1	1;1	1;1	tr|B2HPV7|B2HPV7_MYCMM Uncharacterized protein OS=Mycobacterium marinum (strain ATCC BAA-535 / M) OX=216594 GN=MMAR_0673 PE=4 SV=1;tr|B2HQ69|B2HQ69_MYCMM Methyltransf_11 domain-containing protein OS=Mycobacterium marinum (strain ATCC BAA-535 / M) OX=216594	2	1	1	1	1	1	1	0	0	0	1	0	1	1	1	0	0	0	1	0	1	1	1	0	0	0	1	0	4.8	4.8	4.8	27.778	252	252;256	0	13.891	4.8	4.8	4.8	0	0	0	4.8	0
B2HME4	B2HME4	3	3	3	tr|B2HME4|B2HME4_MYCMM Ribosomal silencing factor RsfS OS=Mycobacterium marinum (strain ATCC BAA-535 / M) OX=216594 GN=rsfS PE=3 SV=1	1	3	3	3	3	3	3	3	1	1	3	3	3	3	3	3	1	1	3	3	3	3	3	3	1	1	3	3	20.2	20.2	20.2	14.077	129	129	0	13.841	20.2	20.2	20.2	20.2	5.4	5.4	20.2	20.2
B2HSH0	B2HSH0	5	5	5	tr|B2HSH0|B2HSH0_MYCMM Transcription termination/antitermination protein NusG OS=Mycobacterium marinum (strain ATCC BAA-535 / M) OX=216594 GN=nusG PE=3 SV=1	1	5	5	5	5	3	4	2	3	1	4	4	5	3	4	2	3	1	4	4	5	3	4	2	3	1	4	4	20.7	20.7	20.7	25.589	237	237	0	13.838	20.7	7.6	20.3	7.2	12.7	3.4	15.2	15.2
B2HPX1	B2HPX1	4	4	4	tr|B2HPX1|B2HPX1_MYCMM NADH dehydrogenase Ndh_1 OS=Mycobacterium marinum (strain ATCC BAA-535 / M) OX=216594 GN=ndh_1 PE=4 SV=1	1	4	4	4	1	2	0	1	0	0	1	3	1	2	0	1	0	0	1	3	1	2	0	1	0	0	1	3	9.3	9.3	9.3	50.73	471	471	0	13.804	3.6	5.7	0	1.7	0	0	2.1	7.6
B2HIJ2	B2HIJ2	6	6	6	sp|B2HIJ2|UNG_MYCMM Uracil-DNA glycosylase OS=Mycobacterium marinum (strain ATCC BAA-535 / M) OX=216594 GN=ung PE=3 SV=1	1	6	6	6	3	4	1	1	2	3	3	5	3	4	1	1	2	3	3	5	3	4	1	1	2	3	3	5	20.7	20.7	20.7	24.571	227	227	0	13.72	11.5	17.2	3.5	4.8	7.9	11	11.9	17.6
B2HLY6	B2HLY6	6	6	6	tr|B2HLY6|B2HLY6_MYCMM Soluble pyridine nucleotide transhydrogenase SthA OS=Mycobacterium marinum (strain ATCC BAA-535 / M) OX=216594 GN=sthA PE=4 SV=1	1	6	6	6	4	4	5	3	4	4	4	3	4	4	5	3	4	4	4	3	4	4	5	3	4	4	4	3	12.5	12.5	12.5	50.928	471	471	0	13.701	7	7	10.2	5.9	7	7	7	5.1
B2HEQ0	B2HEQ0	3	3	3	tr|B2HEQ0|B2HEQ0_MYCMM Two-component sensory transduction transcriptional regulatory protein MtrA OS=Mycobacterium marinum (strain ATCC BAA-535 / M) OX=216594 GN=mtrA PE=4 SV=1	1	3	3	3	1	2	2	3	3	3	2	3	1	2	2	3	3	3	2	3	1	2	2	3	3	3	2	3	11.1	11.1	11.1	24.918	225	225	0	13.691	3.6	7.6	10.2	11.1	11.1	11.1	11.1	11.1
B2HN48	B2HN48	3	3	3	sp|B2HN48|PDXT_MYCMM Pyridoxal 5-phosphate synthase subunit PdxT OS=Mycobacterium marinum (strain ATCC BAA-535 / M) OX=216594 GN=pdxT PE=3 SV=1	1	3	3	3	1	2	3	2	1	1	3	3	1	2	3	2	1	1	3	3	1	2	3	2	1	1	3	3	19.2	19.2	19.2	20.993	198	198	0	13.613	5.6	14.1	19.2	14.1	5.6	5.6	19.2	19.2
B2HR65	B2HR65	4	4	4	tr|B2HR65|B2HR65_MYCMM NAD kinase OS=Mycobacterium marinum (strain ATCC BAA-535 / M) OX=216594 GN=nadK PE=3 SV=1	1	4	4	4	2	2	2	2	3	2	2	3	2	2	2	2	3	2	2	3	2	2	2	2	3	2	2	3	12.1	12.1	12.1	32.939	307	307	0	13.604	5.9	5.9	6.2	6.2	9.1	6.2	6.2	9.1
B2HDG3	B2HDG3	6	6	6	tr|B2HDG3|B2HDG3_MYCMM DUF262 domain-containing protein OS=Mycobacterium marinum (strain ATCC BAA-535 / M) OX=216594 GN=MMAR_4440 PE=4 SV=1	1	6	6	6	6	4	2	4	2	1	5	5	6	4	2	4	2	1	5	5	6	4	2	4	2	1	5	5	18.8	18.8	18.8	39.48	351	351	0	13.58	18.8	12.8	6.6	11.7	5.7	3.1	16	16.2
B2HGA4	B2HGA4	4	4	4	sp|B2HGA4|IDI2_MYCMM Isopentenyl-diphosphate delta-isomerase OS=Mycobacterium marinum (strain ATCC BAA-535 / M) OX=216594 GN=fni PE=3 SV=1	1	4	4	4	2	3	1	1	1	1	2	3	2	3	1	1	1	1	2	3	2	3	1	1	1	1	2	3	14.4	14.4	14.4	36.374	348	348	0	13.565	8.9	12.1	4.6	4.6	3.2	3.2	8.9	11.2
B2HMZ3	B2HMZ3	1	1	1	tr|B2HMZ3|B2HMZ3_MYCMM Uncharacterized protein OS=Mycobacterium marinum (strain ATCC BAA-535 / M) OX=216594 GN=MMAR_0467 PE=4 SV=1	1	1	1	1	1	1	1	1	1	1	1	1	1	1	1	1	1	1	1	1	1	1	1	1	1	1	1	1	9.2	9.2	9.2	10.154	98	98	0	13.448	9.2	9.2	9.2	9.2	9.2	9.2	9.2	9.2
B2HHI6	B2HHI6	4	4	4	tr|B2HHI6|B2HHI6_MYCMM Transferase OS=Mycobacterium marinum (strain ATCC BAA-535 / M) OX=216594 GN=MMAR_1668 PE=4 SV=1	1	4	4	4	3	2	1	3	2	1	2	1	3	2	1	3	2	1	2	1	3	2	1	3	2	1	2	1	18.8	18.8	18.8	27.495	245	245	0	13.415	11.8	8.6	4.1	14.3	7.3	4.1	8.6	4.1
B2HJZ1	B2HJZ1	4	4	4	tr|B2HJZ1|B2HJZ1_MYCMM Oxidoreductase OS=Mycobacterium marinum (strain ATCC BAA-535 / M) OX=216594 GN=MMAR_3514 PE=4 SV=1	1	4	4	4	3	3	1	1	2	1	2	3	3	3	1	1	2	1	2	3	3	3	1	1	2	1	2	3	14.7	14.7	14.7	26.515	258	258	0	13.373	11.6	11.6	4.7	4.7	7.8	3.1	8.5	11.6
B2HF79	B2HF79	2	2	2	tr|B2HF79|B2HF79_MYCMM Conserved protein OS=Mycobacterium marinum (strain ATCC BAA-535 / M) OX=216594 GN=MMAR_4638 PE=4 SV=1	1	2	2	2	1	1	1	1	1	2	2	2	1	1	1	1	1	2	2	2	1	1	1	1	1	2	2	2	25.3	25.3	25.3	10.032	87	87	0	13.364	13.8	13.8	13.8	13.8	13.8	25.3	25.3	25.3
B2HDU7	B2HDU7	4	4	4	tr|B2HDU7|B2HDU7_MYCMM Thymidine phosphorylase DeoA OS=Mycobacterium marinum (strain ATCC BAA-535 / M) OX=216594 GN=deoA PE=3 SV=1	1	4	4	4	2	3	0	1	0	0	1	1	2	3	0	1	0	0	1	1	2	3	0	1	0	0	1	1	14.3	14.3	14.3	44.834	433	433	0	13.352	4.8	11.1	0	5.3	0	0	5.3	5.3
B2HQ77	B2HQ77	6	6	6	tr|B2HQ77|B2HQ77_MYCMM Acyltransferase, PlsB1 OS=Mycobacterium marinum (strain ATCC BAA-535 / M) OX=216594 GN=plsB1 PE=3 SV=1	1	6	6	6	4	3	3	4	1	2	6	5	4	3	3	4	1	2	6	5	4	3	3	4	1	2	6	5	10.9	10.9	10.9	69.704	624	624	0	13.341	7.2	5.4	5.8	7.1	1.4	3.7	10.9	8.5
B2HJJ4	B2HJJ4	2	2	2	tr|B2HJJ4|B2HJJ4_MYCMM Uncharacterized protein OS=Mycobacterium marinum (strain ATCC BAA-535 / M) OX=216594 GN=MMAR_1781 PE=4 SV=1	1	2	2	2	1	1	2	2	1	1	1	1	1	1	2	2	1	1	1	1	1	1	2	2	1	1	1	1	12.2	12.2	12.2	20.988	197	197	0	13.307	5.1	5.1	12.2	12.2	7.1	7.1	5.1	5.1
B2HKQ1	B2HKQ1	2	2	2	sp|B2HKQ1|RS182_MYCMM 30S ribosomal protein S18 2 OS=Mycobacterium marinum (strain ATCC BAA-535 / M) OX=216594 GN=rpsR2 PE=3 SV=1	1	2	2	2	0	1	0	0	1	2	0	0	0	1	0	0	1	2	0	0	0	1	0	0	1	2	0	0	12.6	12.6	12.6	9.8845	87	87	0	13.273	0	11.5	0	0	11.5	12.6	0	0
B2HMC0	B2HMC0	2	2	2	tr|B2HMC0|B2HMC0_MYCMM Elongation factor 4 OS=Mycobacterium marinum (strain ATCC BAA-535 / M) OX=216594 GN=lepA PE=3 SV=1	1	2	2	2	2	1	1	1	0	0	2	2	2	1	1	1	0	0	2	2	2	1	1	1	0	0	2	2	3.4	3.4	3.4	70.655	638	638	0	13.208	3.4	2.2	2.2	2.2	0	0	3.4	3.4
B2HGS5	B2HGS5	4	4	4	sp|B2HGS5|RSMH_MYCMM Ribosomal RNA small subunit methyltransferase H OS=Mycobacterium marinum (strain ATCC BAA-535 / M) OX=216594 GN=rsmH PE=3 SV=2	1	4	4	4	1	2	3	2	2	1	2	3	1	2	3	2	2	1	2	3	1	2	3	2	2	1	2	3	9.9	9.9	9.9	42.771	395	395	0	13.183	3.8	5.8	7.6	5.8	4.3	2	5.8	7.6
B2HT58	B2HT58	4	4	4	tr|B2HT58|B2HT58_MYCMM PhoH-like protein PhoH2 OS=Mycobacterium marinum (strain ATCC BAA-535 / M) OX=216594 GN=phoH2 PE=4 SV=1	1	4	4	4	3	3	4	4	2	1	2	3	3	3	4	4	2	1	2	3	3	3	4	4	2	1	2	3	9.2	9.2	9.2	46.872	433	433	0	13.176	7.2	7.2	9.2	9.2	4.2	2.1	4.4	7.2
B2HHN2	B2HHN2	4	4	4	tr|B2HHN2|B2HHN2_MYCMM RNase H domain-containing protein OS=Mycobacterium marinum (strain ATCC BAA-535 / M) OX=216594 GN=MMAR_3304 PE=4 SV=1	1	4	4	4	1	1	1	1	0	1	3	2	1	1	1	1	0	1	3	2	1	1	1	1	0	1	3	2	10.2	10.2	10.2	40.605	374	374	0	13.152	2.9	2.1	2.1	2.1	0	2.4	8	5.6
B2HMW3	B2HMW3	2	2	2	tr|B2HMW3|B2HMW3_MYCMM Conserved secretory protein OS=Mycobacterium marinum (strain ATCC BAA-535 / M) OX=216594 GN=MMAR_0435 PE=4 SV=1	1	2	2	2	0	2	2	2	1	2	2	2	0	2	2	2	1	2	2	2	0	2	2	2	1	2	2	2	6.7	6.7	6.7	35.867	341	341	0	13.013	0	6.7	6.7	6.7	4.4	6.7	6.7	6.7
B2HII7	B2HII7	4	4	4	tr|B2HII7|B2HII7_MYCMM Glycerol-3-phosphate dehydrogenase [NAD(P)+] OS=Mycobacterium marinum (strain ATCC BAA-535 / M) OX=216594 GN=gpdA2 PE=3 SV=1	1	4	4	4	3	3	1	1	1	1	4	2	3	3	1	1	1	1	4	2	3	3	1	1	1	1	4	2	12.8	12.8	12.8	34.15	335	335	0	13.012	10.1	10.1	3.6	3.6	2.7	2.7	12.8	7.8
B2HP48	B2HP48	2	2	2	tr|B2HP48|B2HP48_MYCMM DNA-directed RNA polymerase subunit omega OS=Mycobacterium marinum (strain ATCC BAA-535 / M) OX=216594 GN=rpoZ PE=3 SV=1	1	2	2	2	2	1	0	0	1	1	1	1	2	1	0	0	1	1	1	1	2	1	0	0	1	1	1	1	20	20	20	11.882	110	110	0	12.95	20	8.2	0	0	11.8	11.8	8.2	8.2
B2HNB9	B2HNB9	4	4	4	tr|B2HNB9|B2HNB9_MYCMM Uncharacterized protein OS=Mycobacterium marinum (strain ATCC BAA-535 / M) OX=216594 GN=MMAR_2168 PE=4 SV=1	1	4	4	4	3	3	1	0	1	1	3	3	3	3	1	0	1	1	3	3	3	3	1	0	1	1	3	3	16.4	16.4	16.4	27.848	250	250	0	12.941	13.2	13.2	4.8	0	3.2	4.8	13.2	13.2
B2HLZ4	B2HLZ4	1	1	1	tr|B2HLZ4|B2HLZ4_MYCMM Uncharacterized protein OS=Mycobacterium marinum (strain ATCC BAA-535 / M) OX=216594 GN=MMAR_2008 PE=4 SV=1	1	1	1	1	1	1	0	0	0	0	1	1	1	1	0	0	0	0	1	1	1	1	0	0	0	0	1	1	15.9	15.9	15.9	13.353	126	126	0	12.928	15.9	15.9	0	0	0	0	15.9	15.9
B2HN97	B2HN97	4	4	4	tr|B2HN97|B2HN97_MYCMM Uncharacterized protein OS=Mycobacterium marinum (strain ATCC BAA-535 / M) OX=216594 GN=MMAR_2146 PE=4 SV=1	1	4	4	4	2	1	3	2	2	1	3	3	2	1	3	2	2	1	3	3	2	1	3	2	2	1	3	3	50.5	50.5	50.5	9.6088	93	93	0	12.9	31.2	11.8	40.9	31.2	31.2	11.8	40.9	40.9
B2HM26	B2HM26	1	1	1	tr|B2HM26|B2HM26_MYCMM Methyltransferase OS=Mycobacterium marinum (strain ATCC BAA-535 / M) OX=216594 GN=MMAR_2041 PE=4 SV=1	1	1	1	1	1	1	1	1	0	0	1	1	1	1	1	1	0	0	1	1	1	1	1	1	0	0	1	1	8	8	8	27.392	249	249	0	12.888	8	8	8	8	0	0	8	8
B2HMG1	B2HMG1	7	7	7	sp|B2HMG1|OBG_MYCMM GTPase Obg OS=Mycobacterium marinum (strain ATCC BAA-535 / M) OX=216594 GN=obg PE=3 SV=1	1	7	7	7	3	3	2	3	1	1	1	2	3	3	2	3	1	1	1	2	3	3	2	3	1	1	1	2	16.7	16.7	16.7	50.567	479	479	0	12.831	5.8	8.1	5	7.3	2.3	2.3	1.7	4
B2HJC5	B2HJC5	2	2	2	tr|B2HJC5|B2HJC5_MYCMM Quinone oxidoreductase OS=Mycobacterium marinum (strain ATCC BAA-535 / M) OX=216594 GN=MMAR_0124 PE=4 SV=1	1	2	2	2	1	0	1	1	1	1	0	0	1	0	1	1	1	1	0	0	1	0	1	1	1	1	0	0	7	7	7	33.194	313	313	0	12.786	3.5	0	3.5	3.5	3.5	3.5	0	0
B2HNB5	B2HNB5	8	8	8	tr|B2HNB5|B2HNB5_MYCMM Conserved hypothetical alanine and leucine rich protein OS=Mycobacterium marinum (strain ATCC BAA-535 / M) OX=216594 GN=MMAR_2164 PE=4 SV=1	1	8	8	8	2	0	1	3	2	3	5	4	2	0	1	3	2	3	5	4	2	0	1	3	2	3	5	4	9.3	9.3	9.3	96.296	891	891	0	12.785	2.1	0	1	3.1	1.7	3.1	5.6	4.5
B2HRB0	B2HRB0	2	2	2	tr|B2HRB0|B2HRB0_MYCMM 4HBT domain-containing protein OS=Mycobacterium marinum (strain ATCC BAA-535 / M) OX=216594 GN=MMAR_4134 PE=4 SV=1	1	2	2	2	1	2	0	1	1	2	2	1	1	2	0	1	1	2	2	1	1	2	0	1	1	2	2	1	16	16	16	14.952	144	144	0	12.739	9.7	16	0	9.7	9.7	16	16	6.2
B2HII8	B2HII8	4	4	4	tr|B2HII8|B2HII8_MYCMM D-alanine--D-alanine ligase OS=Mycobacterium marinum (strain ATCC BAA-535 / M) OX=216594 GN=ddlA PE=3 SV=1	1	4	4	4	3	3	3	3	2	2	2	3	3	3	3	3	2	2	2	3	3	3	3	3	2	2	2	3	15	15	15	39.701	373	373	0	12.721	9.9	11	9.9	9.9	6.7	6.7	5.9	9.9
B2HGR0	B2HGR0	4	4	4	sp|B2HGR0|SEPF_MYCMM Cell division protein SepF OS=Mycobacterium marinum (strain ATCC BAA-535 / M) OX=216594 GN=sepF PE=3 SV=1	1	4	4	4	2	4	1	0	0	0	3	2	2	4	1	0	0	0	3	2	2	4	1	0	0	0	3	2	14.3	14.3	14.3	25.701	223	223	0	12.701	4.9	14.3	4.9	0	0	0	14.3	10.8
B2HDX1	B2HDX1	6	6	6	tr|B2HDX1|B2HDX1_MYCMM Phosphate-specific transport system accessory protein PhoU OS=Mycobacterium marinum (strain ATCC BAA-535 / M) OX=216594 GN=phoY1 PE=3 SV=1	1	6	6	6	4	3	1	3	1	3	4	4	4	3	1	3	1	3	4	4	4	3	1	3	1	3	4	4	25.8	25.8	25.8	24.182	221	221	0	12.683	18.6	14	5.9	14	3.6	11.8	17.6	18.6
B2HJU9	B2HJU9	4	4	4	sp|B2HJU9|DHMA_MYCMM Haloalkane dehalogenase OS=Mycobacterium marinum (strain ATCC BAA-535 / M) OX=216594 GN=dhmA PE=3 SV=1	1	4	4	4	3	4	3	3	3	3	3	3	3	4	3	3	3	3	3	3	3	4	3	3	3	3	3	3	12.8	12.8	12.8	32.818	297	297	0	12.665	9.8	12.8	9.8	9.8	9.8	9.8	9.8	9.8
B2HNL7	B2HNL7	4	4	4	tr|B2HNL7|B2HNL7_MYCMM Oligoribonuclease OS=Mycobacterium marinum (strain ATCC BAA-535 / M) OX=216594 GN=orn PE=3 SV=1	1	4	4	4	3	2	2	2	2	3	2	2	3	2	2	2	2	3	2	2	3	2	2	2	2	3	2	2	16.7	16.7	16.7	23.512	215	215	0	12.627	13	9.3	7.4	7.4	7.4	11.2	9.3	9.3
B2HJ46	B2HJ46	3	3	3	tr|B2HJ46|B2HJ46_MYCMM Pantothenate synthetase OS=Mycobacterium marinum (strain ATCC BAA-535 / M) OX=216594 GN=panC PE=3 SV=1	1	3	3	3	1	2	1	2	0	1	2	1	1	2	1	2	0	1	2	1	1	2	1	2	0	1	2	1	14	14	14	33.318	315	315	0	12.599	2.9	7.9	5.1	7.9	0	2.9	11.1	6
B2HNW5	B2HNW5	9	9	9	tr|B2HNW5|B2HNW5_MYCMM Conserved membrane protein OS=Mycobacterium marinum (strain ATCC BAA-535 / M) OX=216594 GN=MMAR_0543 PE=4 SV=1	1	9	9	9	4	3	2	3	1	1	5	5	4	3	2	3	1	1	5	5	4	3	2	3	1	1	5	5	8.4	8.4	8.4	146.04	1333	1333	0	12.596	4.2	3.1	1.7	2.4	0.5	0.8	5	4.8
B2HRR0	B2HRR0	4	4	4	tr|B2HRR0|B2HRR0_MYCMM Glycerol-3-phosphate dehydrogenase [NAD(P)+] OS=Mycobacterium marinum (strain ATCC BAA-535 / M) OX=216594 GN=gpdA1 PE=3 SV=1	1	4	4	4	3	2	3	4	1	1	3	2	3	2	3	4	1	1	3	2	3	2	3	4	1	1	3	2	8.8	8.8	8.8	36.156	341	341	0	12.587	8.8	6.2	8.8	8.8	3.8	3.8	8.8	6.2
B2HP54	B2HP54	2	2	2	tr|B2HP54|B2HP54_MYCMM Lipase LipI OS=Mycobacterium marinum (strain ATCC BAA-535 / M) OX=216594 GN=lipI PE=4 SV=1	1	2	2	2	2	2	2	2	1	0	0	1	2	2	2	2	1	0	0	1	2	2	2	2	1	0	0	1	8	8	8	34.377	324	324	0	12.575	8	8	8	8	3.4	0	0	4.6
B2HKJ8	B2HKJ8	5	5	5	tr|B2HKJ8|B2HKJ8_MYCMM Uncharacterized protein OS=Mycobacterium marinum (strain ATCC BAA-535 / M) OX=216594 GN=MMAR_0234 PE=4 SV=1	1	5	5	5	2	2	4	2	2	2	2	2	2	2	4	2	2	2	2	2	2	2	4	2	2	2	2	2	33.1	33.1	33.1	18.159	163	163	0	12.505	11.7	11.7	28.8	16	13.5	13.5	11.7	12.9
B2HJN9	B2HJN9	3	3	3	tr|B2HJN9|B2HJN9_MYCMM Uridylate kinase OS=Mycobacterium marinum (strain ATCC BAA-535 / M) OX=216594 GN=pyrH PE=3 SV=1	1	3	3	3	2	2	1	1	0	1	3	2	2	2	1	1	0	1	3	2	2	2	1	1	0	1	3	2	12.1	12.1	12.1	27.787	265	265	0	12.466	9.4	9.4	4.2	4.2	0	4.2	12.1	9.4
B2HEI7	B2HEI7	2	2	2	tr|B2HEI7|B2HEI7_MYCMM Cupin_5 domain-containing protein OS=Mycobacterium marinum (strain ATCC BAA-535 / M) OX=216594 GN=MMAR_4609 PE=4 SV=1	1	2	2	2	1	1	0	0	0	0	1	2	1	1	0	0	0	0	1	2	1	1	0	0	0	0	1	2	15.2	15.2	15.2	18.258	164	164	0	12.418	6.7	6.7	0	0	0	0	6.7	15.2
B2HJ51	B2HJ51	1	1	1	tr|B2HJ51|B2HJ51_MYCMM 7,8-dihydroneopterin aldolase OS=Mycobacterium marinum (strain ATCC BAA-535 / M) OX=216594 GN=folB PE=3 SV=1	1	1	1	1	1	1	1	1	0	1	1	0	1	1	1	1	0	1	1	0	1	1	1	1	0	1	1	0	7.5	7.5	7.5	14.541	133	133	0	12.402	7.5	7.5	7.5	7.5	0	7.5	7.5	0
B2HKI9	B2HKI9	1	1	1	tr|B2HKI9|B2HKI9_MYCMM Conserved hypothetical secreted protein OS=Mycobacterium marinum (strain ATCC BAA-535 / M) OX=216594 GN=MMAR_0225 PE=4 SV=1	1	1	1	1	1	1	1	1	1	1	1	1	1	1	1	1	1	1	1	1	1	1	1	1	1	1	1	1	4.9	4.9	4.9	21.134	206	206	0	12.402	4.9	4.9	4.9	4.9	4.9	4.9	4.9	4.9
B2HQB7	B2HQB7	1	1	1	tr|B2HQB7|B2HQB7_MYCMM Peroxidoxin BcpB OS=Mycobacterium marinum (strain ATCC BAA-535 / M) OX=216594 GN=bcpB PE=4 SV=1	1	1	1	1	0	1	1	1	1	1	1	1	0	1	1	1	1	1	1	1	0	1	1	1	1	1	1	1	6.6	6.6	6.6	16.515	152	152	0	12.39	0	6.6	6.6	6.6	6.6	6.6	6.6	6.6
B2HHC1	B2HHC1	7	7	7	tr|B2HHC1|B2HHC1_MYCMM Oxidoreductase GMC-type OS=Mycobacterium marinum (strain ATCC BAA-535 / M) OX=216594 GN=MMAR_1602 PE=4 SV=1	1	7	7	7	7	6	1	1	0	0	2	4	7	6	1	1	0	0	2	4	7	6	1	1	0	0	2	4	12.3	12.3	12.3	69.025	657	657	0	12.373	12.3	10.5	1.7	2.4	0	0	3.3	7.6
B2HIH6	B2HIH6	3	3	3	tr|B2HIH6|B2HIH6_MYCMM Uncharacterized protein OS=Mycobacterium marinum (strain ATCC BAA-535 / M) OX=216594 GN=MMAR_1721 PE=4 SV=1	1	3	3	3	2	3	1	0	0	0	3	2	2	3	1	0	0	0	3	2	2	3	1	0	0	0	3	2	14.3	14.3	14.3	33.88	321	321	0	12.325	10.9	14.3	3.4	0	0	0	14.3	10.9
B2HDU6	B2HDU6	3	3	3	tr|B2HDU6|B2HDU6_MYCMM Cytidine deaminase Cdd OS=Mycobacterium marinum (strain ATCC BAA-535 / M) OX=216594 GN=cdd PE=1 SV=1	1	3	3	3	1	2	1	1	1	1	1	2	1	2	1	1	1	1	1	2	1	2	1	1	1	1	1	2	34.8	34.8	34.8	13.809	132	132	0	12.309	12.1	19.7	12.1	12.1	12.1	12.1	15.2	22.7
B2HJE3	B2HJE3	4	4	4	tr|B2HJE3|B2HJE3_MYCMM Lipid-transfer protein Ltp1_1 OS=Mycobacterium marinum (strain ATCC BAA-535 / M) OX=216594 GN=ltp1_1 PE=3 SV=1	1	4	4	4	1	3	1	2	1	2	3	2	1	3	1	2	1	2	3	2	1	3	1	2	1	2	3	2	14.1	14.1	14.1	41.954	403	403	0	12.299	3	11.7	3	5.5	3	5.5	10.4	7.9
B2HJW4;B2HJV2	B2HJW4	3;1	3;1	3;1	tr|B2HJW4|B2HJW4_MYCMM Nitroreductase domain-containing protein OS=Mycobacterium marinum (strain ATCC BAA-535 / M) OX=216594 GN=MMAR_3487 PE=4 SV=1	2	3	3	3	3	3	0	1	0	0	3	1	3	3	0	1	0	0	3	1	3	3	0	1	0	0	3	1	13.2	13.2	13.2	35.393	326	326;329	0	12.292	13.2	13.2	0	3.4	0	0	13.2	4.9
B2HMP8	B2HMP8	3	3	3	tr|B2HMP8|B2HMP8_MYCMM Bac_luciferase domain-containing protein OS=Mycobacterium marinum (strain ATCC BAA-535 / M) OX=216594 GN=MMAR_5411 PE=4 SV=1	1	3	3	3	2	2	3	2	1	1	2	2	2	2	3	2	1	1	2	2	2	2	3	2	1	1	2	2	11.7	11.7	11.7	30.932	283	283	0	12.275	6.7	6.7	11.7	8.8	2.8	2.8	6.7	6.7
B2HF11	B2HF11	4	4	4	tr|B2HF11|B2HF11_MYCMM Molecular chaperone (Small heat shock protein) OS=Mycobacterium marinum (strain ATCC BAA-535 / M) OX=216594 GN=MMAR_2991 PE=1 SV=1	1	4	4	4	4	4	3	2	3	3	3	3	4	4	3	2	3	3	3	3	4	4	3	2	3	3	3	3	26.8	26.8	26.8	16.514	149	149	0	12.26	26.8	26.8	19.5	12.8	20.1	20.1	19.5	19.5
B2HLC5	B2HLC5	6	6	6	tr|B2HLC5|B2HLC5_MYCMM Oxidoreductase OS=Mycobacterium marinum (strain ATCC BAA-535 / M) OX=216594 GN=MMAR_5252 PE=4 SV=1	1	6	6	6	3	4	2	2	2	3	4	4	3	4	2	2	2	3	4	4	3	4	2	2	2	3	4	4	20.6	20.6	20.6	34.667	330	330	0	12.24	9.7	12.1	4.8	4.8	4.8	10.3	13.9	13.9
B2HR66	B2HR66	1	1	1	tr|B2HR66|B2HR66_MYCMM DNA repair protein RecN OS=Mycobacterium marinum (strain ATCC BAA-535 / M) OX=216594 GN=recN PE=3 SV=1	1	1	1	1	0	0	0	0	0	0	1	0	0	0	0	0	0	0	1	0	0	0	0	0	0	0	1	0	2.4	2.4	2.4	61.247	581	581	0	12.219	0	0	0	0	0	0	2.4	0
B2HJ81	B2HJ81	3	3	3	tr|B2HJ81|B2HJ81_MYCMM Cold shock protein A CspA_1 OS=Mycobacterium marinum (strain ATCC BAA-535 / M) OX=216594 GN=cspA_1 PE=4 SV=1	1	3	3	3	2	2	2	2	2	1	2	1	2	2	2	2	2	1	2	1	2	2	2	2	2	1	2	1	25.4	25.4	25.4	7.342	67	67	0	12.206	25.4	25.4	25.4	25.4	25.4	25.4	25.4	25.4
B2HI84	B2HI84	3	3	3	tr|B2HI84|B2HI84_MYCMM N-acetyltransferase domain-containing protein OS=Mycobacterium marinum (strain ATCC BAA-535 / M) OX=216594 GN=MMAR_0039 PE=4 SV=1	1	3	3	3	3	3	3	3	2	2	2	3	3	3	3	3	2	2	2	3	3	3	3	3	2	2	2	3	32.3	32.3	32.3	10.605	99	99	0	12.196	32.3	32.3	32.3	32.3	18.2	18.2	18.2	32.3
B2HJ45	B2HJ45	1	1	1	tr|B2HJ45|B2HJ45_MYCMM Aspartate 1-decarboxylase OS=Mycobacterium marinum (strain ATCC BAA-535 / M) OX=216594 GN=panD PE=3 SV=1	1	1	1	1	1	1	1	1	1	1	1	1	1	1	1	1	1	1	1	1	1	1	1	1	1	1	1	1	7	7	7	15.302	143	143	0	12.188	7	7	7	7	7	7	7	7
B2HFI8	B2HFI8	2	2	2	tr|B2HFI8|B2HFI8_MYCMM Peptidyl-prolyl cis-trans isomerase OS=Mycobacterium marinum (strain ATCC BAA-535 / M) OX=216594 GN=MMAR_1374 PE=3 SV=1	1	2	2	2	1	1	1	2	1	0	1	1	1	1	1	2	1	0	1	1	1	1	1	2	1	0	1	1	16.1	16.1	16.1	13.099	124	124	0	12.147	10.5	10.5	10.5	16.1	10.5	0	10.5	10.5
B2HLV5	B2HLV5	3	3	3	tr|B2HLV5|B2HLV5_MYCMM 20-beta-hydroxysteroid dehydrogenase FabG3 OS=Mycobacterium marinum (strain ATCC BAA-535 / M) OX=216594 GN=fabG3 PE=4 SV=1	1	3	3	3	1	1	1	2	2	1	2	2	1	1	1	2	2	1	2	2	1	1	1	2	2	1	2	2	12.6	12.6	12.6	25.887	246	246	0	12.124	4.5	4.5	4.5	7.7	8.1	4.5	7.7	7.7
B2HN50	B2HN50	3	3	3	sp|B2HN50|Y2098_MYCMM Probable transcriptional regulatory protein MMAR_2098 OS=Mycobacterium marinum (strain ATCC BAA-535 / M) OX=216594 GN=MMAR_2098 PE=3 SV=1	1	3	3	3	3	1	1	2	3	2	2	3	3	1	1	2	3	2	2	3	3	1	1	2	3	2	2	3	7.6	7.6	7.6	26.814	251	251	0	12.117	7.6	3.2	3.2	7.6	7.6	7.2	4.4	7.6
B2HSX2	B2HSX2	3	3	3	tr|B2HSX2|B2HSX2_MYCMM Glycine cleavage system H protein OS=Mycobacterium marinum (strain ATCC BAA-535 / M) OX=216594 GN=gcvH PE=3 SV=1	1	3	3	3	1	1	1	1	1	1	1	1	1	1	1	1	1	1	1	1	1	1	1	1	1	1	1	1	27.6	27.6	27.6	14.196	134	134	0	12.056	12.7	12.7	12.7	12.7	9	6	12.7	12.7
B2HFH5	B2HFH5	4	4	4	tr|B2HFH5|B2HFH5_MYCMM NADH pyrophosphatase NudC OS=Mycobacterium marinum (strain ATCC BAA-535 / M) OX=216594 GN=nudC PE=4 SV=1	1	4	4	4	3	3	1	2	2	1	4	4	3	3	1	2	2	1	4	4	3	3	1	2	2	1	4	4	16.6	16.6	16.6	33.408	308	308	0	12.025	11.7	12.7	3.6	7.8	7.8	3.9	16.6	16.6
B2HQ80	B2HQ80	4	4	4	tr|B2HQ80|B2HQ80_MYCMM L-threonine dehydratase OS=Mycobacterium marinum (strain ATCC BAA-535 / M) OX=216594 GN=ilvA PE=3 SV=1	1	4	4	4	4	2	1	1	2	1	3	1	4	2	1	1	2	1	3	1	4	2	1	1	2	1	3	1	12	12	12	44.949	426	426	0	11.98	12	4	1.6	1.6	4	1.6	7.5	1.6
B2HQA6	B2HQA6	5	5	5	tr|B2HQA6|B2HQA6_MYCMM Phosphoribosyl isomerase A OS=Mycobacterium marinum (strain ATCC BAA-535 / M) OX=216594 GN=priA PE=3 SV=1	1	5	5	5	3	4	1	2	2	2	2	3	3	4	1	2	2	2	2	3	3	4	1	2	2	2	2	3	25.3	25.3	25.3	26.076	249	249	0	11.962	11.2	20.9	3.2	6.8	6.8	10.8	6.8	14.1
B2HLS6	B2HLS6	4	4	4	sp|B2HLS6|Y358_MYCMM Putative S-adenosyl-L-methionine-dependent methyltransferase MMAR_0358 OS=Mycobacterium marinum (strain ATCC BAA-535 / M) OX=216594 GN=MMAR_0358 PE=3 SV=1	1	4	4	4	4	3	2	2	2	2	4	3	4	3	2	2	2	2	4	3	4	3	2	2	2	2	4	3	14.1	14.1	14.1	34.106	311	311	0	11.956	14.1	10.3	7.7	7.7	7.1	7.1	14.1	10.3
B2HKC5	B2HKC5	6	6	6	tr|B2HKC5|B2HKC5_MYCMM Catalase KatE OS=Mycobacterium marinum (strain ATCC BAA-535 / M) OX=216594 GN=katE PE=4 SV=1	1	6	6	6	5	5	1	0	2	2	0	1	5	5	1	0	2	2	0	1	5	5	1	0	2	2	0	1	12	12	12	54.705	482	482	0	11.939	10.4	10.4	1.7	0	3.3	3.3	0	1.7
B2HPM4	B2HPM4	5	5	5	tr|B2HPM4|B2HPM4_MYCMM Conserved protein OS=Mycobacterium marinum (strain ATCC BAA-535 / M) OX=216594 GN=MMAR_3968 PE=4 SV=1	1	5	5	5	3	5	1	1	1	1	2	2	3	5	1	1	1	1	2	2	3	5	1	1	1	1	2	2	26	26	26	23.63	219	219	0	11.938	18.3	26	4.1	4.1	4.1	4.1	11	11.4
B2HED9	B2HED9	5	5	5	tr|B2HED9|B2HED9_MYCMM Conserved secreted protein OS=Mycobacterium marinum (strain ATCC BAA-535 / M) OX=216594 GN=MMAR_4558 PE=3 SV=1	1	5	5	5	2	3	0	0	3	2	2	1	2	3	0	0	3	2	2	1	2	3	0	0	3	2	2	1	20.1	20.1	20.1	26.374	249	249	0	11.915	12	16.5	0	0	11.2	8	10	5.6
B2HF43	B2HF43	3	3	3	tr|B2HF43|B2HF43_MYCMM Conserved membrane protein OS=Mycobacterium marinum (strain ATCC BAA-535 / M) OX=216594 GN=MMAR_3024 PE=4 SV=1	1	3	3	3	1	1	1	1	1	2	3	3	1	1	1	1	1	2	3	3	1	1	1	1	1	2	3	3	3.7	3.7	3.7	93.972	886	886	0	11.899	1.5	1.5	1.5	1.5	1.4	2.3	3.7	3.7
B2HJ44	B2HJ44	4	4	4	sp|B2HJ44|COAX_MYCMM Type III pantothenate kinase OS=Mycobacterium marinum (strain ATCC BAA-535 / M) OX=216594 GN=coaX PE=3 SV=1	1	4	4	4	3	3	2	2	2	2	2	2	3	3	2	2	2	2	2	2	3	3	2	2	2	2	2	2	18.4	18.4	18.4	29.139	272	272	0	11.895	13.6	15.4	7	7	7.7	7.7	7.7	7.7
B2HJ57	B2HJ57	1	1	1	tr|B2HJ57|B2HJ57_MYCMM Dehydrogenase OS=Mycobacterium marinum (strain ATCC BAA-535 / M) OX=216594 GN=MMAR_5116 PE=4 SV=1	1	1	1	1	1	1	1	1	1	1	1	1	1	1	1	1	1	1	1	1	1	1	1	1	1	1	1	1	4.2	4.2	4.2	35.542	337	337	0	11.829	4.2	4.2	4.2	4.2	4.2	4.2	4.2	4.2
B2HH14	B2HH14	3	3	3	tr|B2HH14|B2HH14_MYCMM Transcriptional regulatory protein OS=Mycobacterium marinum (strain ATCC BAA-535 / M) OX=216594 GN=MMAR_4865 PE=4 SV=1	1	3	3	3	2	2	2	2	1	1	3	2	2	2	2	2	1	1	3	2	2	2	2	2	1	1	3	2	16.7	16.7	16.7	28.781	264	264	0	11.824	11	11	11	11	4.9	4.9	16.7	11
B2HG02	B2HG02	4	4	4	tr|B2HG02|B2HG02_MYCMM Acyl-CoA dehydrogenase OS=Mycobacterium marinum (strain ATCC BAA-535 / M) OX=216594 GN=MMAR_3132 PE=3 SV=1	1	4	4	4	3	3	3	2	2	1	2	2	3	3	3	2	2	1	2	2	3	3	3	2	2	1	2	2	11	11	11	42.095	381	381	0	11.802	8.1	8.1	8.4	5.8	5.8	3.1	5.8	5.8
B2HRJ4	B2HRJ4	3	3	3	tr|B2HRJ4|B2HRJ4_MYCMM Delta-aminolevulinic acid dehydratase OS=Mycobacterium marinum (strain ATCC BAA-535 / M) OX=216594 GN=hemB PE=3 SV=1	1	3	3	3	2	2	2	2	2	2	0	1	2	2	2	2	2	2	0	1	2	2	2	2	2	2	0	1	9.5	9.5	9.5	34.542	327	327	0	11.802	6.1	6.4	6.4	6.4	6.4	6.4	0	3.4
B2HR52	B2HR52	3	3	3	tr|B2HR52|B2HR52_MYCMM Tyrosine--tRNA ligase OS=Mycobacterium marinum (strain ATCC BAA-535 / M) OX=216594 GN=tyrS PE=3 SV=1	1	3	3	3	2	3	2	0	1	0	3	3	2	3	2	0	1	0	3	3	2	3	2	0	1	0	3	3	12.6	12.6	12.6	46.761	430	430	0	11.793	10	12.6	7.9	0	2.6	0	12.6	12.6
B2HNT3	B2HNT3	5	5	5	tr|B2HNT3|B2HNT3_MYCMM Chromosome partitioning protein ParA OS=Mycobacterium marinum (strain ATCC BAA-535 / M) OX=216594 GN=parA PE=4 SV=1	1	5	5	5	1	2	1	2	0	1	1	3	1	2	1	2	0	1	1	3	1	2	1	2	0	1	1	3	12.2	12.2	12.2	39.852	377	377	0	11.751	2.4	6.9	2.7	7.2	0	2.7	2.1	6.9
B2HM72	B2HM72	2	2	2	tr|B2HM72|B2HM72_MYCMM Oxidoreductase OS=Mycobacterium marinum (strain ATCC BAA-535 / M) OX=216594 GN=MMAR_2086 PE=4 SV=1	1	2	2	2	1	1	0	1	0	0	2	1	1	1	0	1	0	0	2	1	1	1	0	1	0	0	2	1	7.3	7.3	7.3	30.568	286	286	0	11.744	4.5	4.5	0	4.5	0	0	7.3	4.5
B2HKG8	B2HKG8	4	4	4	tr|B2HKG8|B2HKG8_MYCMM HTH tetR-type domain-containing protein OS=Mycobacterium marinum (strain ATCC BAA-535 / M) OX=216594 GN=MMAR_0204 PE=4 SV=1	1	4	4	4	4	3	0	0	0	1	3	3	4	3	0	0	0	1	3	3	4	3	0	0	0	1	3	3	26.8	26.8	26.8	19.748	183	183	0	11.728	26.8	22.4	0	0	0	4.9	18	21.9
B2HP66	B2HP66	6	6	6	tr|B2HP66|B2HP66_MYCMM Riboflavin synthase alpha chain RibC OS=Mycobacterium marinum (strain ATCC BAA-535 / M) OX=216594 GN=ribC PE=4 SV=1	1	6	6	6	4	4	2	1	2	1	5	3	4	4	2	1	2	1	5	3	4	4	2	1	2	1	5	3	33.8	33.8	33.8	21.932	207	207	0	11.727	20.3	20.3	9.2	4.3	12.1	4.3	26.1	13
B2HGX1	B2HGX1	1	1	1	tr|B2HGX1|B2HGX1_MYCMM Conserved protein OS=Mycobacterium marinum (strain ATCC BAA-535 / M) OX=216594 GN=MMAR_3247 PE=4 SV=1	1	1	1	1	1	1	1	1	0	0	1	1	1	1	1	1	0	0	1	1	1	1	1	1	0	0	1	1	5.7	5.7	5.7	24.389	229	229	0	11.723	5.7	5.7	5.7	5.7	0	0	5.7	5.7
B2HFY5	B2HFY5	5	5	5	tr|B2HFY5|B2HFY5_MYCMM Conserved protein OS=Mycobacterium marinum (strain ATCC BAA-535 / M) OX=216594 GN=MMAR_3114 PE=4 SV=1	1	5	5	5	2	2	0	2	2	0	2	2	2	2	0	2	2	0	2	2	2	2	0	2	2	0	2	2	24.1	24.1	24.1	21.318	195	195	0	11.701	10.8	10.8	0	9.7	8.7	0	10.3	10.3
B2HGI6	B2HGI6	4	4	4	tr|B2HGI6|B2HGI6_MYCMM Conserved protein OS=Mycobacterium marinum (strain ATCC BAA-535 / M) OX=216594 GN=MMAR_1521 PE=4 SV=1	1	4	4	4	4	3	4	3	4	3	3	3	4	3	4	3	4	3	3	3	4	3	4	3	4	3	3	3	29.6	29.6	29.6	15.796	142	142	0	11.671	29.6	23.2	29.6	19	29.6	19	19	19
B2HII1	B2HII1	5	5	5	sp|B2HII1|LEUC_MYCMM 3-isopropylmalate dehydratase large subunit OS=Mycobacterium marinum (strain ATCC BAA-535 / M) OX=216594 GN=leuC PE=3 SV=1	1	5	5	5	3	3	2	3	1	3	4	3	3	3	2	3	1	3	4	3	3	3	2	3	1	3	4	3	12.3	12.3	12.3	50.384	473	473	0	11.661	7.2	7.2	5.5	7.4	1.9	8	9.3	6.1
B2HI46	B2HI46	6	6	6	sp|B2HI46|DNAA_MYCMM Chromosomal replication initiator protein DnaA OS=Mycobacterium marinum (strain ATCC BAA-535 / M) OX=216594 GN=dnaA PE=3 SV=1	1	6	6	6	4	3	2	2	3	3	3	4	4	3	2	2	3	3	3	4	4	3	2	2	3	3	3	4	11.2	11.2	11.2	56.618	510	510	0	11.659	7.5	4.9	3.3	3.3	5.3	5.1	5.9	7.1
B2HQS9	B2HQS9	2	2	2	tr|B2HQS9|B2HQS9_MYCMM Conserved protein OS=Mycobacterium marinum (strain ATCC BAA-535 / M) OX=216594 GN=MMAR_0789 PE=4 SV=1	1	2	2	2	1	0	1	1	1	1	0	0	1	0	1	1	1	1	0	0	1	0	1	1	1	1	0	0	11.7	11.7	11.7	21.197	188	188	0	11.619	6.9	0	4.8	4.8	4.8	4.8	0	0
B2HMI8	B2HMI8	5	5	5	tr|B2HMI8|B2HMI8_MYCMM Short-chain type dehydrogenase/reductase OS=Mycobacterium marinum (strain ATCC BAA-535 / M) OX=216594 GN=MMAR_5353 PE=4 SV=1	1	5	5	5	5	3	0	2	1	1	3	4	5	3	0	2	1	1	3	4	5	3	0	2	1	1	3	4	11.4	11.4	11.4	27.338	254	254	0	11.525	11.4	7.5	0	4.7	2.8	2.8	10.2	11.4
B2HDZ1	B2HDZ1	4	4	4	tr|B2HDZ1|B2HDZ1_MYCMM Transcriptional regulatory protein OS=Mycobacterium marinum (strain ATCC BAA-535 / M) OX=216594 GN=MMAR_1249 PE=4 SV=1	1	4	4	4	3	2	3	3	2	3	4	3	3	2	3	3	2	3	4	3	3	2	3	3	2	3	4	3	24.3	24.3	24.3	20.394	189	189	0	11.48	16.4	12.2	16.4	16.4	9	16.4	24.3	16.4
B2HQ74	B2HQ74	2	2	2	tr|B2HQ74|B2HQ74_MYCMM Conserved protein OS=Mycobacterium marinum (strain ATCC BAA-535 / M) OX=216594 GN=MMAR_2368 PE=4 SV=1	1	2	2	2	2	2	2	2	2	2	2	2	2	2	2	2	2	2	2	2	2	2	2	2	2	2	2	2	13.3	13.3	13.3	15.405	143	143	0	11.472	13.3	13.3	13.3	13.3	13.3	13.3	13.3	13.3
B2HPZ2	B2HPZ2	7	7	7	tr|B2HPZ2|B2HPZ2_MYCMM Phosphate acetyltransferase OS=Mycobacterium marinum (strain ATCC BAA-535 / M) OX=216594 GN=pta PE=3 SV=1	1	7	7	7	3	5	4	3	2	3	2	3	3	5	4	3	2	3	2	3	3	5	4	3	2	3	2	3	10.7	10.7	10.7	73.197	694	694	0	11.464	4.5	8.2	5.9	4	2.9	4.3	3	5.3
B2HQA7	B2HQA7	3	3	3	tr|B2HQA7|B2HQA7_MYCMM Inositol-monophosphatase ImpA OS=Mycobacterium marinum (strain ATCC BAA-535 / M) OX=216594 GN=impA PE=4 SV=1	1	3	3	3	1	1	0	0	0	0	2	1	1	1	0	0	0	0	2	1	1	1	0	0	0	0	2	1	13	13	13	28.115	270	270	0	11.458	4.1	4.1	0	0	0	0	9.6	3.3
B2HHS0	B2HHS0	6	6	6	tr|B2HHS0|B2HHS0_MYCMM Glycerol-3-phosphate dehydrogenase OS=Mycobacterium marinum (strain ATCC BAA-535 / M) OX=216594 GN=glpD1 PE=3 SV=1	1	6	6	6	1	1	1	1	3	3	1	2	1	1	1	1	3	3	1	2	1	1	1	1	3	3	1	2	13.1	13.1	13.1	53.657	511	511	0	11.423	3.5	3.5	1.8	2	5.9	5.9	2	5.5
B2HJ08	B2HJ08	1	1	1	tr|B2HJ08|B2HJ08_MYCMM Conserved hypothetical secreted protein OS=Mycobacterium marinum (strain ATCC BAA-535 / M) OX=216594 GN=MMAR_5067 PE=4 SV=1	1	1	1	1	1	1	1	1	0	1	1	1	1	1	1	1	0	1	1	1	1	1	1	1	0	1	1	1	8	8	8	18.984	176	176	0	11.422	8	8	8	8	0	8	8	8
B2HE56	B2HE56	4	4	4	tr|B2HE56|B2HE56_MYCMM Nucleoside-diphosphate-sugar epimerase WcaG-like protein OS=Mycobacterium marinum (strain ATCC BAA-535 / M) OX=216594 GN=MMAR_2896 PE=4 SV=1	1	4	4	4	4	4	1	1	2	2	3	2	4	4	1	1	2	2	3	2	4	4	1	1	2	2	3	2	14.3	14.3	14.3	32.301	300	300	0	11.386	14.3	14.3	3.3	3.3	6	6	11.7	6.7
B2HN76	B2HN76	6	6	6	tr|B2HN76|B2HN76_MYCMM GTP pyrophosphokinase RelA OS=Mycobacterium marinum (strain ATCC BAA-535 / M) OX=216594 GN=relA PE=3 SV=1	1	6	6	6	2	3	3	2	2	0	4	5	2	3	3	2	2	0	4	5	2	3	3	2	2	0	4	5	8.1	8.1	8.1	87.058	787	787	0	11.365	3.4	4.3	4.4	3.4	2.9	0	6.1	6.4
B2HCW5	B2HCW5	3	3	3	tr|B2HCW5|B2HCW5_MYCMM dTDP-4-dehydrorhamnose 3,5-epimerase OS=Mycobacterium marinum (strain ATCC BAA-535 / M) OX=216594 GN=rmlC PE=3 SV=1	1	3	3	3	1	2	1	2	1	0	1	2	1	2	1	2	1	0	1	2	1	2	1	2	1	0	1	2	14.9	14.9	14.9	22.08	201	201	0	11.355	5.5	13.4	8	9.5	8	0	5.5	14.9
B2HQJ8	B2HQJ8	5	5	5	tr|B2HQJ8|B2HQJ8_MYCMM UDP-N-acetylglucosamine 1-carboxyvinyltransferase OS=Mycobacterium marinum (strain ATCC BAA-535 / M) OX=216594 GN=murA PE=3 SV=1	1	5	5	5	1	1	2	3	2	2	3	3	1	1	2	3	2	2	3	3	1	1	2	3	2	2	3	3	16.1	16.1	16.1	44.125	417	417	0	11.342	1.9	1.9	4.6	9.1	4.6	4.6	6.2	9.8
B2HDD1	B2HDD1	5	5	5	tr|B2HDD1|B2HDD1_MYCMM Lipase LipD OS=Mycobacterium marinum (strain ATCC BAA-535 / M) OX=216594 GN=lipD PE=4 SV=1	1	5	5	5	3	3	2	3	3	3	4	3	3	3	2	3	3	3	4	3	3	3	2	3	3	3	4	3	11.9	11.9	11.9	45.017	427	427	0	11.296	7.7	7.5	4.2	6.3	6.3	6.3	9.6	6.1
B2HS27	B2HS27	3	3	3	tr|B2HS27|B2HS27_MYCMM Uncharacterized protein OS=Mycobacterium marinum (strain ATCC BAA-535 / M) OX=216594 GN=MMAR_2611 PE=4 SV=1	1	3	3	3	1	1	0	1	0	2	1	1	1	1	0	1	0	2	1	1	1	1	0	1	0	2	1	1	8.6	8.6	8.6	47.866	441	441	0	11.29	3.2	3.2	0	3.2	0	5.4	3.2	3.2
B2HGW8	B2HGW8	8	8	8	tr|B2HGW8|B2HGW8_MYCMM Transmembrane cytochrome C oxidase (Subunit II) CtaC OS=Mycobacterium marinum (strain ATCC BAA-535 / M) OX=216594 GN=ctaC PE=4 SV=1	1	8	8	8	3	3	5	3	2	2	5	6	3	3	5	3	2	2	5	6	3	3	5	3	2	2	5	6	24.3	24.3	24.3	40.701	367	367	0	11.239	12.8	12.8	17.7	12.8	4.1	4.4	19.6	18
B2HKW6	B2HKW6	2	2	2	sp|B2HKW6|DAPB_MYCMM 4-hydroxy-tetrahydrodipicolinate reductase OS=Mycobacterium marinum (strain ATCC BAA-535 / M) OX=216594 GN=dapB PE=3 SV=1	1	2	2	2	2	1	1	2	1	1	2	2	2	1	1	2	1	1	2	2	2	1	1	2	1	1	2	2	13.1	13.1	13.1	25.661	245	245	0	11.222	13.1	5.3	5.3	13.1	5.3	5.3	13.1	13.1
B2HRA9	B2HRA9	4	4	4	tr|B2HRA9|B2HRA9_MYCMM Sulfate adenylyltransferase subunit 2 OS=Mycobacterium marinum (strain ATCC BAA-535 / M) OX=216594 GN=cysD PE=3 SV=1	1	4	4	4	3	1	3	1	1	0	2	3	3	1	3	1	1	0	2	3	3	1	3	1	1	0	2	3	12.6	12.6	12.6	34.927	310	310	0	11.216	9.7	3.5	9.4	2.9	2.9	0	6.8	9.7
B2HHV9	B2HHV9	4	4	4	tr|B2HHV9|B2HHV9_MYCMM Diacylglycerol O-acyltransferase OS=Mycobacterium marinum (strain ATCC BAA-535 / M) OX=216594 GN=MMAR_4955 PE=3 SV=1	1	4	4	4	3	2	2	4	1	2	2	2	3	2	2	4	1	2	2	2	3	2	2	4	1	2	2	2	9.1	9.1	9.1	53.577	496	496	0	11.074	7.5	4.2	4.2	9.1	1.6	4.2	4.2	4.2
B2HL89	B2HL89	1	1	1	tr|B2HL89|B2HL89_MYCMM Uncharacterized protein OS=Mycobacterium marinum (strain ATCC BAA-535 / M) OX=216594 GN=MMAR_3649 PE=4 SV=1	1	1	1	1	1	1	1	1	1	1	0	1	1	1	1	1	1	1	0	1	1	1	1	1	1	1	0	1	11.1	11.1	11.1	8.6329	81	81	0	11.061	11.1	11.1	11.1	11.1	11.1	11.1	0	11.1
B2HNY8	B2HNY8	2	2	2	tr|B2HNY8|B2HNY8_MYCMM PKS_ER domain-containing protein OS=Mycobacterium marinum (strain ATCC BAA-535 / M) OX=216594 GN=MMAR_0566 PE=4 SV=1	1	2	2	2	2	2	2	2	2	2	2	2	2	2	2	2	2	2	2	2	2	2	2	2	2	2	2	2	5.9	5.9	5.9	35.989	339	339	0	11.054	5.9	5.9	5.9	5.9	5.9	5.9	5.9	5.9
B2HD57	B2HD57	3	3	3	tr|B2HD57|B2HD57_MYCMM L-lactate dehydrogenase (Cytochrome) LldD2 OS=Mycobacterium marinum (strain ATCC BAA-535 / M) OX=216594 GN=lldD2 PE=3 SV=1	1	3	3	3	3	2	0	1	0	0	2	3	3	2	0	1	0	0	2	3	3	2	0	1	0	0	2	3	8.5	8.5	8.5	45.571	414	414	0	10.991	8.5	6	0	2.4	0	0	6	8.5
B2HI09	B2HI09	2	2	2	tr|B2HI09|B2HI09_MYCMM Coenzyme F420-dependent oxidoreductase OS=Mycobacterium marinum (strain ATCC BAA-535 / M) OX=216594 GN=MMAR_5005 PE=4 SV=1	1	2	2	2	1	1	2	1	1	1	1	2	1	1	2	1	1	1	1	2	1	1	2	1	1	1	1	2	5.2	5.2	5.2	37.189	345	345	0	10.97	3.2	3.2	5.2	3.2	3.2	3.2	3.2	5.2
B2HLU4	B2HLU4	5	5	5	tr|B2HLU4|B2HLU4_MYCMM Conserved protein OS=Mycobacterium marinum (strain ATCC BAA-535 / M) OX=216594 GN=MMAR_0376 PE=4 SV=1	1	5	5	5	3	1	2	3	3	2	3	2	3	1	2	3	3	2	3	2	3	1	2	3	3	2	3	2	27.6	27.6	27.6	18.505	156	156	0	10.967	15.4	5.1	12.2	16.7	16.7	10.9	17.9	12.2
B2HJM2	B2HJM2	5	5	5	tr|B2HJM2|B2HJM2_MYCMM Diacylglycerol O-acyltransferase OS=Mycobacterium marinum (strain ATCC BAA-535 / M) OX=216594 GN=MMAR_1809 PE=3 SV=1	1	5	5	5	3	4	0	0	0	1	2	4	3	4	0	0	0	1	2	4	3	4	0	0	0	1	2	4	13.9	13.9	13.9	49.779	452	452	0	10.941	9.5	12.4	0	0	0	2.9	5.1	11.1
B2HQ41	B2HQ41	3	3	3	tr|B2HQ41|B2HQ41_MYCMM Predicted pyridoxal phosphate-dependent enzyme OS=Mycobacterium marinum (strain ATCC BAA-535 / M) OX=216594 GN=MMAR_2335 PE=3 SV=1	1	3	3	3	3	2	1	1	1	2	2	3	3	2	1	1	1	2	2	3	3	2	1	1	1	2	2	3	6.5	6.5	6.5	49.202	447	447	0	10.939	6.5	4	2.2	2.2	2.2	4	4	6.5
B2HI27	B2HI27	4	4	4	tr|B2HI27|B2HI27_MYCMM 2-keto-4-pentenoate hydratase OS=Mycobacterium marinum (strain ATCC BAA-535 / M) OX=216594 GN=MMAR_5023 PE=4 SV=1	1	4	4	4	2	2	2	0	2	1	2	3	2	2	2	0	2	1	2	3	2	2	2	0	2	1	2	3	12.6	12.6	12.6	27.952	261	261	0	10.937	6.1	6.5	6.5	0	6.1	3.4	6.1	9.2
B2HMX4	B2HMX4	5	5	5	tr|B2HMX4|B2HMX4_MYCMM Conserved transmembrane transport protein MmpL3 OS=Mycobacterium marinum (strain ATCC BAA-535 / M) OX=216594 GN=mmpL3 PE=4 SV=1	1	5	5	5	2	1	1	1	0	1	2	1	2	1	1	1	0	1	2	1	2	1	1	1	0	1	2	1	4.8	4.8	4.8	102.06	960	960	0	10.907	1.8	0.9	0.9	1	0	1	1.9	0.9
B2HL92	B2HL92	5	5	5	tr|B2HL92|B2HL92_MYCMM Conserved hypothetical secreted protein OS=Mycobacterium marinum (strain ATCC BAA-535 / M) OX=216594 GN=MMAR_3652 PE=4 SV=1	1	5	5	5	2	2	2	2	2	2	2	1	2	2	2	2	2	2	2	1	2	2	2	2	2	2	2	1	7.9	7.9	7.9	69.774	662	662	0	10.896	2.7	2.4	2.4	3.5	2.4	2.4	2.4	1.1
B2HDJ0	B2HDJ0	3	3	3	sp|B2HDJ0|GLMU_MYCMM Bifunctional protein GlmU OS=Mycobacterium marinum (strain ATCC BAA-535 / M) OX=216594 GN=glmU PE=3 SV=1	1	3	3	3	3	2	2	2	2	2	2	2	3	2	2	2	2	2	2	2	3	2	2	2	2	2	2	2	7.3	7.3	7.3	51.146	492	492	0	10.887	7.3	4.5	4.5	4.5	4.5	4.5	4.5	4.5
B2HQZ4	B2HQZ4	2	2	2	tr|B2HQZ4|B2HQZ4_MYCMM Nonspecific lipid-transfer protein OS=Mycobacterium marinum (strain ATCC BAA-535 / M) OX=216594 GN=MMAR_2430 PE=4 SV=1	1	2	2	2	1	1	1	1	0	1	0	0	1	1	1	1	0	1	0	0	1	1	1	1	0	1	0	0	5.8	5.8	5.8	42.434	400	400	0	10.886	2.5	2.5	3.2	3.2	0	2.5	0	0
B2HKM1	B2HKM1	4	4	4	tr|B2HKM1|B2HKM1_MYCMM Fatty-acid-CoA ligase FadD10 OS=Mycobacterium marinum (strain ATCC BAA-535 / M) OX=216594 GN=fadD10 PE=4 SV=1	1	4	4	4	2	2	4	2	2	1	2	2	2	2	4	2	2	1	2	2	2	2	4	2	2	1	2	2	7	7	7	55.596	531	531	0	10.864	3.6	3.6	7	3.6	3.2	1.7	3.6	3.6
B2HM11	B2HM11	6	6	6	tr|B2HM11|B2HM11_MYCMM SAM-dependent methyltransferase OS=Mycobacterium marinum (strain ATCC BAA-535 / M) OX=216594 GN=MMAR_2025 PE=3 SV=1	1	6	6	6	1	2	0	1	0	0	5	3	1	2	0	1	0	0	5	3	1	2	0	1	0	0	5	3	15	15	15	42.168	401	401	0	10.773	1.7	5	0	2.7	0	0	11.7	8
B2HLP8	B2HLP8	5	5	5	tr|B2HLP8|B2HLP8_MYCMM Acyl dehydratase OS=Mycobacterium marinum (strain ATCC BAA-535 / M) OX=216594 GN=MMAR_0330 PE=4 SV=1	1	5	5	5	3	2	3	2	3	3	2	5	3	2	3	2	3	3	2	5	3	2	3	2	3	3	2	5	26.5	26.5	26.5	16.037	151	151	0	10.714	13.9	13.9	13.9	12.6	13.9	13.9	12.6	26.5
B2HQT7	B2HQT7	3	3	3	tr|B2HQT7|B2HQT7_MYCMM Transcriptional regulatory protein (Possibly TetR-family) OS=Mycobacterium marinum (strain ATCC BAA-535 / M) OX=216594 GN=MMAR_0797 PE=4 SV=1	1	3	3	3	2	1	1	1	0	0	3	3	2	1	1	1	0	0	3	3	2	1	1	1	0	0	3	3	12.8	12.8	12.8	26.271	234	234	0	10.707	7.3	5.6	5.6	5.6	0	0	12.8	12.8
B2HDT0;REV__B2HM38	B2HDT0	5;1	5;1	5;1	tr|B2HDT0|B2HDT0_MYCMM Tryptophan--tRNA ligase OS=Mycobacterium marinum (strain ATCC BAA-535 / M) OX=216594 GN=trpS PE=3 SV=1	2	5	5	5	3	4	2	4	1	2	5	4	3	4	2	4	1	2	5	4	3	4	2	4	1	2	5	4	16.5	16.5	16.5	36.652	339	339;466	0	10.691	9.1	13.6	6.5	13.6	2.1	4.1	16.5	13.6
B2HL21	B2HL21	2	2	2	tr|B2HL21|B2HL21_MYCMM PE-PGRS family protein OS=Mycobacterium marinum (strain ATCC BAA-535 / M) OX=216594 GN=MMAR_3581 PE=4 SV=1	1	2	2	2	1	1	0	0	0	1	1	1	1	1	0	0	0	1	1	1	1	1	0	0	0	1	1	1	3.1	3.1	3.1	59.824	683	683	0	10.647	1.2	1.9	0	0	0	1.9	1.9	1.9
B2HKE4	B2HKE4	2	2	2	tr|B2HKE4|B2HKE4_MYCMM Cyclopropane-fatty-acyl-phospholipid synthase OS=Mycobacterium marinum (strain ATCC BAA-535 / M) OX=216594 GN=MMAR_5236 PE=4 SV=1	1	2	2	2	2	2	1	1	0	0	2	1	2	2	1	1	0	0	2	1	2	2	1	1	0	0	2	1	5.9	5.9	5.9	48.627	439	439	0	10.574	5.9	5.9	2.5	2.5	0	0	5.9	2.5
B2HDW2	B2HDW2	3	3	3	tr|B2HDW2|B2HDW2_MYCMM Peptidase M20 domain-containing protein 2 OS=Mycobacterium marinum (strain ATCC BAA-535 / M) OX=216594 GN=amiB1 PE=3 SV=1	1	3	3	3	2	1	1	1	0	2	1	2	2	1	1	1	0	2	1	2	2	1	1	1	0	2	1	2	10.9	10.9	10.9	40.629	393	393	0	10.553	8.4	2.5	2.5	2.5	0	5.1	2.5	5.1
B2HIX4	B2HIX4	2	2	2	tr|B2HIX4|B2HIX4_MYCMM Monophosphatase CysQ_1 OS=Mycobacterium marinum (strain ATCC BAA-535 / M) OX=216594 GN=cysQ_1 PE=4 SV=1	1	2	2	2	1	0	0	0	0	0	1	0	1	0	0	0	0	0	1	0	1	0	0	0	0	0	1	0	9.5	9.5	9.5	25.463	242	242	0	10.55	2.9	0	0	0	0	0	6.6	0
B2HGR1	B2HGR1	5	5	5	tr|B2HGR1|B2HGR1_MYCMM Pyridoxal phosphate homeostasis protein OS=Mycobacterium marinum (strain ATCC BAA-535 / M) OX=216594 GN=MMAR_3188 PE=3 SV=1	1	5	5	5	1	1	1	1	4	3	3	2	1	1	1	1	4	3	3	2	1	1	1	1	4	3	3	2	19.2	19.2	19.2	28.208	261	261	0	10.537	4.6	4.6	3.4	3.4	15.3	11.1	11.9	8
B2HCX7	B2HCX7	1	1	1	tr|B2HCX7|B2HCX7_MYCMM D-serine/D-alanine/glycine transporter, CycA OS=Mycobacterium marinum (strain ATCC BAA-535 / M) OX=216594 GN=cycA PE=4 SV=1	1	1	1	1	1	0	1	0	0	0	1	1	1	0	1	0	0	0	1	1	1	0	1	0	0	0	1	1	3.7	3.7	3.7	52.619	491	491	0	10.525	3.7	0	3.7	0	0	0	3.7	3.7
B2HF95	B2HF95	5	5	5	tr|B2HF95|B2HF95_MYCMM Conserved protein OS=Mycobacterium marinum (strain ATCC BAA-535 / M) OX=216594 GN=MMAR_4654 PE=4 SV=1	1	5	5	5	3	4	3	3	1	1	3	2	3	4	3	3	1	1	3	2	3	4	3	3	1	1	3	2	33.8	33.8	33.8	17.025	151	151	0	10.52	21.9	28.5	17.2	17.2	6	6	21.9	11.9
B2HRH2;B2HG48	B2HRH2	4;1	4;1	4;1	tr|B2HRH2|B2HRH2_MYCMM Short-chain type dehydrogenase/reductase OS=Mycobacterium marinum (strain ATCC BAA-535 / M) OX=216594 GN=MMAR_4195 PE=3 SV=1	2	4	4	4	4	3	3	3	3	4	4	4	4	3	3	3	3	4	4	4	4	3	3	3	3	4	4	4	14.1	14.1	14.1	29.09	277	277;268	0	10.519	14.1	10.5	11.2	11.2	11.2	14.1	14.1	14.1
B2HQ98	B2HQ98	4	4	4	tr|B2HQ98|B2HQ98_MYCMM Quinolinate synthase OS=Mycobacterium marinum (strain ATCC BAA-535 / M) OX=216594 GN=nadA PE=4 SV=1	1	4	4	4	3	3	1	1	1	1	2	3	3	3	1	1	1	1	2	3	3	3	1	1	1	1	2	3	13.9	13.9	13.9	37.647	352	352	0	10.48	9.7	10.8	2.6	2.6	2.6	2.6	6.5	10.8
B2HPT3	B2HPT3	4	4	4	tr|B2HPT3|B2HPT3_MYCMM Orotate phosphoribosyltransferase OS=Mycobacterium marinum (strain ATCC BAA-535 / M) OX=216594 GN=pyrE PE=3 SV=1	1	4	4	4	3	2	3	2	1	1	2	2	3	2	3	2	1	1	2	2	3	2	3	2	1	1	2	2	25.1	25.1	25.1	18.819	179	179	0	10.475	19.6	10.6	16.2	10.6	5	5	10.6	10.6
B2HGF1	B2HGF1	1	1	1	tr|B2HGF1|B2HGF1_MYCMM Two-component system response regulator OS=Mycobacterium marinum (strain ATCC BAA-535 / M) OX=216594 GN=MMAR_1486 PE=4 SV=1	1	1	1	1	1	1	1	1	1	1	1	1	1	1	1	1	1	1	1	1	1	1	1	1	1	1	1	1	10.7	10.7	10.7	15.84	149	149	0	10.467	10.7	10.7	10.7	10.7	10.7	10.7	10.7	10.7
CON__P02769	CON__P02769	6	4	4		1	6	4	4	5	6	1	0	0	0	0	0	3	4	0	0	0	0	0	0	3	4	0	0	0	0	0	0	10	6.4	6.4	69.293	607	607	0	10.403	8.7	10	1.2	0	0	0	0	0
B2HND9	B2HND9	3	3	3	tr|B2HND9|B2HND9_MYCMM Conserved lipoprotein LprF OS=Mycobacterium marinum (strain ATCC BAA-535 / M) OX=216594 GN=lprF PE=4 SV=1	1	3	3	3	2	2	1	0	1	1	2	2	2	2	1	0	1	1	2	2	2	2	1	0	1	1	2	2	14	14	14	30.012	292	292	0	10.36	9.6	9.6	4.1	0	4.1	4.5	9.6	9.6
B2HKL7	B2HKL7	4	4	4	tr|B2HKL7|B2HKL7_MYCMM Ketoacyl reductase OS=Mycobacterium marinum (strain ATCC BAA-535 / M) OX=216594 GN=MMAR_0254 PE=3 SV=1	1	4	4	4	3	1	2	2	2	2	3	4	3	1	2	2	2	2	3	4	3	1	2	2	2	2	3	4	15.7	15.7	15.7	27.624	267	267	0	10.358	12.4	3.4	9.4	9.4	9.4	9.4	12.4	15.7
B2HFI5	B2HFI5	5	5	5	sp|B2HFI5|Y1371_MYCMM UPF0182 protein MMAR_1371 OS=Mycobacterium marinum (strain ATCC BAA-535 / M) OX=216594 GN=MMAR_1371 PE=3 SV=1	1	5	5	5	0	1	3	3	2	1	2	3	0	1	3	3	2	1	2	3	0	1	3	3	2	1	2	3	4.5	4.5	4.5	108.17	995	995	0	10.343	0	1.2	2.9	2.7	2.2	1.2	2	2.5
B2HGG3	B2HGG3	4	4	4	tr|B2HGG3|B2HGG3_MYCMM NADPH quinone oxidoreductase FadB4 OS=Mycobacterium marinum (strain ATCC BAA-535 / M) OX=216594 GN=fadB4 PE=4 SV=1	1	4	4	4	3	2	2	2	1	2	1	3	3	2	2	2	1	2	1	3	3	2	2	2	1	2	1	3	16.7	16.7	16.7	33.341	323	323	0	10.329	13.6	7.7	8.7	8.7	2.8	5.9	2.8	11.8
B2HMC2	B2HMC2	3	3	3	tr|B2HMC2|B2HMC2_MYCMM Transcriptional regulator OS=Mycobacterium marinum (strain ATCC BAA-535 / M) OX=216594 GN=MMAR_3726 PE=4 SV=1	1	3	3	3	2	2	1	1	0	0	2	2	2	2	1	1	0	0	2	2	2	2	1	1	0	0	2	2	25.4	25.4	25.4	15.115	142	142	0	10.32	16.9	14.8	6.3	6.3	0	0	14.8	14.8
B2HF74	B2HF74	3	3	3	tr|B2HF74|B2HF74_MYCMM Two-component response transcriptional regulatory protein PrrA OS=Mycobacterium marinum (strain ATCC BAA-535 / M) OX=216594 GN=prrA PE=4 SV=1	1	3	3	3	2	2	1	2	1	0	2	1	2	2	1	2	1	0	2	1	2	2	1	2	1	0	2	1	16.9	16.9	16.9	25.283	236	236	0	10.3	12.3	12.3	5.1	12.3	7.2	0	9.7	5.1
B2HNQ8	B2HNQ8	3	3	3	tr|B2HNQ8|B2HNQ8_MYCMM Uncharacterized protein OS=Mycobacterium marinum (strain ATCC BAA-535 / M) OX=216594 GN=MMAR_5456 PE=3 SV=1	1	3	3	3	2	1	3	3	1	1	1	3	2	1	3	3	1	1	1	3	2	1	3	3	1	1	1	3	21.7	21.7	21.7	12.3	115	115	0	10.258	14.8	8.7	21.7	21.7	8.7	8.7	8.7	21.7
B2HS57	B2HS57	1	1	1	tr|B2HS57|B2HS57_MYCMM Conserved protein OS=Mycobacterium marinum (strain ATCC BAA-535 / M) OX=216594 GN=MMAR_4227 PE=4 SV=1	1	1	1	1	1	0	1	1	1	1	0	1	1	0	1	1	1	1	0	1	1	0	1	1	1	1	0	1	9	9	9	11.919	111	111	0	10.258	9	0	9	9	9	9	0	9
B2HM17	B2HM17	5	5	5	tr|B2HM17|B2HM17_MYCMM Conserved protein OS=Mycobacterium marinum (strain ATCC BAA-535 / M) OX=216594 GN=MMAR_2031 PE=4 SV=1	1	5	5	5	4	4	4	4	4	2	3	4	4	4	4	4	4	2	3	4	4	4	4	4	4	2	3	4	33.3	33.3	33.3	15.825	147	147	0	10.247	27.9	27.9	27.2	27.9	27.9	16.3	21.8	27.9
B2HM45	B2HM45	3	3	3	tr|B2HM45|B2HM45_MYCMM Uncharacterized protein OS=Mycobacterium marinum (strain ATCC BAA-535 / M) OX=216594 GN=MMAR_2059 PE=4 SV=1	1	3	3	3	3	3	1	1	2	2	3	3	3	3	1	1	2	2	3	3	3	3	1	1	2	2	3	3	35.4	35.4	35.4	10.578	96	96	0	10.22	35.4	35.4	10.4	10.4	21.9	21.9	35.4	35.4
B2HS83	B2HS83	5	5	5	tr|B2HS83|B2HS83_MYCMM Pyrroline-5-carboxylate dehydrogenase, RocA OS=Mycobacterium marinum (strain ATCC BAA-535 / M) OX=216594 GN=rocA PE=4 SV=1	1	5	5	5	4	3	2	1	0	1	2	2	4	3	2	1	0	1	2	2	4	3	2	1	0	1	2	2	8.5	8.5	8.5	58.559	543	543	0	10.2	6.8	4.8	3.3	1.7	0	1.7	2.9	2.9
B2HLT1	B2HLT1	2	2	2	tr|B2HLT1|B2HLT1_MYCMM Conserved hypothetical membrane protein OS=Mycobacterium marinum (strain ATCC BAA-535 / M) OX=216594 GN=MMAR_0363 PE=4 SV=1	1	2	2	2	2	1	1	1	1	1	1	1	2	1	1	1	1	1	1	1	2	1	1	1	1	1	1	1	11	11	11	19.969	191	191	0	10.188	11	5.8	5.8	5.8	5.8	5.8	5.8	5.8
B2HQ66	B2HQ66	3	3	3	tr|B2HQ66|B2HQ66_MYCMM L-aparaginase AnsA OS=Mycobacterium marinum (strain ATCC BAA-535 / M) OX=216594 GN=ansA PE=4 SV=1	1	3	3	3	2	3	1	1	1	1	2	2	2	3	1	1	1	1	2	2	2	3	1	1	1	1	2	2	11	11	11	32.35	318	318	0	10.188	7.2	11	2.5	2.5	2.5	2.5	7.2	7.2
B2HET7	B2HET7	2	2	2	tr|B2HET7|B2HET7_MYCMM Anti-sigma factor OS=Mycobacterium marinum (strain ATCC BAA-535 / M) OX=216594 GN=MMAR_1335 PE=4 SV=1	1	2	2	2	2	1	2	2	0	0	2	2	2	1	2	2	0	0	2	2	2	1	2	2	0	0	2	2	17.8	17.8	17.8	11.264	101	101	0	10.175	17.8	10.9	17.8	17.8	0	0	17.8	17.8
B2HS39	B2HS39	4	4	4	tr|B2HS39|B2HS39_MYCMM Transport transmembrane protein OS=Mycobacterium marinum (strain ATCC BAA-535 / M) OX=216594 GN=MMAR_4209 PE=4 SV=1	1	4	4	4	0	1	2	2	0	0	2	1	0	1	2	2	0	0	2	1	0	1	2	2	0	0	2	1	9.7	9.7	9.7	47.605	435	435	0	10.141	0	1.8	5.3	5.3	0	0	4.4	1.8
B2HM75	B2HM75	4	4	4	tr|B2HM75|B2HM75_MYCMM Conserved protein OS=Mycobacterium marinum (strain ATCC BAA-535 / M) OX=216594 GN=MMAR_2089 PE=4 SV=1	1	4	4	4	4	3	4	3	2	1	3	4	4	3	4	3	2	1	3	4	4	3	4	3	2	1	3	4	19.5	19.5	19.5	21.358	190	190	0	10.129	19.5	13.7	19.5	13.7	7.9	3.7	13.7	19.5
B2HH22	B2HH22	5	5	5	tr|B2HH22|B2HH22_MYCMM Amino acid aminotransferase, PabC OS=Mycobacterium marinum (strain ATCC BAA-535 / M) OX=216594 GN=pabC PE=4 SV=1	1	5	5	5	4	3	3	2	1	2	3	3	4	3	3	2	1	2	3	3	4	3	3	2	1	2	3	3	16.9	16.9	16.9	31.391	296	296	0	10.106	14.2	10.5	10.8	7.1	4.4	7.1	10.5	10.8
B2HH08	B2HH08	3	3	3	tr|B2HH08|B2HH08_MYCMM Phosphate-specific transport system accessory protein PhoU OS=Mycobacterium marinum (strain ATCC BAA-535 / M) OX=216594 GN=phoY2 PE=3 SV=1	1	3	3	3	3	2	1	1	1	1	2	2	3	2	1	1	1	1	2	2	3	2	1	1	1	1	2	2	18	18	18	24.668	222	222	0	10.09	18	11.7	5.9	5.9	5.9	5.9	11.7	11.7
B2HGR8	B2HGR8	5	5	5	tr|B2HGR8|B2HGR8_MYCMM UDP-N-acetylmuramoylalanine--D-glutamate ligase OS=Mycobacterium marinum (strain ATCC BAA-535 / M) OX=216594 GN=murD PE=3 SV=1	1	5	5	5	0	1	0	1	2	2	1	2	0	1	0	1	2	2	1	2	0	1	0	1	2	2	1	2	12.1	12.1	12.1	50.053	488	488	0	10.023	0	2	0	3.3	4.5	4.5	2	4.3
B2HDZ9	B2HDZ9	1	1	1	tr|B2HDZ9|B2HDZ9_MYCMM Immunogenic protein Mpt63 OS=Mycobacterium marinum (strain ATCC BAA-535 / M) OX=216594 GN=MMAR_2839 PE=4 SV=1	1	1	1	1	0	0	0	0	0	0	1	0	0	0	0	0	0	0	1	0	0	0	0	0	0	0	1	0	5	5	5	16.407	159	159	0	9.9852	0	0	0	0	0	0	5	0
B2HMF5	B2HMF5	6	6	6	tr|B2HMF5|B2HMF5_MYCMM Glutamine-dependent NAD(+) synthetase OS=Mycobacterium marinum (strain ATCC BAA-535 / M) OX=216594 GN=nadE PE=3 SV=1	1	6	6	6	3	4	1	2	3	1	2	3	3	4	1	2	3	1	2	3	3	4	1	2	3	1	2	3	9.4	9.4	9.4	74.868	680	680	0	9.9604	5	6.6	1.8	3.2	3.8	1.5	4	5.6
B2HNU0	B2HNU0	2	2	2	tr|B2HNU0|B2HNU0_MYCMM TetR_C_16 domain-containing protein OS=Mycobacterium marinum (strain ATCC BAA-535 / M) OX=216594 GN=MMAR_0518 PE=4 SV=1	1	2	2	2	1	2	1	1	2	2	1	1	1	2	1	1	2	2	1	1	1	2	1	1	2	2	1	1	12.6	12.6	12.6	15.992	151	151	0	9.9409	7.3	12.6	7.3	7.3	12.6	12.6	7.3	7.3
B2HM21	B2HM21	3	3	3	tr|B2HM21|B2HM21_MYCMM Conserved protein OS=Mycobacterium marinum (strain ATCC BAA-535 / M) OX=216594 GN=MMAR_2036 PE=4 SV=1	1	3	3	3	2	2	3	1	2	3	1	2	2	2	3	1	2	3	1	2	2	2	3	1	2	3	1	2	13.5	13.5	13.5	20.712	193	193	0	9.9207	8.8	8.8	13.5	4.7	9.3	13.5	4.7	8.8
B2HKZ3	B2HKZ3	4	4	4	tr|B2HKZ3|B2HKZ3_MYCMM S-adenosyl-L-methionine-dependent methyltransferase OS=Mycobacterium marinum (strain ATCC BAA-535 / M) OX=216594 GN=MMAR_1964 PE=3 SV=1	1	4	4	4	3	3	2	3	1	1	3	3	3	3	2	3	1	1	3	3	3	3	2	3	1	1	3	3	13.4	13.4	13.4	33.198	290	290	0	9.8927	10	10	8.3	10.7	3.4	3.4	10.7	10.7
B2HM46	B2HM46	2	2	2	tr|B2HM46|B2HM46_MYCMM Catalase-related peroxidase OS=Mycobacterium marinum (strain ATCC BAA-535 / M) OX=216594 GN=MMAR_2060 PE=3 SV=1	1	2	2	2	2	2	1	1	0	0	2	2	2	2	1	1	0	0	2	2	2	2	1	1	0	0	2	2	9.2	9.2	9.2	33.475	315	315	0	9.8883	9.2	9.2	3.8	3.8	0	0	9.2	9.2
B2HHK7	B2HHK7	5	5	5	tr|B2HHK7|B2HHK7_MYCMM Uncharacterized protein OS=Mycobacterium marinum (strain ATCC BAA-535 / M) OX=216594 GN=MMAR_3279 PE=4 SV=1	1	5	5	5	4	4	3	1	3	1	4	3	4	4	3	1	3	1	4	3	4	4	3	1	3	1	4	3	21.5	21.5	21.5	29.8	279	279	0	9.884	15.4	15.4	12.5	3.6	12.5	3.6	18.6	10
B2HLH0	B2HLH0	1	1	1	tr|B2HLH0|B2HLH0_MYCMM Uncharacterized protein OS=Mycobacterium marinum (strain ATCC BAA-535 / M) OX=216594 GN=MMAR_5298 PE=4 SV=1	1	1	1	1	1	1	1	1	1	1	1	1	1	1	1	1	1	1	1	1	1	1	1	1	1	1	1	1	5	5	5	22.085	199	199	0	9.8487	5	5	5	5	5	5	5	5
B2HSQ0	B2HSQ0	2	2	2	tr|B2HSQ0|B2HSQ0_MYCMM GFO_IDH_MocA domain-containing protein OS=Mycobacterium marinum (strain ATCC BAA-535 / M) OX=216594 GN=MMAR_2628 PE=4 SV=1	1	2	2	2	2	2	2	2	0	0	2	1	2	2	2	2	0	0	2	1	2	2	2	2	0	0	2	1	6.6	6.6	6.6	35.835	332	332	0	9.843	6.6	6.6	6.6	6.6	0	0	6.6	3.6
B2HLR5	B2HLR5	2	2	2	sp|B2HLR5|MSRA_MYCMM Peptide methionine sulfoxide reductase MsrA OS=Mycobacterium marinum (strain ATCC BAA-535 / M) OX=216594 GN=msrA PE=3 SV=1	1	2	2	2	2	2	1	1	1	1	2	2	2	2	1	1	1	1	2	2	2	2	1	1	1	1	2	2	13.5	13.5	13.5	19.183	171	171	0	9.8428	13.5	13.5	7	7	7	7	13.5	13.5
B2HSG5;B2HKQ3	B2HSG5	4;1	4;1	4;1	sp|B2HSG5|RL332_MYCMM 50S ribosomal protein L33 2 OS=Mycobacterium marinum (strain ATCC BAA-535 / M) OX=216594 GN=rpmG2 PE=3 SV=1	2	4	4	4	2	2	2	3	2	2	2	3	2	2	2	3	2	2	2	3	2	2	2	3	2	2	2	3	38.2	38.2	38.2	6.5134	55	55;54	0	9.8187	32.7	32.7	32.7	38.2	32.7	32.7	32.7	34.5
B2HGY2	B2HGY2	5	5	5	sp|B2HGY2|AMPA_MYCMM Probable cytosol aminopeptidase OS=Mycobacterium marinum (strain ATCC BAA-535 / M) OX=216594 GN=pepA PE=3 SV=1	1	5	5	5	0	0	2	1	3	3	1	3	0	0	2	1	3	3	1	3	0	0	2	1	3	3	1	3	11	11	11	53.538	519	519	0	9.7893	0	0	5.2	3.5	6.7	6.7	3.5	7.5
B2HHY2	B2HHY2	5	5	5	sp|B2HHY2|OTSA_MYCMM Trehalose-6-phosphate synthase OS=Mycobacterium marinum (strain ATCC BAA-535 / M) OX=216594 GN=otsA PE=3 SV=1	1	5	5	5	2	3	2	1	3	3	1	1	2	3	2	1	3	3	1	1	2	3	2	1	3	3	1	1	10.2	10.2	10.2	56.113	500	500	0	9.7661	4.8	5.2	3.8	1.8	5.6	5.6	1.8	1.8
B2HT03	B2HT03	3	3	3	tr|B2HT03|B2HT03_MYCMM Acetyl-CoA acetyltransferase FadA6_3 OS=Mycobacterium marinum (strain ATCC BAA-535 / M) OX=216594 GN=fadA6_3 PE=3 SV=1	1	3	3	3	3	3	0	0	0	0	2	3	3	3	0	0	0	0	2	3	3	3	0	0	0	0	2	3	8.6	8.6	8.6	39.904	382	382	0	9.6925	8.6	8.6	0	0	0	0	6	8.6
B2HDI2	B2HDI2	4	4	4	tr|B2HDI2|B2HDI2_MYCMM Ppx-GppA domain-containing protein OS=Mycobacterium marinum (strain ATCC BAA-535 / M) OX=216594 GN=MMAR_4459 PE=4 SV=1	1	4	4	4	1	2	0	0	1	0	2	1	1	2	0	0	1	0	2	1	1	2	0	0	1	0	2	1	11.1	11.1	11.1	32.846	315	315	0	9.6881	3.5	3.8	0	0	3.5	0	7.6	3.8
B2HEF7	B2HEF7	5	5	5	tr|B2HEF7|B2HEF7_MYCMM Transmembrane serine/threonine-protein kinase D PknD OS=Mycobacterium marinum (strain ATCC BAA-535 / M) OX=216594 GN=pknD PE=4 SV=1	1	5	5	5	2	2	2	3	2	2	5	4	2	2	2	3	2	2	5	4	2	2	2	3	2	2	5	4	6.4	6.4	6.4	73.391	698	698	0	9.648	2.4	2.4	2.7	3.9	2.4	2.4	6.4	5.3
B2HRM7	B2HRM7	5	5	5	tr|B2HRM7|B2HRM7_MYCMM UDP-glucose 4-epimerase, GalE3 OS=Mycobacterium marinum (strain ATCC BAA-535 / M) OX=216594 GN=galE3 PE=4 SV=1	1	5	5	5	2	2	3	2	2	2	1	3	2	2	3	2	2	2	1	3	2	2	3	2	2	2	1	3	15.3	15.3	15.3	36.372	346	346	0	9.5661	6.6	5.5	8.4	5.5	5.2	5.2	2.3	8.1
B2HLR1	B2HLR1	3	3	3	tr|B2HLR1|B2HLR1_MYCMM Zinc-dependent alcohol dehydrogenase OS=Mycobacterium marinum (strain ATCC BAA-535 / M) OX=216594 GN=MMAR_0343 PE=3 SV=1	1	3	3	3	2	2	1	2	2	1	2	3	2	2	1	2	2	1	2	3	2	2	1	2	2	1	2	3	9.2	9.2	9.2	36.442	347	347	0	9.5654	6.9	4.9	4.3	6.6	6.6	2.3	4.9	9.2
B2HKZ4;B2HG46	B2HKZ4	5;1	5;1	5;1	tr|B2HKZ4|B2HKZ4_MYCMM Short chain dehydrogenase OS=Mycobacterium marinum (strain ATCC BAA-535 / M) OX=216594 GN=MMAR_1965 PE=4 SV=1	2	5	5	5	4	5	3	3	3	3	3	3	4	5	3	3	3	3	3	3	4	5	3	3	3	3	3	3	19.9	19.9	19.9	28.523	277	277;283	0	9.5601	13.7	19.9	12.6	12.6	10.8	10.8	9.4	9.4
B2HQJ9	B2HQJ9	3	3	3	tr|B2HQJ9|B2HQJ9_MYCMM Corrinoid adenosyltransferase OS=Mycobacterium marinum (strain ATCC BAA-535 / M) OX=216594 GN=MMAR_4084 PE=3 SV=1	1	3	3	3	1	1	2	2	1	1	1	2	1	1	2	2	1	1	1	2	1	1	2	2	1	1	1	2	14.7	14.7	14.7	21.211	197	197	0	9.5148	5.1	5.1	9.6	9.6	4.1	4.1	5.6	10.7
B2HNW1	B2HNW1	5	5	5	sp|B2HNW1|Y539_MYCMM Putative S-adenosyl-L-methionine-dependent methyltransferase MMAR_0539 OS=Mycobacterium marinum (strain ATCC BAA-535 / M) OX=216594 GN=MMAR_0539 PE=3 SV=1	1	5	5	5	2	2	2	4	0	1	2	2	2	2	2	4	0	1	2	2	2	2	2	4	0	1	2	2	13.3	13.3	13.3	32.801	301	301	0	9.4818	5.3	5.3	5.3	10.3	0	3	5.3	5.3
B2HQY5	B2HQY5	3	3	3	tr|B2HQY5|B2HQY5_MYCMM Acyl-CoA thioesterase II TesB1 OS=Mycobacterium marinum (strain ATCC BAA-535 / M) OX=216594 GN=tesB1 PE=4 SV=1	1	3	3	3	0	2	1	1	0	0	1	1	0	2	1	1	0	0	1	1	0	2	1	1	0	0	1	1	11.6	11.6	11.6	33.674	301	301	0	9.4619	0	7.3	4.3	2.7	0	0	4.7	4.7
B2HLT0	B2HLT0	1	1	1	tr|B2HLT0|B2HLT0_MYCMM Conserved protein OS=Mycobacterium marinum (strain ATCC BAA-535 / M) OX=216594 GN=MMAR_0362 PE=4 SV=1	1	1	1	1	1	1	0	0	1	1	1	0	1	1	0	0	1	1	1	0	1	1	0	0	1	1	1	0	9.5	9.5	9.5	13.523	126	126	0	9.4479	9.5	9.5	0	0	9.5	9.5	9.5	0
B2HJU6	B2HJU6	3	3	3	tr|B2HJU6|B2HJU6_MYCMM Magnesium chelatase OS=Mycobacterium marinum (strain ATCC BAA-535 / M) OX=216594 GN=MMAR_1883 PE=4 SV=1	1	3	3	3	1	2	2	0	0	1	2	2	1	2	2	0	0	1	2	2	1	2	2	0	0	1	2	2	5.8	5.8	5.8	65.59	616	616	0	9.4355	1.5	3.7	3.6	0	0	1.5	3.7	3.7
B2HPC4	B2HPC4	6	6	6	tr|B2HPC4|B2HPC4_MYCMM ATP-binding protein ABC transporter OS=Mycobacterium marinum (strain ATCC BAA-535 / M) OX=216594 GN=MMAR_2279 PE=4 SV=1	1	6	6	6	0	2	1	3	2	2	4	3	0	2	1	3	2	2	4	3	0	2	1	3	2	2	4	3	10.3	10.3	10.3	58.617	542	542	0	9.4269	0	3.3	1.5	5.4	3.1	3.1	6.6	5
B2HID8	B2HID8	5	5	5	tr|B2HID8|B2HID8_MYCMM Conserved protein OS=Mycobacterium marinum (strain ATCC BAA-535 / M) OX=216594 GN=MMAR_1682 PE=3 SV=1	1	5	5	5	4	2	1	0	0	1	2	1	4	2	1	0	0	1	2	1	4	2	1	0	0	1	2	1	9.2	9.2	9.2	58.402	531	531	0	9.4217	7.3	3.4	1.9	0	0	1.3	2.8	2.6
B2HP26	B2HP26	4	4	4	tr|B2HP26|B2HP26_MYCMM Glucose-1-phosphate thymidylyltransferase OS=Mycobacterium marinum (strain ATCC BAA-535 / M) OX=216594 GN=rmlA PE=3 SV=1	1	4	4	4	1	1	0	1	0	1	1	1	1	1	0	1	0	1	1	1	1	1	0	1	0	1	1	1	16.3	16.3	16.3	31.729	288	288	0	9.369	5.6	5.6	0	3.5	0	3.8	3.5	3.5
B2HG81	B2HG81	4	4	4	tr|B2HG81|B2HG81_MYCMM Proline iminopeptidase Pip OS=Mycobacterium marinum (strain ATCC BAA-535 / M) OX=216594 GN=pip PE=3 SV=1	1	4	4	4	2	2	3	4	0	2	2	2	2	2	3	4	0	2	2	2	2	2	3	4	0	2	2	2	12.8	12.8	12.8	31.961	288	288	0	9.3545	5.9	5.9	8.3	12.8	0	6.9	5.9	5.9
B2HMH0	B2HMH0	4	4	4	tr|B2HMH0|B2HMH0_MYCMM Conserved hypothetical membrane protein OS=Mycobacterium marinum (strain ATCC BAA-535 / M) OX=216594 GN=MMAR_3774 PE=4 SV=1	1	4	4	4	1	1	2	1	1	2	3	1	1	1	2	1	1	2	3	1	1	1	2	1	1	2	3	1	23.7	23.7	23.7	19.704	198	198	0	9.3268	4.5	4.5	11.1	4.5	4.5	9.1	19.2	4.5
B2HLZ1	B2HLZ1	4	4	4	tr|B2HLZ1|B2HLZ1_MYCMM Uncharacterized protein OS=Mycobacterium marinum (strain ATCC BAA-535 / M) OX=216594 GN=MMAR_2005 PE=4 SV=1	1	4	4	4	4	4	2	1	1	1	2	2	4	4	2	1	1	1	2	2	4	4	2	1	1	1	2	2	25.6	25.6	25.6	9.2193	82	82	0	9.2979	25.6	25.6	24.4	8.5	8.5	8.5	9.8	20.7
B2HH70	B2HH70	6	6	6	tr|B2HH70|B2HH70_MYCMM Molybdopterin biosynthesis protein, MoeY OS=Mycobacterium marinum (strain ATCC BAA-535 / M) OX=216594 GN=moeY PE=4 SV=1	1	6	6	6	1	3	3	2	5	1	0	0	1	3	3	2	5	1	0	0	1	3	3	2	5	1	0	0	9.2	9.2	9.2	76.388	708	708	0	9.2927	1.4	5.2	4.4	3	6.9	1.4	0	0
B2HHW3	B2HHW3	3	3	3	tr|B2HHW3|B2HHW3_MYCMM Uncharacterized protein OS=Mycobacterium marinum (strain ATCC BAA-535 / M) OX=216594 GN=MMAR_4959 PE=4 SV=1	1	3	3	3	2	1	1	2	3	2	0	1	2	1	1	2	3	2	0	1	2	1	1	2	3	2	0	1	36.8	36.8	36.8	9.5167	87	87	0	9.2866	20.7	9.2	11.5	20.7	36.8	25.3	0	11.5
B2HHI0	B2HHI0	1	1	1	tr|B2HHI0|B2HHI0_MYCMM Enoyl-CoA hydratase EchA17 OS=Mycobacterium marinum (strain ATCC BAA-535 / M) OX=216594 GN=echA17 PE=1 SV=1	1	1	1	1	1	1	1	1	0	1	1	1	1	1	1	1	0	1	1	1	1	1	1	1	0	1	1	1	4.3	4.3	4.3	26.97	257	257	0	9.2817	4.3	4.3	4.3	4.3	0	4.3	4.3	4.3
B2HRC0	B2HRC0	5	5	5	tr|B2HRC0|B2HRC0_MYCMM Phosphohistidine phosphatase SixA OS=Mycobacterium marinum (strain ATCC BAA-535 / M) OX=216594 GN=sixA PE=4 SV=1	1	5	5	5	4	3	1	4	1	1	4	2	4	3	1	4	1	1	4	2	4	3	1	4	1	1	4	2	37.1	37.1	37.1	17.705	167	167	0	9.2799	30.5	20.4	7.2	26.9	7.2	7.2	30.5	16.2
B2HI81	B2HI81	2	2	2	tr|B2HI81|B2HI81_MYCMM DNA-binding protein OS=Mycobacterium marinum (strain ATCC BAA-535 / M) OX=216594 GN=MMAR_0036 PE=4 SV=1	1	2	2	2	2	2	1	2	1	1	2	2	2	2	1	2	1	1	2	2	2	2	1	2	1	1	2	2	13.3	13.3	13.3	14.664	135	135	0	9.2789	13.3	13.3	7.4	13.3	7.4	7.4	13.3	13.3
B2HI65	B2HI65	2	2	2	tr|B2HI65|B2HI65_MYCMM Serine/threonine phosphatase PstP OS=Mycobacterium marinum (strain ATCC BAA-535 / M) OX=216594 GN=pstP PE=4 SV=1	1	2	2	2	1	1	1	0	0	2	1	2	1	1	1	0	0	2	1	2	1	1	1	0	0	2	1	2	4	4	4	54.5	519	519	0	9.2782	1.3	1.3	2.7	0	0	4	1.3	4
B2HQA1	B2HQA1	3	3	3	tr|B2HQA1|B2HQA1_MYCMM Uncharacterized protein OS=Mycobacterium marinum (strain ATCC BAA-535 / M) OX=216594 GN=MMAR_2394 PE=4 SV=1	1	3	3	3	3	3	2	3	2	2	3	3	3	3	2	3	2	2	3	3	3	3	2	3	2	2	3	3	27.2	27.2	27.2	15.085	136	136	0	9.2734	27.2	27.2	17.6	27.2	17.6	17.6	27.2	27.2
B2HD44	B2HD44	3	3	3	tr|B2HD44|B2HD44_MYCMM Alcohol dehydrogenase AdhA OS=Mycobacterium marinum (strain ATCC BAA-535 / M) OX=216594 GN=adhA PE=4 SV=1	1	3	3	3	1	1	1	1	0	0	1	2	1	1	1	1	0	0	1	2	1	1	1	1	0	0	1	2	9.9	9.9	9.9	35.068	333	333	0	9.2568	2.1	2.1	2.1	3.6	0	0	2.1	6.3
B2HNI5	B2HNI5	1	1	1	tr|B2HNI5|B2HNI5_MYCMM Uncharacterized protein OS=Mycobacterium marinum (strain ATCC BAA-535 / M) OX=216594 GN=MMAR_3828 PE=4 SV=1	1	1	1	1	1	1	1	1	1	1	1	1	1	1	1	1	1	1	1	1	1	1	1	1	1	1	1	1	8	8	8	15.773	138	138	0	9.236	8	8	8	8	8	8	8	8
B2HT87	B2HT87	1	1	1	tr|B2HT87|B2HT87_MYCMM Uncharacterized protein OS=Mycobacterium marinum (strain ATCC BAA-535 / M) OX=216594 GN=MMAR_4401 PE=4 SV=1	1	1	1	1	1	0	0	0	0	0	1	0	1	0	0	0	0	0	1	0	1	0	0	0	0	0	1	0	9.1	9.1	9.1	18.231	164	164	0	9.234	9.1	0	0	0	0	0	9.1	0
B2HEJ8	B2HEJ8	4	4	4	tr|B2HEJ8|B2HEJ8_MYCMM Uncharacterized protein OS=Mycobacterium marinum (strain ATCC BAA-535 / M) OX=216594 GN=MMAR_4620 PE=4 SV=1	1	4	4	4	3	2	3	3	1	2	1	1	3	2	3	3	1	2	1	1	3	2	3	3	1	2	1	1	48.4	48.4	48.4	6.5863	62	62	0	9.2312	48.4	19.4	45.2	45.2	12.9	38.7	29	19.4
B2HGE7	B2HGE7	3	3	3	sp|B2HGE7|NUOB_MYCMM NADH-quinone oxidoreductase subunit B OS=Mycobacterium marinum (strain ATCC BAA-535 / M) OX=216594 GN=nuoB PE=3 SV=1	1	3	3	3	1	3	1	1	2	2	1	2	1	3	1	1	2	2	1	2	1	3	1	1	2	2	1	2	20.1	20.1	20.1	20.224	184	184	0	9.1955	5.4	20.1	5.4	5.4	10.9	10.9	5.4	10.9
B2HCU3	B2HCU3	5	5	5	sp|B2HCU3|Y1057_MYCMM Putative S-adenosyl-L-methionine-dependent methyltransferase MMAR_1057 OS=Mycobacterium marinum (strain ATCC BAA-535 / M) OX=216594 GN=MMAR_1057 PE=3 SV=1	1	5	5	5	2	2	3	4	1	0	4	4	2	2	3	4	1	0	4	4	2	2	3	4	1	0	4	4	14.8	14.8	14.8	32.951	304	304	0	9.195	5.6	5.6	8.6	12.2	3	0	11.8	12.2
B2HI52	B2HI52	3	3	3	tr|B2HI52|B2HI52_MYCMM Conserved hypothetical membrane protein OS=Mycobacterium marinum (strain ATCC BAA-535 / M) OX=216594 GN=MMAR_0007 PE=4 SV=1	1	3	3	3	0	1	0	0	1	0	1	0	0	1	0	0	1	0	1	0	0	1	0	0	1	0	1	0	10.3	10.3	10.3	30.86	300	300	0	9.1921	0	6.7	0	0	3.7	0	5.3	0
B2HQW9	B2HQW9	4	4	4	tr|B2HQW9|B2HQW9_MYCMM UDP-glucose 4-epimerase GalE2 OS=Mycobacterium marinum (strain ATCC BAA-535 / M) OX=216594 GN=galE2 PE=4 SV=1	1	4	4	4	1	2	1	2	0	0	2	1	1	2	1	2	0	0	2	1	1	2	1	2	0	0	2	1	12.2	12.2	12.2	40.717	377	377	0	9.1849	2.7	5.8	2.7	6.6	0	0	5	2.7
B2HML6	B2HML6	5	5	5	tr|B2HML6|B2HML6_MYCMM Rieske domain-containing protein OS=Mycobacterium marinum (strain ATCC BAA-535 / M) OX=216594 GN=MMAR_5381 PE=4 SV=1	1	5	5	5	2	4	2	3	1	2	0	2	2	4	2	3	1	2	0	2	2	4	2	3	1	2	0	2	9.3	9.3	9.3	58.139	516	516	0	9.179	3.5	7.6	3.7	5.6	1.7	3.5	0	3.5
B2HEA1	B2HEA1	2	2	2	tr|B2HEA1|B2HEA1_MYCMM Molybdopterin molybdenumtransferase OS=Mycobacterium marinum (strain ATCC BAA-535 / M) OX=216594 GN=moeA1 PE=3 SV=1	1	2	2	2	0	0	0	1	1	1	1	1	0	0	0	1	1	1	1	1	0	0	0	1	1	1	1	1	5.8	5.8	5.8	44.696	429	429	0	9.1386	0	0	0	2.6	2.6	2.6	3.3	3.3
B2HNL6	B2HNL6	7	7	7	tr|B2HNL6|B2HNL6_MYCMM DUF853 domain-containing protein OS=Mycobacterium marinum (strain ATCC BAA-535 / M) OX=216594 GN=MMAR_3858 PE=4 SV=1	1	7	7	7	2	3	2	3	1	2	2	5	2	3	2	3	1	2	2	5	2	3	2	3	1	2	2	5	13.1	13.1	13.1	57.096	535	535	0	9.1073	3.7	5.6	3.9	5.8	1.5	3.2	3.4	9.2
B2HK90	B2HK90	3	3	3	tr|B2HK90|B2HK90_MYCMM Anti-anti-sigma regulatory factor OS=Mycobacterium marinum (strain ATCC BAA-535 / M) OX=216594 GN=MMAR_5182 PE=4 SV=1	1	3	3	3	3	3	1	1	2	2	2	2	3	3	1	1	2	2	2	2	3	3	1	1	2	2	2	2	11.1	11.1	11.1	32.555	298	298	0	9.076	11.1	11.1	2.7	3.4	6	6	6	6
[truncated: 729 more rows]
[truncated: 40 more columns]

## Sheet: S1F
S1F: Trimmed LFQ Data
[truncated: 1,863 more rows]
