# Supplementary material for: EspM Is a Conserved Transcription Factor That Regulates Gene Expression in Response to the ESX-1 System
Source: mBio. 2020 Feb 4;11(1):e02807-19. doi: 10.1128/mBio.02807-19 (PMC7002343; doi:10.1128/mBio.02807-19)
Supplement: TABLE S3 [file mBio.02807-19-st003.xlsx]

## Sheet: S3ADespM v. WT
Supplemental Table S3A. Gene expression tables for DespM vs. Whib6-3xFL
All strains contain the whiB6-Fl allele at the whiB6 locus.
Gene Number	WT		DespM		DespM/pmspespM (complemented)		DespM/complemented	logCPM	LR	PValue	FDR	Gene Number	Proposed function	Gene Name
	Champ1_1	Champ5_2	Champ2_1	Champ6_2	Champ4_1	Champ8_2	logFC	logCPM	LR	PValue	FDR
MMAR_0001	35.6316	27.107	34.2894	38.2813	30.6095	35.0937	0.210963	5.14427	0.777814	0.37781	0.513066	MMAR_0001	chromosomal replication initiator protein DnaA	dnaA
MMAR_0002	278.345	261.534	214.597	210.606	232.269	209.637	-0.344463	7.85636	1.97506	0.159911	0.273139	MMAR_0002	DNA polymerase III subunit beta	dnaN
MMAR_0003	52.7804	53.5886	39.2964	40.206	44.6484	45.7234	-0.419971	5.53013	2.89923	0.0886219	0.174952	MMAR_0003	DNA replication and repair protein RecF	recF
MMAR_0004	8.04092	7.65998	10.9141	11.2396	10.868	11.4873	0.497455	3.41391	5.80904	0.015944	0.0476545	MMAR_0004	hypothetical protein
MMAR_0005	626.925	1077.15	596.309	542.972	683.458	455	-0.580907	9.34927	4.01744	0.045032	0.104528	MMAR_0005	DNA gyrase subunit B	gyrB
MMAR_0006	676.123	1057.48	712.454	707.336	990.397	670.73	-0.288134	9.64248	1.14004	0.285643	0.420936	MMAR_0006	DNA gyrase subunit A	gyrA
MMAR_0007	29.2674	38.0185	40.0559	38.4951	56.9229	38.7723	0.222664	5.33105	0.742173	0.388966	0.523665	MMAR_0007	hypothetical protein
MMAR_0008	4.34438	2.53248	3.90995	4.6812	3.55448	5.10044	0.332632	2.07156	1.45673	0.227451	0.354879	MMAR_0008	SAM-dependent methyltransferase
MMAR_0009	7.43118	6.97215	10.7453	12.5941	11.6352	11.7807	0.698081	3.47478	10.5739	0.00114697	0.00626536	MMAR_0009	MerR family transcriptional regulator
MMAR_0010	11.3945	10.4739	19.2966	24.7367	24.1909	24.78	1.0109	4.41198	18.0181	2.18817e-05	0.000271631	MMAR_0010	hypothetical protein
MMAR_0011	27.6669	26.9819	47.7351	44.3169	53.5985	55.7437	0.752179	5.52284	10.3708	0.00128021	0.00684657	MMAR_0011	peptidyl-prolyl cis-trans isomerase	ppiA
MMAR_0012	11.8899	12.9125	13.2769	12.8555	11.9932	11.4421	0.0743014	3.62862	0.137679	0.710599	0.80015	MMAR_0012	hypothetical protein
MMAR_0013	26.2187	32.3283	34.4863	34.4318	25.1882	24.0352	0.234499	4.84833	1.15357	0.282802	0.4182	MMAR_0013	cell division protein CrgA
MMAR_0014	5.10655	4.18954	6.27279	6.22576	6.21395	5.61951	0.430882	2.50135	3.78484	0.0517189	0.115936	MMAR_0014	membrane protein
MMAR_0015	37.9562	33.7977	25.4568	23.6199	27.8221	27.6462	-0.547815	4.81816	6.4586	0.0110417	0.0361301	MMAR_0015	glutamine amidotransferase	trpG
MMAR_0016	141.497	111.867	182.417	203.834	153.61	187.949	0.608455	7.40439	4.55067	0.0329059	0.082784	MMAR_0016	serine/threonine protein kinase	pknB
MMAR_0017	28.8101	26.7318	48.4665	51.8259	48.4586	66.3057	0.852743	5.58748	10.1101	0.00147455	0.00764241	MMAR_0017	serine/threonine protein kinase	pknA
MMAR_0018	68.2525	53.6199	88.241	96.0715	76.204	100.294	0.597047	6.41403	4.42651	0.0353848	0.087383	MMAR_0018	penicillin-binding protein A	pbpA
MMAR_0019	72.7875	66.1885	91.1946	101.418	83.313	91.537	0.471002	6.45884	3.19598	0.0738194	0.152297	MMAR_0019	cell division protein FtsW	rodA
MMAR_0020	93.4423	84.9476	95.0201	94.7883	109.166	108.486	0.0895886	6.64958	0.121684	0.727215	0.81383	MMAR_0020	serine/threonine protein phosphatase	pstP
MMAR_0021	82.2384	91.3257	66.3284	66.321	62.7533	66.1477	-0.38793	6.18543	2.30732	0.128766	0.232966	MMAR_0021	membrane protein
MMAR_0022	230.367	231.925	209.477	200.436	229.967	215.663	-0.173498	7.81258	0.549489	0.458526	0.58893	MMAR_0022	hypothetical protein
MMAR_0023	4.4206	3.72056	5.51331	8.9822	3.68234	6.63508	0.836427	2.55696	7.41347	0.00647374	0.0240736	MMAR_0023	hypothetical protein
MMAR_0024	142.031	132.408	133.501	145.973	114.664	112.819	0.0262927	7.01604	0.0100121	0.920296	0.9455	MMAR_0024	plasmid maintenance system antidote protein
MMAR_0025	47.5977	43.3961	53.7547	58.9071	50.1975	50.8013	0.308406	5.65922	1.61468	0.203835	0.327136	MMAR_0025	hypothetical protein
MMAR_0026	14.4051	13.1627	15.3585	15.4456	11.2005	13.7667	0.160877	3.8109	0.583584	0.444911	0.576644	MMAR_0026	hypothetical protein
MMAR_0027	26.3712	26.1065	26.7508	28.7763	17.3377	22.8391	0.0817078	4.63162	0.143268	0.705053	0.795837	MMAR_0027	thymidylate synthase ThyA	thyA_1
MMAR_0028	4.19195	4.62725	4.07872	3.96833	3.06862	3.94945	-0.134773	2.03159	0.363907	0.546344	0.664311
MMAR_0029	23.7417	24.2931	36.6522	39.612	17.7468	24.5995	0.666894	4.79629	8.61939	0.00332603	0.014566
MMAR_0030	6.51657	4.18954	10.464	11.8099	9.33372	13.0445	1.0618	3.31177	13.6142	0.000224483	0.00178398	MMAR_0030	hypothetical protein
MMAR_0031	2.51517	1.34441	2.0253	1.90099	1.76446	3.09186	0.0388011	1.12865	0.0147063	0.903478	0.93424	MMAR_0030	hypothetical protein
MMAR_0032	35.7078	25.575	25.0349	24.2852	28.6916	25.9084	-0.312254	4.74278	1.91996	0.165861	0.280682	MMAR_0032	glycine/betaine ABC transporter substrate
MMAR_0033	16.4629	13.6316	18.5933	19.4852	30.9419	35.7031	0.340825	4.52699	2.30127	0.129268	0.233378	MMAR_0033	permease
MMAR_0034	20.5024	18.3214	20.1686	19.4614	22.0941	22.5457	0.0302407	4.36618	0.023299	0.878682	0.919786	MMAR_0034	ABC transporter	proV_1
MMAR_0035	13.4905	11.8808	16.0055	16.8476	15.7522	16.2943	0.374321	3.96686	3.64179	0.0563463	0.123541	MMAR_0035	ABC transporter permease
MMAR_0036	13.7191	14.1006	16.343	16.1585	8.20856	9.56896	0.224044	3.65892	1.24993	0.263567	0.397023	MMAR_0036	cold-shock protein
MMAR_0037	6.66901	5.40889	7.45421	6.77229	6.23952	6.52224	0.238804	2.70633	1.25109	0.263344	0.396818	MMAR_0037	membrane dipeptidase
MMAR_0038	27.6287	28.2325	33.98	42.2734	30.635	35.0711	0.449167	5.08131	3.48534	0.0619147	0.133568	MMAR_0038	ammonia channel protein	amt_1
MMAR_0039	13.7191	16.4142	16.4555	18.3684	16.9285	17.2873	0.207696	4.05947	1.09791	0.294726	0.429933	MMAR_0039	N-acetyltransferase
MMAR_0040	29.0007	29.7645	35.7521	41.5605	46.3617	41.458	0.395858	5.20974	2.8772	0.0898421	0.176774	MMAR_0040	hypothetical protein
MMAR_0042	3.5441	3.28285	5.34453	5.84556	6.6231	8.14716	0.715368	2.47582	9.43451	0.0021294	0.0101725	MMAR_0042	transcriptional regulator
MMAR_0043	2.85815	2.72008	4.16311	4.60991	5.60023	6.70279	0.655504	2.22028	7.33463	0.00676387	0.0249154	MMAR_0043	hypothetical protein
MMAR_0044	1.37191	1.37567	2.33472	2.04357	2.27589	2.45995	0.667125	1.07743	6.69496	0.00966858	0.032432	MMAR_0044	hypothetical protein
MMAR_0045	1.63867	1.62579	2.95356	2.87525	3.86135	3.72377	0.834819	1.56661	11.4775	0.000704456	0.00433551	MMAR_0045	hypothetical protein
MMAR_0046	2.78193	2.93893	3.06607	3.25545	2.9919	2.95645	0.143421	1.66386	0.40888	0.522538	0.645362	MMAR_0046	ESX-1 secretion-associated protein
MMAR_0047	3.81086	4.84611	4.83821	6.10695	6.16281	6.79306	0.335949	2.43876	2.10039	0.147261	0.256776	MMAR_0047	hypothetical protein
MMAR_0048	21.1122	18.8842	21.4906	20.602	20.0739	19.6344	0.0742579	4.30769	0.145598	0.702778	0.794499	MMAR_0048	hypothetical protein
MMAR_0049	8.72687	9.31704	9.42325	8.64953	7.87612	7.7635	0.000599438	3.04321	8.98893e-06	0.997608	0.998878	MMAR_0049	hypothetical protein
MMAR_0050	8.11714	7.47239	8.63564	10.1941	10.868	10.3363	0.274954	3.23382	1.7654	0.183953	0.302804
MMAR_0051	9.60337	9.66096	16.5118	16.7525	18.2071	20.0858	0.787839	3.97311	15.341	8.97468e-05	0.000862313
MMAR_0052	5.60197	4.34587	9.11383	10.0515	6.2651	9.38841	0.949691	2.99329	13.0177	0.00030856	0.00229821	MMAR_0052	MFS transporter
MMAR_0053	50.2272	46.6477	55.6675	60.3328	69.3252	67.6823	0.260115	5.85383	1.07357	0.30014	0.436023	MMAR_0053	DUF179 domain-containing protein
MMAR_0054	55.1051	48.4298	22.2783	17.3941	29.5099	23.2002	-1.38411	4.85685	23.3653	1.33973e-06	2.7017e-05	MMAR_0054	bile acid:sodium symporter
MMAR_0055	29.5723	23.3551	27.7916	22.6694	36.3631	31.7762	-0.0684887	4.79533	0.0873519	0.767571	0.844212	MMAR_0055	hypothetical protein
MMAR_0056	55.5624	39.0815	85.5688	75.2794	78.8635	80.3657	0.765523	6.1655	7.97913	0.00473197	0.0190248	MMAR_0056	hypothetical protein	mtc28
MMAR_0057	128.312	115.244	149.928	168.167	127.066	130.355	0.385294	7.09292	2.06068	0.151143	0.2622	MMAR_0057	leucine--tRNA ligase	leuS
MMAR_0058	15.4721	13.788	14.1208	15.707	11.3027	13.8795	0.0292566	3.83577	0.0207401	0.885489	0.923487	MMAR_0058	short chain dehydrogenase
MMAR_0059	27.8955	21.4167	41.1248	40.9427	31.0953	37.9825	0.73572	5.13493	9.28639	0.00230863	0.0108559	MMAR_0059	MarR family transcriptional regulator
MMAR_0060	10.4037	12.2872	9.39512	9.07725	9.48715	8.57596	-0.298738	3.26597	2.146	0.142941	0.251652	MMAR_0060	peptide ABC transporter ATP-binding protein
MMAR_0061	16.7297	22.4172	21.0687	23.5248	23.2448	21.1239	0.186696	4.42015	0.719767	0.39622	0.530721	MMAR_0061	amino acid ABC transporter permease	glnQ
MMAR_0062	38.4516	47.5544	34.43	33.1486	40.1989	27.0143	-0.348289	5.19842	1.87527	0.170872	0.286871	MMAR_0062	GntR family transcriptional regulator
MMAR_0063	147.938	190.562	105.597	106.147	143.458	91.4919	-0.676897	6.97231	4.74043	0.0294618	0.0762628	MMAR_0063	LLM class F420-dependent oxidoreductase
MMAR_0064	27.4382	36.4865	37.8899	44.2932	42.1168	44.6852	0.361875	5.27581	2.24893	0.133707	0.238522	MMAR_0064	alpha/beta hydrolase
MMAR_0065	329.297	398.694	365.538	339.589	476.173	438.976	-0.0460971	8.60528	0.037716	0.846015	0.899718	MMAR_0065	inositol-3-phosphate synthase	ino1
MMAR_0066	41.2335	42.9897	68.1568	59.5962	101.904	92.3721	0.600846	6.04165	5.50416	0.0189713	0.0540736	MMAR_0066	PadR family transcriptional regulator
MMAR_0067	6.13549	5.56521	8.49499	8.62576	5.4468	7.58295	0.550525	2.81833	5.6354	0.0176013	0.0511401	MMAR_0067	hypothetical protein
MMAR_0068	135.629	162.204	109.169	114.559	123.205	102.031	-0.412813	6.90779	2.37744	0.123099	0.224979	MMAR_0068	hypothetical protein
MMAR_0069	353.076	368.773	436.958	454.765	436.537	389.19	0.304888	8.71928	1.91426	0.166491	0.281271	MMAR_0069	penicillin-binding protein	ponA1
MMAR_0070	102.969	128.187	88.1004	99.7309	90.9078	83.3899	-0.299501	6.62447	1.25121	0.263322	0.396818	MMAR_0070	membrane protein
MMAR_0071	35.0218	39.2691	37.468	39.1367	49.0212	43.3537	0.044015	5.32791	0.0368298	0.847812	0.9005	MMAR_0071	transcriptional regulator
MMAR_0072	118.48	104.926	71.8418	74.0913	83.7989	78.8085	-0.614236	6.46517	5.51083	0.0188991	0.0539581	MMAR_0072	30S ribosomal protein S6	rpsF
MMAR_0073	121.147	138.786	84.6686	87.2081	107.734	77.8607	-0.596808	6.64623	4.79155	0.0285996	0.0744155	MMAR_0073	single-stranded DNA-binding protein	ssb
MMAR_0074	77.3986	76.0683	36.3147	37.0219	49.3536	37.4634	-1.06521	5.62298	16.1543	5.83874e-05	0.000616754	MMAR_0074	30S ribosomal protein S18	rpsR1
MMAR_0075	127.854	153.45	90.5757	83.7388	140.773	117.603	-0.690552	6.83704	6.6362	0.00999271	0.0332352	MMAR_0075	50S ribosomal protein L9	rplI
MMAR_0076	43.7868	30.9213	51.7857	53.9645	44.8786	52.1328	0.502051	5.56027	3.86365	0.0493428	0.111639	MMAR_0076	replicative DNA helicase	dnaB
MMAR_0077	3.20112	2.12604	4.36001	4.27724	3.04305	3.65607	0.707677	1.82733	8.16798	0.00426364	0.0175996
MMAR_0078	17.3013	12.2247	19.9717	21.7664	13.5275	15.9784	0.501534	4.10389	4.29143	0.038305	0.0934187	MMAR_0078	glutathione peroxidase
MMAR_0079	3.88708	2.93893	3.65678	5.22774	2.22475	3.29497	0.38945	1.89832	2.15167	0.142415	0.251072
MMAR_0080	2.28652	2.1573	3.90995	3.7307	3.68234	4.80705	0.782199	1.88338	10.7202	0.00105974	0.00590906	MMAR_0080	carbon monoxide dehydrogenase large chai	coxL_2
MMAR_0083	3.92519	5.1275	5.65395	5.53665	4.6285	4.35568	0.299478	2.28909	1.89722	0.16839	0.283727	MMAR_0080	carbon monoxide dehydrogenase large chai	coxL_2
MMAR_0085	19.5116	14.4758	28.4104	27.707	23.9608	27.601	0.725012	4.6221	10.2933	0.00133516	0.00705908	MMAR_0085	transcriptional regulator
MMAR_0086	12.8045	16.1641	15.6679	16.206	17.2354	15.7752	0.136109	3.96253	0.440544	0.50686	0.632428	MMAR_0086	alpha/beta hydrolase
MMAR_0087	27.019	21.6981	28.5792	31.6991	31.0186	34.1007	0.30828	4.88555	1.84268	0.174637	0.291544	MMAR_0087	peptide synthetase
MMAR_0089	10.4799	12.4748	6.27279	5.03764	13.9111	9.36585	-1.023	3.16023	11.541	0.000680782	0.00422036
MMAR_0090	12.1566	13.6316	6.89163	5.94061	9.99858	6.52224	-1.00843	3.0716	15.3876	8.7562e-05	0.000850936	MMAR_0090	transposase
MMAR_0091	11.8518	11.8183	11.2798	11.2634	11.2772	11.4196	-0.0703321	3.49998	0.127466	0.721074	0.809265	MMAR_0091	transposase
MMAR_0093	4.64925	4.90864	4.75382	5.51288	4.37278	5.25841	0.104017	2.32162	0.22047	0.638682	0.741086	MMAR_0093	MFS transporter	ermB
MMAR_0094	8.68877	7.84757	9.78893	9.14854	5.4468	8.57596	0.196185	3.03487	0.668289	0.413649	0.547297	MMAR_0094	MMPL family RND transporter	mmpL5_3
MMAR_0098	11.4326	11.4431	9.90145	10.8594	8.64328	9.02732	-0.139171	3.30835	0.488274	0.484698	0.613022	MMAR_0094	MMPL family RND transporter	mmpL5_3
MMAR_0099	15.2053	15.32	20.3092	22.2654	21.1223	25.6602	0.480167	4.35832	5.06764	0.0243765	0.0654566	MMAR_0099	non-ribosomal peptide synthetase
MMAR_0100	3.35356	2.46995	2.8973	3.84951	2.65947	3.61093	0.2241	1.70901	0.758623	0.38376	0.518742	MMAR_0100	chorismate--pyruvate lyase
MMAR_0101	4.4206	5.25256	6.44157	6.60596	6.36738	6.77049	0.428287	2.63914	3.72924	0.0534677	0.118709
MMAR_0102	7.54551	8.28529	11.4485	12.5703	10.7657	12.3449	0.600554	3.42835	7.96792	0.00476137	0.0190979	MMAR_0102	polyketide synthase
MMAR_0103	15.8151	15.32	22.3345	24.2139	21.3525	21.6204	0.580619	4.35867	8.03732	0.00458232	0.0186287
MMAR_0104	15.0148	16.0703	19.8873	20.1505	26.1088	22.7037	0.364594	4.339	3.22347	0.0725894	0.150305
MMAR_0105	23.3987	23.4802	22.5033	20.0317	18.7186	17.8064	-0.140754	4.34177	0.514039	0.473396	0.603062	MMAR_0105	hypothetical protein
MMAR_0106	10.0988	8.06643	17.637	17.3228	10.7402	15.9784	0.946202	3.85239	14.4247	0.000145874	0.00127877	MMAR_0106	(R)-hydratase
MMAR_0107	24.3514	17.446	27.1165	27.5644	28.5637	31.1668	0.389138	4.72207	2.87938	0.0897204	0.176602	MMAR_0107	endo-1,4-beta-glucanase	celA
MMAR_0108	4.68736	5.19003	4.92259	3.84951	4.34721	3.72377	-0.176783	2.14432	0.613023	0.433652	0.566144	MMAR_0108	TetR family transcriptional regulator
MMAR_0109	26.4093	21.2916	18.2839	21.5763	11.9932	12.9768	-0.257437	4.2908	1.43726	0.230583	0.358341	MMAR_0109	hypothetical protein
MMAR_0110	72.3302	49.5867	91.1102	74.519	84.745	89.3028	0.442343	6.22821	2.53134	0.111605	0.20798	MMAR_0110	oxidoreductase
MMAR_0111	27.4001	22.2921	35.2739	33.0773	23.6795	26.4726	0.460633	4.86269	4.36229	0.036743	0.0900706	MMAR_0111	PE family protein
MMAR_0112	69.9293	82.8529	55.0487	60.4516	67.5352	51.9974	-0.403644	5.90295	2.25706	0.133006	0.237848	MMAR_0112	haloalkane dehalogenase	dhaA_1
MMAR_0113	2.43895	2.78261	3.03794	3.23169	1.27859	2.95645	0.261688	1.34552	0.749866	0.386519	0.521422	MMAR_0112	haloalkane dehalogenase	dhaA_1
MMAR_0116	5.83062	6.37811	7.51047	9.24359	11.4306	12.0515	0.456722	3.19638	4.65411	0.0309792	0.079028	MMAR_0116	hypothetical protein
MMAR_0117	1.29569	1.28187	2.30659	1.99604	2.53161	2.59536	0.735172	1.04888	6.17906	0.0129271	0.0406623	MMAR_0116	hypothetical protein
MMAR_0118	2.89626	4.47093	6.07589	5.8218	3.55448	4.17514	0.681168	2.24402	8.09121	0.00444805	0.018137	MMAR_0118	hypothetical protein
MMAR_0119	21.2265	24.5119	7.70738	7.86537	11.763	8.80164	-1.5544	3.68357	38.6003	5.20105e-10	3.23607e-08	MMAR_0119	nitroreductase
MMAR_0120	8.07903	9.69222	11.5892	9.62379	13.3996	11.1487	0.251982	3.33033	1.31865	0.250835	0.383046	MMAR_0120	cell division protein
MMAR_0121	42.6817	45.5534	50.6043	59.7625	77.4571	69.9617	0.322895	5.87012	1.52333	0.217116	0.343056	MMAR_0121	hypothetical protein
MMAR_0122	1.14326	1.00049	1.26581	1.94852	2.88962	2.45995	0.600808	0.977971	4.1393	0.0418985	0.0998797	MMAR_0121	hypothetical protein
MMAR_0123	29.5723	30.1084	26.7227	28.7763	33.4224	32.6789	-0.104671	4.86923	0.232308	0.629817	0.733818	MMAR_0123	LuxR family transcriptional regulator
MMAR_0124	9.75581	12.6312	14.1771	12.8792	16.3915	13.8795	0.270198	3.76714	1.60335	0.205429	0.329001	MMAR_0124	quinone oxidoreductase
MMAR_0126	20.9597	18.5715	22.9534	22.8595	23.9864	25.4796	0.213438	4.48558	1.07164	0.300576	0.43616	MMAR_0126	hypothetical protein
MMAR_0127	57.6964	52.6194	40.3371	43.6991	42.6794	40.6229	-0.392255	5.51079	2.84645	0.0915759	0.17896	MMAR_0127	alcohol dehydrogenase	adhD_1
MMAR_0128	11.5469	12.4123	6.01963	6.60596	7.16011	5.9806	-0.923553	2.97357	18.4356	1.75741e-05	0.000227571	MMAR_0128	oxidoreductase
MMAR_0129	2.40084	3.47044	1.57523	1.16436	2.40375	1.51208	-1.11239	0.987061	13.2831	0.000267811	0.0020713	MMAR_0129	monooxygenase
MMAR_0130	24.7325	32.0156	10.2671	10.6218	18.0026	10.9908	-1.44215	4.04258	32.4384	1.23031e-08	4.90396e-07	MMAR_0130	monooxygenase
MMAR_0131	42.6817	47.4606	16.7931	16.7763	25.0092	14.2857	-1.42504	4.64992	25.3117	4.87734e-07	1.20797e-05	MMAR_0131	monooxygenase
MMAR_0132	17.9492	14.5071	27.2571	30.9625	21.4036	29.4516	0.844275	4.61031	12.2129	0.000474604	0.00314063	MMAR_0132	DNA-binding response regulator
MMAR_0133	11.7756	9.28577	13.1926	14.7802	18.3094	18.0772	0.412499	3.89205	3.87971	0.0488729	0.110871	MMAR_0133	histidine kinase
MMAR_0135	5.03034	4.18954	5.14763	5.56041	6.18838	6.25142	0.220872	2.46398	1.03531	0.308914	0.443821	MMAR_0135	coenzyme A pyrophosphatase
MMAR_0136	3.58221	3.00146	5.3164	5.60793	4.47507	5.95803	0.734306	2.30186	8.01592	0.00463678	0.0187902	MMAR_0136	MFS transporter
MMAR_0137	16.2724	18.3527	17.4119	17.9882	12.8882	11.9612	0.0311607	3.93294	0.0257949	0.872402	0.915576	MMAR_0137	hypothetical protein
MMAR_0138	11.2802	10.0049	7.06041	7.12873	6.6231	7.04131	-0.583497	2.9866	7.21645	0.00722384	0.0260431	MMAR_0138	amidohydrolase
MMAR_0139	8.76498	9.22324	10.8016	11.7862	11.5585	11.9386	0.328342	3.43649	2.65015	0.10354	0.197039	MMAR_0139	acyl-CoA dehydrogenase	fadE6_1
MMAR_0140	14.4432	14.4445	10.8578	11.0971	8.46427	8.98219	-0.395653	3.44165	3.81976	0.0506514	0.114145	MMAR_0140	amidohydrolase
MMAR_0141	15.8532	15.0386	13.2207	11.406	12.4023	12.2772	-0.327486	3.70002	2.74223	0.0977285	0.189083	MMAR_0141	TetR family transcriptional regulator
MMAR_0142	116.536	96.2657	96.3703	80.2933	120.98	101.986	-0.268463	6.64825	0.998702	0.317625	0.452407	MMAR_0142	thiolase	ltp1_1
MMAR_0143	125.492	96.7346	93.8668	72.7606	121.926	114.444	-0.415363	6.70771	2.28028	0.131029	0.235558	MMAR_0143	hypothetical protein
MMAR_0144	235.473	201.723	181.32	181.973	222.986	175.785	-0.26709	7.6089	1.03383	0.309261	0.443964	MMAR_0144	hypothetical protein
MMAR_0145	257.538	233.708	195.413	166.741	195.113	186.369	-0.439848	7.63465	2.99691	0.0834236	0.167372	MMAR_0145	MarR family transcriptional regulator
MMAR_0146	9.06985	8.69173	11.9549	15.2792	11.9932	15.1659	0.617979	3.65215	6.76968	0.00927192	0.0315579	MMAR_0146	ATP-binding protein
MMAR_0148	12.1566	12.6937	11.8424	11.002	16.2381	14.218	-0.122368	3.7449	0.373844	0.540916	0.66007	MMAR_0148	glycosyl transferase family 1
MMAR_0149	122.557	101.362	92.3479	85.5448	95.5108	71.045	-0.331891	6.59501	1.30281	0.253701	0.386152	MMAR_0149	acyl-CoA dehydrogenase	fadE25_2
MMAR_0150	6.47847	4.25207	7.62299	8.26933	7.97841	8.64366	0.57325	2.99522	5.48385	0.019193	0.054553	MMAR_0150	TetR family transcriptional regulator
MMAR_0151	10.0988	9.28577	12.6862	14.9228	10.6379	13.6313	0.511862	3.60465	5.59643	0.0179971	0.0519646	MMAR_0151	GNAT family acetyltransferase	eis1
MMAR_0152	65.3944	64.6565	63.6281	58.812	53.3684	60.1445	-0.0870478	5.90748	0.117973	0.731244	0.816547	MMAR_0152	PadR family transcriptional regulator
MMAR_0153	104.875	80.7894	69.7039	64.016	61.5514	60.6185	-0.473311	6.1465	3.31316	0.0687273	0.144277	MMAR_0153	hypothetical protein
MMAR_0154	233.339	202.036	168.775	170.02	168.314	158.023	-0.361787	7.50992	1.97094	0.160348	0.273669	MMAR_0154	LLM class F420-dependent oxidoreductase
MMAR_0155	30.3726	30.6399	30.3513	30.4159	31.9904	33.1303	-0.00583761	4.96662	0.000742767	0.978257	0.988135	MMAR_0155	phosphotransferase family protein	fadE36_1
MMAR_0156	40.6238	33.4538	32.4329	33.5763	36.4654	35.4548	-0.165774	5.17341	0.527987	0.467454	0.5972	MMAR_0156	acyl-CoA dehydrogenase	fadE2_1
MMAR_0157	16.0818	23.6053	13.6426	13.6396	19.3579	16.8585	-0.542634	4.01749	6.07164	0.0137369	0.0424506	MMAR_0157	adenylate/guanylate cyclase domain-containin	cyaA
MMAR_0158	1367.64	1600.5	645.422	648.406	644.998	490.071	-1.19792	9.70758	24.7719	6.45329e-07	1.50341e-05	MMAR_0158	isocitrate dehydrogenase, NADP-dependent	icd2
MMAR_0159	75.417	38.8627	12.2643	18.2971	38.7157	107.47	-1.90222	5.98134	8.21763	0.00414853	0.0173065
MMAR_0160	35.0218	20.041	8.63564	10.4792	18.1049	45.272	-1.52552	4.83046	7.22159	0.00720318	0.0260089	MMAR_0160	hypothetical protein
MMAR_0161	38.3754	16.0078	2.10968	4.34853	18.514	64.2068	-3.07111	4.96037	14.9959	0.000107744	0.000988688	MMAR_0161	hypothetical protein
MMAR_0162	152.511	65.6883	5.09137	16.0634	52.1409	156.714	-3.36563	6.62044	14.7515	0.000122647	0.00110167	MMAR_0162	hypothetical protein
MMAR_0163	75.3788	33.9853	4.27563	9.48121	30.6862	89.7767	-2.9895	5.60459	14.8416	0.00011693	0.00105759	MMAR_0163	N-acetyltransferase
MMAR_0164	68.6717	27.8573	2.13781	8.7921	38.6135	127.556	-3.14078	5.88938	11.7853	0.000596999	0.00381213	MMAR_0164	nucleoside-diphosphate sugar epimerase
MMAR_0165	141.764	66.8763	2.78478	10.8594	55.1073	156.105	-3.93312	6.46731	18.2486	1.93871e-05	0.000246665	MMAR_0165	fatty acid desaturase
MMAR_0166	120.538	49.7117	2.55975	13.3545	59.6846	200.768	-3.41795	6.48817	12.5014	0.000406646	0.0028189	MMAR_0166	aspartate aminotransferase family protein	gabT_2
MMAR_0167	135.667	47.2418	3.65678	15.8495	58.5339	202.821	-3.22806	6.55324	11.6133	0.00065481	0.00409417	MMAR_0167	aspartate aminotransferase family protein
MMAR_0168	86.9258	26.7943	2.44723	8.05547	25.3928	102.686	-3.43485	5.73624	12.8953	0.000329406	0.00239748	MMAR_0168	hypothetical protein
MMAR_0169	302.659	86.167	5.96337	24.0476	67.7653	256.692	-3.69491	7.22561	13.8456	0.000198466	0.00163055	MMAR_0169	hypothetical protein
MMAR_0170	107.847	32.8598	2.58788	10.4792	43.7278	174.679	-3.42717	6.28039	12.4785	0.000411669	0.00284082	MMAR_0170	hypothetical protein
MMAR_0171	261.616	83.0092	6.49782	26.709	81.4718	325.142	-3.37489	7.37594	11.7929	0.000594578	0.0038062	MMAR_0171	ABC transporter ATP-binding protein
MMAR_0172	176.938	52.7132	3.51614	15.208	56.0279	190.657	-3.6154	6.69786	13.567	0.000230191	0.00182649	MMAR_0172	ABC transporter
MMAR_0173	49.4269	15.5076	2.55975	5.34655	16.1358	53.532	-3.03572	4.84437	12.3446	0.000442259	0.00298466	MMAR_0173	acyl carrier protein
MMAR_0174	163.219	50.0556	5.51331	19.7466	76.2296	295.261	-3.07702	7.00763	10.5433	0.00116607	0.00633577	MMAR_0174	long-chain-fatty-acid--CoA ligase	pks16_1
MMAR_0175	45.8066	15.6326	2.2222	6.17823	28.7427	96.0281	-2.86843	5.371	9.95811	0.00160143	0.00812174	MMAR_0175	integral membrane protein YrbE6A	yrbE6A
MMAR_0176	55.4861	19.447	2.33472	6.72477	28.3847	97.0663	-3.04602	5.46254	11.3172	0.000767932	0.00463119	MMAR_0176	ABC transporter permease	yrbE6B
MMAR_0177	121.452	35.6736	4.36001	13.7584	50.6066	197.856	-3.11537	6.5386	10.5057	0.0011901	0.00643207	MMAR_0177	mammalian cell entry protein	mce6A
MMAR_0178	98.7775	26.763	3.06607	8.69705	26.4157	102.55	-3.41425	5.76021	13.0873	0.000297299	0.0022405	MMAR_0178	mammalian cell entry protein	mce6B
MMAR_0179	155.407	40.1133	4.19124	14.9703	49.0212	183.074	-3.35004	6.54973	11.5425	0.000680223	0.00422036	MMAR_0179	MCE family protein	mce6C
MMAR_0180	156.817	46.9291	5.54144	17.1802	56.3347	228.143	-3.16381	6.77169	11.0372	0.000893038	0.00520123	MMAR_0180	MCE family protein	mce6D
MMAR_0181	99.0824	31.7655	3.23485	12.8792	35.4425	141.842	-3.02027	6.11382	9.92347	0.00163184	0.00823507	MMAR_0181	mammalian cell entry protein	mce6E
MMAR_0182	114.097	34.0791	5.28827	14.4713	43.958	171.339	-2.90578	6.35116	9.54102	0.0020093	0.00969211	MMAR_0182	MCE family protein	mce6F
MMAR_0187	10419.9	7006.91	9148.29	7791.08	1216.68	1451.05	-0.0409252	12.5439	0.0193151	0.889467	0.925946	MMAR_0187	ESAT-6-like protein EsxB	esxB_1
MMAR_0188	44.3584	35.83	47.9039	48.1189	17.0564	17.4002	0.260505	5.06493	1.33668	0.247621	0.379502	MMAR_0188	WXG100 family type VII secretion target	esxA_1
MMAR_0190	1.21948	1.50073	2.36285	2.85149	2.25032	3.94945	0.933041	1.356	9.7493	0.00179391	0.00886019
MMAR_0191	1.48624	1.50073	3.0942	2.94654	2.60833	3.76891	1.01312	1.46684	14.9435	0.000110778	0.00100926	MMAR_0191	hypothetical protein
MMAR_0199	7.39307	7.03468	9.0857	8.72081	9.05243	9.29814	0.303871	3.10204	2.24236	0.134276	0.239036	MMAR_0199	hypothetical protein
MMAR_0201	1.86732	2.8764	2.33472	2.49506	2.12246	1.67005	0.014191	1.21938	0.00312178	0.955443	0.972212	MMAR_0199	hypothetical protein
MMAR_0202	13.4905	11.8183	7.17292	7.43764	8.20856	7.08645	-0.790794	3.17136	13.6971	0.000214786	0.00172573	MMAR_0202	hypothetical protein
MMAR_0203	3.58221	2.93893	3.99433	4.84754	2.86404	3.00158	0.447489	1.84082	3.92783	0.0474933	0.108666	MMAR_0202	hypothetical protein
MMAR_0204	37.7656	41.8329	28.8886	25.9248	30.8908	28.1201	-0.538685	4.97852	5.81234	0.0159141	0.047624	MMAR_0204	TetR family transcriptional regulator
MMAR_0205	34.7932	34.6106	35.2176	35.7387	32.5529	41.0292	0.0319542	5.18098	0.0189093	0.890627	0.926276	MMAR_0205	23S rRNA methyltransferase
MMAR_0207	110.324	104.019	76.7643	86.1151	115.943	111.803	-0.395998	6.64685	2.34647	0.125567	0.228556	MMAR_0207	L-serine ammonia-lyase	sdaA
MMAR_0208	69.5101	76.2872	64.0781	62.0437	78.5566	81.9455	-0.209266	6.17327	0.692888	0.405184	0.53947	MMAR_0208	serine hydroxymethyltransferase	glyA2
MMAR_0209	10.518	6.78456	5.17576	4.63367	5.95823	5.95803	-0.815253	2.73034	10.6529	0.001099	0.00606174	MMAR_0209	glycine cleavage system protein H	gcvH_1
MMAR_0210	19.3211	15.4763	10.3234	9.48121	15.292	16.836	-0.812033	3.81639	15.353	8.91786e-05	0.000858471	MMAR_0210	glycine cleavage system protein T	gcvT_1
MMAR_0211	57.1629	38.55	32.461	33.1486	33.2178	48.3187	-0.544154	5.31119	4.08523	0.0432596	0.101945	MMAR_0211	glycine dehydrogenase (aminomethyl	gcvB_1
MMAR_0212	11.242	11.7245	6.4697	6.27328	6.87882	6.54481	-0.850334	2.99031	17.1992	3.36578e-05	0.000386761	MMAR_0212	(2Fe-2S)-binding protein
MMAR_0213	16.9202	14.9135	12.63	10.6931	14.9084	11.7807	-0.448813	3.78793	4.07821	0.0434396	0.102268	MMAR_0213	amidohydrolase
MMAR_0214	4.53493	5.40889	9.33887	11.9287	3.96363	6.86076	1.09522	2.83654	13.6777	0.000217014	0.00173816	MMAR_0214	anti-anti-sigma factor
MMAR_0215	9.06985	7.22227	14.1208	17.9169	12.2233	15.527	0.978324	3.79026	15.1374	9.99656e-05	0.000935825	MMAR_0215	glutamine ABC transporter permease
MMAR_0216	33.4213	25.575	36.4835	42.3684	31.2488	34.3264	0.419426	5.1605	2.82887	0.0925832	0.180497	MMAR_0216	glutamine ABC transporter ATP-binding protein
MMAR_0217	4.99223	4.62725	5.51331	5.4416	6.52082	6.22885	0.188899	2.53656	0.767177	0.381092	0.516285	MMAR_0217	polyhydroxybutyrate depolymerase
MMAR_0218	5.94494	4.72105	13.8114	9.7426	107.095	38.998	1.14326	4.74665	8.75931	0.00308026	0.0137493	MMAR_0218	acyltransferase
MMAR_0219	17.1108	13.6004	23.0377	25.4971	18.4117	22.7714	0.661668	4.37682	7.43377	0.0064011	0.0238896
MMAR_0220	3.88708	4.84611	2.86917	2.73268	3.11976	2.64049	-0.64612	1.66269	8.00881	0.00465504	0.0188492
MMAR_0222	5.41142	4.62725	7.36983	6.77229	6.80211	7.10902	0.496442	2.67516	5.24335	0.0220308	0.0607575	MMAR_0222	TetR family transcriptional regulator
MMAR_0224	5.48764	3.28285	8.43873	7.74655	8.6177	10.404	0.890708	2.94471	11.0135	0.000904514	0.00524413	MMAR_0224	TetR family transcriptional regulator
MMAR_0225	5.10655	4.75232	5.37266	4.4911	3.6312	4.37825	-0.000312486	2.19949	1.96485e-06	0.998882	0.999122	MMAR_0225	hypothetical protein
MMAR_0226	27.8193	24.1055	47.2007	48.8556	28.4614	41.458	0.887856	5.24587	12.3783	0.000434348	0.00294687	MMAR_0226	TetR family transcriptional regulator
MMAR_0227	3.81086	4.90864	7.14479	8.12675	4.06592	6.27399	0.804636	2.57557	10.3413	0.00130085	0.00692068	MMAR_0226	TetR family transcriptional regulator
MMAR_0228	1.60056	3.25158	2.05343	2.01981	6.72539	3.58836	-0.264575	1.56753	0.615973	0.432548	0.564847	MMAR_0228	transcriptional regulator
MMAR_0230	32.0875	39.7381	25.1756	24.6654	31.3255	28.8649	-0.527786	4.93215	5.66478	0.0173089	0.0506058	MMAR_0230	dioxygenase
MMAR_0231	7.62172	19.2594	8.35435	8.74458	8.31084	8.98219	-0.655605	3.31001	4.24509	0.039364	0.0953127	MMAR_0231	carbonate dehydratase	ctpA_1
MMAR_0234	25.9901	37.8935	35.077	38.0912	52.5501	42.4961	0.194932	5.24971	0.599549	0.43875	0.570755	MMAR_0234	hypothetical protein
MMAR_0235	16.6916	18.6341	21.0687	22.1228	32.3228	26.5178	0.289464	4.52301	1.82294	0.176964	0.294286	MMAR_0235	pyridoxamine 5'-phosphate oxidase
MMAR_0236	6.93577	5.81533	7.87615	9.52874	8.46427	9.95262	0.453174	3.09922	4.3982	0.0359769	0.0884597	MMAR_0236	luciferase
MMAR_0237	6.78333	7.15974	9.90145	11.3584	12.6069	13.9021	0.608526	3.39843	8.44672	0.00365702	0.0156528	MMAR_0237	TetR family transcriptional regulator
MMAR_0238	18.3684	17.0083	22.3064	24.1902	18.514	23.4936	0.395003	4.40603	3.43083	0.06399	0.136544	MMAR_0238	TetR family transcriptional regulator
MMAR_0239	29.4961	29.8896	19.1278	19.0337	21.4292	18.9348	-0.63798	4.48314	9.21347	0.00240241	0.0112245	MMAR_0239	monooxygenase
MMAR_0240	27.0571	25.1998	22.3345	20.2694	18.5651	19.5442	-0.294621	4.45719	2.05589	0.151619	0.262758	MMAR_0240	monooxygenase
MMAR_0241	14.6718	14.8197	10.886	9.52874	10.7913	9.20787	-0.531657	3.48184	6.76441	0.00929938	0.0316174	adhD
MMAR_0243	4.72547	7.09721	7.31357	8.88715	13.2206	11.5775	0.449781	3.23213	3.69746	0.0544955	0.120375	MMAR_0243	short-chain dehydrogenase
MMAR_0244	7.27875	7.25353	11.7861	11.6674	14.1668	18.0095	0.690282	3.61018	9.55687	0.00199202	0.00962434	MMAR_0244	SAM-dependent methyltransferase
MMAR_0245	72.3302	81.2896	79.6616	85.2834	94.2833	92.1238	0.102542	6.35831	0.155543	0.693294	0.787266	MMAR_0245	crotonase	echA8_7
MMAR_0246	22.7508	21.104	32.6579	36.2377	34.2918	34.9809	0.652173	4.96927	8.89297	0.0028627	0.0129711	MMAR_0246	hypothetical protein
MMAR_0247	4.49682	3.37665	6.24466	7.31883	7.21125	6.9059	0.791546	2.60192	10.8397	0.00099346	0.00563181	MMAR_0247	thioesterase
MMAR_0248	3.23923	3.31411	3.90995	2.66139	5.31894	4.69421	-0.00332235	1.90465	0.000185931	0.989121	0.993013	MMAR_0248	NAD-dependent epimerase
MMAR_0249	1.90543	2.21983	2.2222	1.94852	3.19648	2.88874	0.00619885	1.27937	0.000644412	0.979748	0.989018	MMAR_0249	TetR family transcriptional regulator
MMAR_0250	12.0423	12.0684	13.2769	13.3783	17.261	13.6538	0.144728	3.84018	0.455673	0.499653	0.626083	MMAR_0250	hypothetical protein
MMAR_0251	104.837	92.6389	79.9148	73.3546	48.8933	79.5307	-0.365559	6.33987	1.58019	0.208734	0.333062	MMAR_0251	MTA/SAH nucleosidase	mtn
MMAR_0253	25.1898	21.7919	30.8858	33.2674	25.086	31.0314	0.450155	4.86483	4.07542	0.0435114	0.102268	MMAR_0253	polyketide cyclase
MMAR_0254	25.9139	23.7303	26.1601	23.5961	31.5045	29.9481	0.00335118	4.71887	0.000258986	0.98716	0.992858	MMAR_0254	oxidoreductase
MMAR_0255	182.54	148.916	225.736	244.183	187.978	206.161	0.503695	7.69748	3.80734	0.0510285	0.114741	MMAR_0255	MMPL family RND transporter	mmpL5_4
MMAR_0256	37.7656	26.2941	42.0249	57.2912	52.9081	84.8117	0.633083	5.77446	2.686	0.101234	0.193807	MMAR_0256	peptide synthase
MMAR_0258	66.7282	55.0581	35.6677	40.4674	43.5232	60.7313	-0.677362	5.64001	5.20299	0.0225481	0.0620164	MMAR_0258	acyl-CoA synthetase	fadD10
MMAR_0259	42.0338	27.3571	16.1742	19.9129	15.2408	18.6189	-0.941927	4.52838	10.5206	0.00118051	0.00639106	MMAR_0259	hypothetical protein
MMAR_0260	50.9512	28.4826	24.8661	29.3941	17.3633	29.7676	-0.548998	4.94809	2.5853	0.10786	0.202913	MMAR_0260	taurine catabolism dioxygenase
MMAR_0261	6.97388	4.81485	5.90711	6.60596	6.57196	9.1176	0.0905095	2.83441	0.0994534	0.752487	0.832254	MMAR_0261	PPE family protein
MMAR_0262	10.518	12.4123	11.9549	11.406	8.89899	10.5845	0.0248333	3.45718	0.014356	0.904629	0.934917	MMAR_0262	O-methyltransferase	omt_1
MMAR_0263	18.8638	17.8837	15.4148	15.3268	17.0564	19.2056	-0.257049	4.0909	1.73534	0.18773	0.307422	MMAR_0263	hypothetical protein
MMAR_0264	47.7882	42.552	36.5678	43.4853	50.5044	69.3524	-0.174092	5.63285	0.338217	0.56086	0.67712	MMAR_0264	carbonate dehydratase	ctpA
MMAR_0265	5.90684	5.22129	5.93524	8.19804	6.67425	7.53781	0.348974	2.79916	1.97062	0.160382	0.273669	MMAR_0265	RNA polymerase subunit sigma	sigC_1
MMAR_0266	15.2816	10.4739	9.31074	11.6674	10.1264	13.2702	-0.293139	3.57243	1.08583	0.297396	0.432776	MMAR_0266	DUF5134 domain-containing protein
MMAR_0267	273.887	339.822	281.094	282.036	299.676	264.681	-0.124146	8.13001	0.27428	0.600475	0.709994	MMAR_0267	membrane protein
MMAR_0268	46.302	55.2457	48.4383	48.4754	53.1894	61.3858	-0.0676384	5.71108	0.0667666	0.796104	0.864607	MMAR_0268	heavy metal transporter
MMAR_0269	96.8721	107.115	100.365	109.26	122.975	138.547	0.0392964	6.83122	0.0212378	0.884133	0.922652	MMAR_0269	carbonate dehydratase	ctpB
MMAR_0271	13.6429	12.6312	12.6862	13.2119	16.008	12.5931	-0.0198325	3.74996	0.0093411	0.923005	0.947264	MMAR_0271	3-beta hydroxysteroid dehydrogenase
MMAR_0272	20.007	21.573	26.6945	28.1822	33.7292	22.8391	0.40003	4.70673	2.98691	0.08394	0.168078	MMAR_0272	cytochrome P450	cyp226B1
MMAR_0273	5.14466	4.12701	4.81008	5.4416	3.86135	4.37825	0.151058	2.23429	0.44922	0.502706	0.628474	MMAR_0273	amidohydrolase
MMAR_0274	2.05787	1.59453	1.91278	2.09109	2.12246	2.66306	0.144537	1.1102	0.31411	0.575169	0.689338	MMAR_0274	cytochrome P450	cyp271A1
MMAR_0276	9.18418	12.2247	10.239	10.8594	10.5356	9.88492	-0.0233789	3.3821	0.0109907	0.916505	0.942934	MMAR_0276	1-deoxy-D-xylulose-5-phosphate synthase	dxs2
MMAR_0277	4.00141	4.50219	4.38814	4.58615	6.87882	4.89732	0.0758418	2.32324	0.103095	0.748146	0.829792	MMAR_0276	1-deoxy-D-xylulose-5-phosphate synthase	dxs2
MMAR_0279	4.23006	2.8764	4.10685	4.08714	2.40375	4.22027	0.21206	1.97259	0.582497	0.445335	0.576706	MMAR_0276	1-deoxy-D-xylulose-5-phosphate synthase	dxs2
MMAR_0280	4.53493	5.37762	4.83821	5.18021	4.19378	4.73934	0.0127485	2.35041	0.00342303	0.953345	0.970808	MMAR_0276	1-deoxy-D-xylulose-5-phosphate synthase	dxs2
MMAR_0282	2.13408	2.31363	2.95356	2.61387	1.79003	2.05372	0.318419	1.18358	1.58659	0.207813	0.331955	MMAR_0276	1-deoxy-D-xylulose-5-phosphate synthase	dxs2
MMAR_0283	8.49822	6.34684	5.3164	4.41981	7.2624	6.22885	-0.606678	2.63488	6.95891	0.00834029	0.0290122	MMAR_0283	hypothetical protein	cyp274A1
MMAR_0284	6.47847	4.97117	8.12931	7.88913	5.34451	7.22186	0.487935	2.81486	4.17993	0.0409055	0.0980907	MMAR_0284	phospholipase C	plcB_3
MMAR_0285	18.9781	12.9125	15.246	17.0614	14.8828	14.4211	0.0216089	4.00933	0.00931129	0.923127	0.947264	MMAR_0285	hypothetical protein
MMAR_0286	3.39167	2.75134	3.54427	5.4416	4.8075	6.58994	0.556928	2.18163	4.11581	0.0424842	0.100863	MMAR_0286	cyclase	lipJ
MMAR_0287	2.28652	1.62579	3.37549	2.82773	1.89231	2.79847	0.672009	1.37097	6.27892	0.0122183	0.0390832	MMAR_0287	TetR family transcriptional regulator
MMAR_0288	12.1566	16.2267	9.84519	8.31685	12.4279	10.0429	-0.647183	3.51955	8.22781	0.00412533	0.0172237	MMAR_0288	hypothetical protein
MMAR_0289	13.1856	7.22227	2.0253	2.37624	4.4495	13.2476	-2.2099	3.07122	12.5733	0.000391287	0.00274224	MMAR_0289	30S ribosomal protein S18	rpsR2
MMAR_0292	6.93577	3.50171	0.421937	0.308912	1.25302	6.00317	-3.82641	1.93417	14.5	0.000140159	0.00123291	MMAR_0292	50S ribosomal protein L28	rpmB2
MMAR_0293	46.9117	39.3629	0.787615	1.63961	15.4198	60.9119	-5.14538	5.04327	25.148	5.30939e-07	1.2961e-05	MMAR_0293	hypothetical protein
MMAR_0294	78.0846	36.8304	1.32207	2.09109	12.4279	58.0005	-5.0695	5.28662	23.6607	1.14904e-06	2.3837e-05	MMAR_0294	50S ribosomal protein L31	rpmE_1
MMAR_0295	35.3267	23.3864	4.69756	5.22774	10.9447	40.5327	-2.56345	4.56943	11.1201	0.000853966	0.00503692	MMAR_0295	epimerase
MMAR_0296	17.7205	13.913	12.5175	13.5208	11.584	19.1605	-0.279774	3.96552	0.788754	0.374477	0.509624	MMAR_0296	acyl-CoA synthetase	fadD12_2
MMAR_0297	115.317	120.058	100.618	103.105	149.084	140.939	-0.208361	6.92178	0.643897	0.422303	0.55545	MMAR_0297	haloacid dehalogenase	ctpI
MMAR_0298	55.1432	34.7669	32.0953	35.2635	21.7361	26.7886	-0.41572	5.14011	2.43831	0.118404	0.217928	MMAR_0298	hypothetical protein
MMAR_0299	70.9582	55.5896	69.1414	68.7685	13.9622	16.0461	0.124337	5.79835	0.239555	0.624527	0.729162	MMAR_0299	PE family protein
MMAR_0300	14.1383	14.7572	17.2431	18.0594	14.8828	13.7215	0.288724	3.94973	2.023	0.154933	0.26735	MMAR_0300	rhomboid family intramembrane serine protease
MMAR_0301	4.4206	4.06448	4.97885	5.72675	5.42123	4.89732	0.339098	2.32435	2.44415	0.117964	0.217258	MMAR_0301	hypothetical protein
MMAR_0302	11.928	9.12945	11.1391	10.8119	11.8398	12.6608	0.0622877	3.47591	0.0768898	0.781557	0.854221	MMAR_0302	oxidoreductase
MMAR_0303	4.07762	5.34635	4.50066	3.58813	5.11436	5.03273	-0.229122	2.2198	0.986407	0.320622	0.455785	MMAR_0303	cyclohexanecarboxylate-CoA ligase
MMAR_0304	9.45094	9.91108	6.58221	6.81982	10.0242	9.52382	-0.530727	3.13578	5.66755	0.0172816	0.0506058	MMAR_0304	GntR family transcriptional regulator
MMAR_0305	15.8151	15.2262	13.727	12.8555	20.662	20.966	-0.223751	4.05969	1.1907	0.275188	0.410408	MMAR_0305	gluconolaconase
MMAR_0307	4.11573	3.6893	3.40362	3.49308	3.29877	4.08486	-0.174951	1.95049	0.628706	0.42783	0.560696	MMAR_0307	(2Fe-2S)-binding protein
MMAR_0308	5.98305	5.06497	5.06324	5.03764	4.98651	4.85219	-0.126001	2.41139	0.347405	0.555586	0.672662	MMAR_0308	luciferase
MMAR_0309	6.13549	5.40889	5.7946	6.27328	5.39565	5.73235	0.0674393	2.56912	0.104191	0.746857	0.828542	MMAR_0309	monooxygenase
MMAR_0310	3.73464	4.50219	3.65678	3.20793	3.83577	3.45295	-0.26998	1.92965	1.50835	0.219391	0.345687	MMAR_0310	short-chain dehydrogenase
MMAR_0311	18.4827	13.5691	24.3879	29.703	18.9999	26.4726	0.756417	4.57029	7.26744	0.00702157	0.0255703	MMAR_0311	CoA transferase
MMAR_0312	118.403	109.178	103.937	115.462	88.7087	105.304	-0.0527366	6.74817	0.037249	0.846959	0.900247	MMAR_0312	acyltransferase
MMAR_0313	52.971	70.4406	40.5622	39.707	75.8972	45.0012	-0.620819	5.63663	4.54553	0.0330048	0.0829509	MMAR_0313	O-methyltransferase
MMAR_0314	28.4671	40.8949	44.4721	51.0179	35.5193	38.6369	0.460459	5.23048	3.47091	0.0624568	0.13434	MMAR_0314	hypothetical protein
MMAR_0315	76.2553	125.249	86.4689	81.2675	90.959	78.6957	-0.264884	6.42364	0.725526	0.394337	0.529032	MMAR_0315	manganese transporter
MMAR_0316	273.239	446.405	252.684	223.414	266.765	213.158	-0.596116	8.05407	4.07178	0.0436052	0.102367	MMAR_0316	membrane protein
MMAR_0317	39.0994	41.1763	31.1389	33.7664	27.6431	29.1582	-0.306566	5.01372	1.98113	0.159271	0.272593	oxyS
MMAR_0318	24.3895	28.2325	23.319	22.6218	31.4533	24.8703	-0.196492	4.65986	0.742287	0.388929	0.523665	oxcA
MMAR_0319	30.7155	28.8891	33.3611	29.2753	36.312	32.3178	0.0715029	4.97889	0.105963	0.744788	0.827686	MMAR_0319	acyl-CoA synthetase	fadD7
MMAR_0320	28.7339	27.7323	25.1193	23.1446	24.1909	22.1846	-0.226516	4.70387	1.11141	0.291776	0.427279	MMAR_0320	hypothetical protein
MMAR_0321	306.393	323.439	265.201	231.375	252.522	185.557	-0.342989	8.0797	1.74877	0.186032	0.305482	MMAR_0321	elongation factor G	fusA2
MMAR_0322	7.20253	7.50366	10.014	10.5268	7.87612	8.89191	0.481629	3.14722	5.82665	0.0157852	0.0473742	MMAR_0322	PPOX class F420-dependent oxidoreductase
MMAR_0323	25.8758	19.916	14.9084	12	9.99858	8.44055	-0.766781	3.8082	9.1555	0.00247972	0.0115118	MMAR_0323	hypothetical protein
MMAR_0324	118.327	149.385	144.415	122.543	187.083	154.954	-0.00423515	7.19095	0.00022465	0.988042	0.992981	MMAR_0324	serine protease	pepA
MMAR_0325	312.186	441.246	177.242	169.949	246.743	181.562	-1.1178	7.88715	14.2404	0.000160883	0.00138186	MMAR_0325	trehalose synthase	treS
MMAR_0326	102.245	146.259	73.1638	70.5982	145.632	107.493	-0.789737	6.6868	6.68568	0.00971906	0.0325585	MMAR_0326	maltokinase
MMAR_0327	59.4876	69.0962	32.2922	31.105	34.9567	26.608	-1.0204	5.27179	16.8601	4.02394e-05	0.000453771	MMAR_0327	DUF1275 family protein
MMAR_0328	600.325	446.843	790.737	703.154	572.655	593.321	0.512625	9.27894	4.92706	0.0264393	0.0699653	MMAR_0328	hypothetical protein	fbpC
MMAR_0329	3.9633	4.56472	4.69756	3.96833	6.49524	4.76191	0.0179912	2.22702	0.00562789	0.940199	0.960724	MMAR_0329	metal-dependent phosphodiesterase
MMAR_0330	59.9449	53.2134	77.9458	85.426	56.7439	66.757	0.530004	6.07773	4.12761	0.0421889	0.100395	MMAR_0330	enoyl-CoA hydratase
MMAR_0331	83.7627	85.229	51.7294	53.5843	50.3509	44.4596	-0.682208	5.88825	7.22371	0.00719468	0.0260004	MMAR_0331	acyl-CoA dehydrogenase	fadE1
MMAR_0332	6.13549	7.50366	3.88182	3.9208	6.77653	5.0553	-0.807806	2.37483	11.4894	0.000699952	0.0043182	MMAR_0332	N-acetyltransferase
MMAR_0333	6.97388	5.81533	12.7425	14.3525	12.3768	13.383	1.08589	3.49264	22.1403	2.53429e-06	4.42807e-05	MMAR_0333	hypothetical protein
MMAR_0334	58.2681	52.338	108.044	109.687	79.0937	105.642	0.977209	6.35573	11.9423	0.000548725	0.00356183	MMAR_0334	TetR family transcriptional regulator
MMAR_0335	67.4141	37.2682	170.012	180.856	132.692	378.064	1.74512	7.30618	13.4616	0.000243496	0.00192012	MMAR_0335	hypothetical protein
MMAR_0336	330.326	143.476	632.736	798.703	285.151	793.908	1.59518	8.95595	11.3808	0.000742085	0.00451804	MMAR_0336	acyl-CoA desaturase	desA3_2
MMAR_0337	172.861	183.058	169.084	161.228	151.053	146.513	-0.107753	7.3503	0.170692	0.679498	0.775917	MMAR_0337	cyclase
MMAR_0338	124.234	150.417	130.013	132.784	151.513	116.159	-0.0637376	7.05098	0.0547612	0.814976	0.879031	MMAR_0338	coenzyme F420-dependent oxidoreductase
MMAR_0339	29.3055	36.1113	34.205	33.6001	35.6216	27.4882	0.0510995	5.04098	0.0478084	0.826922	0.886894	MMAR_0339	hypothetical protein
MMAR_0341	9.18418	8.28529	4.6413	5.89308	6.29067	4.71678	-0.725508	2.6465	9.83256	0.0017145	0.00854532	MMAR_0341	sulfotransferase family protein
MMAR_0342	10.3655	10.7552	9.95771	12.0476	8.84785	9.32071	0.0600715	3.3584	0.0813027	0.77554	0.850224	MMAR_0342	epoxide hydrolase	ephF
MMAR_0343	47.7882	54.1514	50.6887	48.5942	66.3077	59.1064	-0.0383422	5.76669	0.0236221	0.87785	0.919104	MMAR_0343	zinc-binding dehydrogenase
MMAR_0344	6.32603	6.72203	8.26996	8.67329	8.64328	7.65066	0.376106	2.96165	3.32931	0.0680554	0.143192	MMAR_0344	hypothetical protein
MMAR_0345	8.422	9.16071	13.6989	11.3822	9.48715	10.7651	0.51018	3.43338	5.60478	0.0179116	0.0518055	MMAR_0345	TetR family transcriptional regulator
MMAR_0346	193.859	223.64	130.8	112.967	151.718	121.237	-0.776342	7.27208	7.0935	0.00773641	0.0274487	MMAR_0346	cytochrome P450	cyp138A3
MMAR_0347	232.158	309.307	163.599	138.511	191.022	118.371	-0.841866	7.54222	6.74354	0.00940877	0.0318312	MMAR_0347	peptide-methionine (S)-S-oxide reductase	msrA
MMAR_0348	9.56526	9.3483	8.52312	9.07725	8.00398	8.57596	-0.10289	3.21489	0.261027	0.609416	0.717241	MMAR_0348	polyketide cyclase
MMAR_0349	11.928	9.94234	15.2178	17.109	17.5167	19.6344	0.566107	4.05953	7.43533	0.00639557	0.0238874	MMAR_0349	NAD-dependent dehydratase
MMAR_0350	90.7366	87.9804	43.6001	36.0714	39.1249	33.4011	-1.16564	5.71594	16.0645	6.12197e-05	0.000637727	MMAR_0350	hypothetical protein
MMAR_0351	55.1051	48.0859	48.1852	50.0912	37.4116	39.8556	-0.0701013	5.54583	0.0898908	0.764316	0.842415	MMAR_0351	hypothetical protein
MMAR_0352	7.62172	7.50366	5.26014	4.82377	6.72539	7.42497	-0.585538	2.65727	7.09917	0.00771195	0.0273832	MMAR_0352	DNA glycosylase
MMAR_0353	110.134	108.928	114.429	113.489	99.7813	82.0584	0.0571819	6.63924	0.0465912	0.829105	0.888488	MMAR_0353	putative transmembrane protein
MMAR_0354	3.0868	2.75134	4.38814	4.20595	2.73619	2.84361	0.560194	1.77441	6.29834	0.0120851	0.0387299	MMAR_0354	short-chain dehydrogenase
MMAR_0355	692.357	964.501	380.024	336.405	559.921	415.821	-1.20959	8.94853	17.8174	2.43145e-05	0.000294874	MMAR_0355	TetR family transcriptional regulator
MMAR_0356	232.386	281.2	71.6167	62.02	85.103	83.1416	-1.94237	6.90113	41.7386	1.0433e-10	7.29167e-09	MMAR_0356	SAM-dependent methyltransferase
MMAR_0357	124.615	142.945	93.5293	85.1408	119.574	104.311	-0.582668	6.75602	4.73048	0.0296327	0.0765498	MMAR_0357	SAM-dependent methyltransferase
MMAR_0358	61.2406	77.0063	50.9418	46.5268	76.562	66.5314	-0.504534	5.93334	3.58429	0.0583284	0.127394	MMAR_0358	SAM-dependent methyltransferase
MMAR_0359	594.876	838.065	495.157	493.617	653.079	422.388	-0.535296	9.13373	3.8558	0.0495744	0.112014	MMAR_0359	aldehyde dehydrogenase family protein
MMAR_0360	184.903	271.038	132.91	122.709	198.744	143.534	-0.834947	7.40108	7.24483	0.00711055	0.0258206	MMAR_0360	serine/threonine protein kinase
MMAR_0361	116.803	151.449	80.5055	82.4556	120.418	92.8686	-0.719154	6.67438	6.71633	0.00955338	0.0321938	MMAR_0361	quinone oxidoreductase
MMAR_0362	28.6196	28.7327	24.613	26.0674	21.6338	18.7994	-0.178246	4.61674	0.743878	0.388421	0.523297	MMAR_0362	hypothetical protein
MMAR_0363	41.1573	48.0547	49.7604	52.1585	44.6228	37.012	0.191841	5.49083	0.649927	0.420139	0.553648	MMAR_0363	hypothetical protein
MMAR_0365	53.1615	48.1797	70.801	71.6913	50.1975	56.1274	0.491799	5.88918	3.75029	0.0527983	0.117632	MMAR_0365	protein kinase	pknK_2
MMAR_0366	94.6999	101.362	96.089	106.836	95.0249	89.8444	0.0496342	6.64253	0.0366657	0.848147	0.9005	MMAR_0366	protein kinase	pknK_3
MMAR_0367	4.76358	4.37713	6.27279	8.07923	6.39296	8.84678	0.65327	2.80296	5.56668	0.0183054	0.052646	MMAR_0367	thioesterase
MMAR_0368	148.814	110.022	128.184	168.072	144.609	189.754	0.194951	7.40522	0.322843	0.569904	0.685238	MMAR_0368	non-ribosomal peptide synthetase
MMAR_0369	41.043	18.04	47.9601	66.7724	26.3134	37.3054	0.958459	5.68421	6.32153	0.0119281	0.038299	MMAR_0369	PE family protein
MMAR_0370	7.9647	5.65901	11.6736	14.0198	6.52082	9.14016	0.919397	3.39945	12.6661	0.000372342	0.0026458	MMAR_0370	PE family protein
MMAR_0371	7.01199	6.25305	9.25448	11.4535	7.51812	9.50126	0.644837	3.23128	6.76042	0.00932017	0.0316377	MMAR_0371	PE family protein
MMAR_0372	6.40225	4.93991	8.8888	10.7406	4.11706	8.41798	0.793737	3.08195	5.9219	0.0149538	0.0454133	MMAR_0372	PE family protein
MMAR_0373	16.501	17.915	23.6566	24.808	30.098	34.1458	0.493388	4.66712	5.34532	0.020778	0.0581569	MMAR_0373	phosphotyrosine protein phosphatase	ptpB
MMAR_0374	42.3387	41.1138	54.3736	59.0972	51.1692	62.2434	0.443388	5.75181	2.86358	0.0906057	0.177865	MMAR_0374	acyl-CoA dehydrogenase	fadE2
MMAR_0376	3.39167	1.81338	5.68208	5.72675	3.88692	3.43038	1.14702	2.08062	19.3536	1.08615e-05	0.000153081	MMAR_0376	hypothetical protein
MMAR_0377	14.4432	13.2877	22.3908	22.6456	22.5032	28.4135	0.700018	4.41818	8.40958	0.00373249	0.0158825	MMAR_0377	NAD(P) transhydrogenase subunit alpha	pntAa
MMAR_0378	26.2568	18.509	30.8295	35.311	19.5113	24.2158	0.564612	4.70721	5.3179	0.0211075	0.0588151	MMAR_0378	NAD(P) transhydrogenase subunit alpha	pntAb
MMAR_0379	99.273	104.238	146.271	156.547	129.163	138.411	0.573314	7.04564	4.82379	0.0280695	0.0733285	MMAR_0379	NAD(P) transhydrogenase subunit beta	pntB
MMAR_0380	208.264	257.375	308.661	315.993	249.07	224.713	0.423762	8.03001	3.14622	0.076103	0.155435
MMAR_0381	7.9647	5.72154	7.90428	7.67527	4.60293	6.56738	0.190665	2.8023	0.612067	0.434011	0.566178	MMAR_0381	TetR family transcriptional regulator
MMAR_0382	9.87013	7.94137	9.05757	9.81389	4.8075	5.80005	0.0860571	3.05185	0.132009	0.716358	0.805034	MMAR_0382	PE-PGRS family protein
MMAR_0383	22.3317	14.976	22.5314	24.9268	10.2799	14.8274	0.34869	4.33762	1.5545	0.212472	0.337705	MMAR_0383	PE family protein
MMAR_0384	40.0141	25.231	38.0024	44.1268	12.9649	18.664	0.332965	5.08748	1.28927	0.256183	0.388709	MMAR_0384	PE family protein
MMAR_0385	7.0882	6.03419	5.09137	5.0614	5.24222	4.91989	-0.367328	2.43001	2.90654	0.0882211	0.174526	MMAR_0385	alpha/beta hydrolase
MMAR_0386	18.1778	20.7914	8.80441	7.60398	7.33911	5.43896	-1.24941	3.31707	30.0867	4.13156e-08	1.44203e-06	MMAR_0386	diacylglycerol kinase
MMAR_0387	35.0599	35.7674	23.1784	21.1961	22.0941	16.9488	-0.674842	4.62976	9.69399	0.00184871	0.00906066	MMAR_0387	3-alpha-hydroxysteroid dehydrogenase	fabG3
MMAR_0388	10.5561	11.0992	8.57938	8.38814	11.7886	10.6522	-0.352583	3.31744	2.91575	0.0877188	0.17387	MMAR_0388	oxidoreductase
MMAR_0389	9.06985	9.87981	9.31074	10.1466	11.6096	9.56896	0.0377761	3.31986	0.0319879	0.858054	0.906618	MMAR_0389	TetR family transcriptional regulator
MMAR_0390	4.57303	5.65901	3.93808	3.51684	6.03495	4.22027	-0.461151	2.30599	3.17826	0.0746241	0.153212	MMAR_0390	thioesterase
MMAR_0392	3.50599	2.65754	2.0253	1.30693	2.12246	1.37667	-0.890039	1.08616	10.0763	0.00150192	0.00773146	MMAR_0392	acyl-CoA thioesterase II
MMAR_0393	4.11573	3.09526	1.82839	1.68713	3.14533	2.64049	-1.02994	1.36866	17.8702	2.36495e-05	0.000290679	MMAR_0393	LLM class F420-dependent oxidoreductase
MMAR_0396	8.49822	10.724	12.6018	13.5446	16.2381	15.9558	0.441414	3.74213	4.47748	0.0343443	0.0852675	MMAR_0396	CoA transferase
MMAR_0398	3.27734	4.3146	3.00981	1.87723	2.68504	1.64749	-0.646562	1.39598	4.96022	0.0259369	0.0688862	MMAR_0398	hypothetical protein
MMAR_0399	2.82004	2.56375	2.75665	3.01783	4.19378	4.13	0.105813	1.74783	0.195176	0.658643	0.7577	MMAR_0399	cytochrome P450	cyp191A3
MMAR_0401	1.29569	0.7191	1.68775	1.73466	2.88962	3.47552	0.789166	1.12044	6.76276	0.00930799	0.0316174	MMAR_0401	aldolase
MMAR_0403	1.82921	1.87591	2.58788	2.37624	1.91789	2.52765	0.418293	1.21908	2.84325	0.0917585	0.179163	MMAR_0401	aldolase
MMAR_0404	6.40225	4.06448	7.5386	8.38814	8.13184	9.38841	0.613052	2.97827	6.24002	0.0124895	0.0396771	MMAR_0404	alpha/beta hydrolase	lipW
MMAR_0405	15.0529	12.5686	20.0279	19.6515	20.9178	22.9294	0.524019	4.23779	6.74244	0.00941459	0.0318312	MMAR_0405	zinc-type alcohol dehydrogenase	adhE
MMAR_0406	8.68877	6.84709	8.04493	8.34061	6.46967	6.45454	0.0805117	2.89359	0.144043	0.704294	0.795487	MMAR_0406	4-hydroxybenzoyl-CoA thioesterase
MMAR_0407	47.2547	40.3947	78.1145	86.3764	46.3617	60.7764	0.908454	5.9772	11.3447	0.000756635	0.00457388	MMAR_0407	hypothetical protein
MMAR_0408	39.1376	35.0171	45.2035	48.9744	41.9378	42.7218	0.345191	5.50142	2.08489	0.148763	0.258775	MMAR_0408	GntR family transcriptional regulator
MMAR_0409	213.713	152.606	156.82	146.804	203.091	179.463	-0.270704	7.5036	0.956903	0.327968	0.463097	MMAR_0409	long-chain-fatty-acid--CoA ligase	fadD5
MMAR_0410	401.284	343.292	216.482	198.701	255.386	250.17	-0.842646	8.07672	13.1933	0.000280952	0.00214263	MMAR_0410	ABC transporter permease	yrbE1A
MMAR_0411	202.509	166.112	187.987	206.757	203.68	195.509	0.0988839	7.64723	0.150124	0.698416	0.791497	MMAR_0411	ABC transporter permease	yrbE1B
MMAR_0412	535.388	428.209	428.547	436.849	416.693	457.572	-0.155017	8.87537	0.487794	0.484913	0.613141	MMAR_0412	MCE-family protein MCE1A	mce1A
MMAR_0413	318.474	272.977	285.792	277.593	266.612	310.359	-0.0700917	8.2249	0.0945134	0.758516	0.837289	MMAR_0413	mammalian cell entry protein	mce1B
MMAR_0414	680.429	482.954	667.054	676.588	645.919	742.813	0.207872	9.39173	0.728132	0.393489	0.528172	MMAR_0414	MCE family protein	mce1C
MMAR_0415	1243.22	861.951	1056.95	1050.82	831.187	1056.42	0.00181213	10.0375	5.24643e-05	0.994221	0.996369	MMAR_0415	mammalian cell entry protein	mce1D
MMAR_0416	929.736	634.403	752.454	800.913	621.523	805.102	-0.00992633	9.5918	0.00157461	0.968347	0.981233	MMAR_0416	mammalian cell entry protein	lprK
MMAR_0417	1014.95	756.806	942.213	934.054	813.695	990.974	0.0827163	9.85336	0.121105	0.727839	0.814111	MMAR_0417	MCE family protein	mce1F
MMAR_0418	188.523	144.039	160.561	160.848	149.135	198.308	-0.0491098	7.39134	0.0301993	0.862039	0.909078	MMAR_0418	hypothetical protein
MMAR_0419	85.6301	62.7493	84.4717	92.5072	107.274	141.661	0.254577	6.6331	0.787651	0.374811	0.509943	MMAR_0419	RDD family protein
MMAR_0420	54.5334	32.766	52.1232	56.412	44.5461	60.641	0.314814	5.73483	1.11601	0.290779	0.426309	MMAR_0420	hypothetical protein
MMAR_0421	58.4586	40.7699	57.074	59.0021	57.1275	71.0676	0.226731	5.91197	0.6634	0.415362	0.548583	MMAR_0421	hypothetical protein
MMAR_0422	100.912	83.0717	119.802	100.563	118.091	129.023	0.260387	6.75817	0.947637	0.330322	0.464654	MMAR_0422	hypothetical protein	lprO
MMAR_0423	41.4241	54.5266	59.4931	67.8417	54.6981	65.8543	0.407931	5.81158	2.28749	0.130421	0.23496	MMAR_0423	membrane protein
MMAR_0424	21.4552	30.2022	29.198	28.3486	46.9754	33.5365	0.15463	4.94812	0.377591	0.538895	0.658615	MMAR_0424	quercetin 2,3-dioxygenase
MMAR_0425	33.9167	43.9277	35.4427	36.7842	51.5784	42.9926	-0.108573	5.32498	0.204465	0.651141	0.751242	MMAR_0425	hypothetical protein
MMAR_0426	49.6555	64.4064	43.0938	45.1486	87.7369	60.6636	-0.370515	5.77704	1.84036	0.174909	0.291819	MMAR_0426	DNA-directed RNA polymerase sigma-70 factor	sigG
MMAR_0427	15.3578	15.2574	22.0251	22.4555	22.5032	25.6602	0.53895	4.36881	6.69642	0.00966069	0.0324269	MMAR_0427	hydrolase
MMAR_0428	12.8045	8.8168	12.7706	11.4535	15.8545	18.3255	0.166685	3.7843	0.535727	0.464209	0.594924	MMAR_0428	hypothetical protein
MMAR_0430	24.0846	35.4548	27.5103	27.6357	34.1384	33.5591	-0.111723	4.93048	0.220058	0.638996	0.741113	MMAR_0430	beta-glucosidase	bglS
MMAR_0431	7.43118	7.191	8.72002	9.29111	13.0161	13.1348	0.301704	3.35307	2.15551	0.142059	0.25053	MMAR_0431	PE family protein
MMAR_0432	120.271	108.647	113.163	126.868	128.959	149.086	0.0685002	6.99141	0.0664731	0.796543	0.864808	ilvD
MMAR_0433	24.199	25.231	21.3781	19.8416	15.7267	20.6049	-0.262455	4.42843	1.47901	0.22393	0.350887	MMAR_0433	hypothetical protein
MMAR_0434	56.2483	56.6213	56.8208	53.0378	67.0237	64.2068	-0.0390825	5.88496	0.0240525	0.876752	0.918519	MMAR_0434	MFS transporter
MMAR_0435	280.403	388.658	254.034	251.977	148.342	136.99	-0.403042	7.79302	2.44752	0.117711	0.216965	MMAR_0435	hypothetical protein
MMAR_0437	21.9125	22.4484	20.7874	20.5307	23.8074	19.4539	-0.102669	4.42404	0.240795	0.623633	0.728451	MMAR_0437	molybdopterin oxidoreductase
MMAR_0438	86.6971	76.8812	106.778	119.311	110.828	111.623	0.467052	6.71977	3.17488	0.0747789	0.153468	MMAR_0438	peptidase M13
MMAR_0439	7.88848	7.81631	13.1926	15.3981	10.4589	15.0305	0.86475	3.64687	11.8194	0.000586152	0.0037617	MMAR_0439	hypothetical protein
MMAR_0440	14.1383	13.5691	14.7115	17.8931	15.6755	17.7613	0.236029	4.04576	1.29057	0.255943	0.388522	MMAR_0440	hypothetical protein
MMAR_0441	27.3239	33.7039	27.4259	28.8951	31.9648	28.075	-0.116362	4.87985	0.272316	0.601783	0.71121	MMAR_0441	transcriptional regulator
MMAR_0442	109.562	117.495	111.701	121.402	107.657	97.1791	0.0378997	6.78158	0.021277	0.884027	0.922652	MMAR_0442	membrane protein	mmpL11
MMAR_0443	54.3429	60.2168	24.5848	22.6931	22.4265	18.8671	-1.27706	4.94529	24.621	6.97876e-07	1.60386e-05	MMAR_0443	hemophore
MMAR_0444	58.3824	50.7747	63.8812	62.6378	68.4558	62.3111	0.213121	5.91535	0.698135	0.403411	0.538233	MMAR_0444	membrane protein
MMAR_0445	44.2441	35.5798	60.8995	66.7724	34.2918	38.3435	0.678048	5.62569	7.61882	0.00577623	0.0221083	MMAR_0445	AI-2E family transporter
MMAR_0446	490.839	463.601	376.396	378.868	364.168	357.031	-0.337657	8.61583	2.42649	0.1193	0.219239	MMAR_0446	membrane protein	mmpL3
MMAR_0447	76.484	74.7552	68.3819	63.9447	55.1329	56.4885	-0.192748	5.97618	0.580349	0.446176	0.57747	MMAR_0447	hypothetical protein
MMAR_0448	41.5003	36.7366	32.1234	31.8654	30.5072	31.7762	-0.289683	5.0532	1.76511	0.183988	0.302804	MMAR_0448	tRNA (guanosine(46)-N7)-methyltransferase TrmB
MMAR_0450	2.17219	2.28236	3.65678	3.25545	2.94076	3.02415	0.62876	1.57909	7.63181	0.00573476	0.021966	MMAR_0448	tRNA (guanosine(46)-N7)-methyltransferase TrmB
MMAR_0451	2734.37	2977.51	3348.88	3013.62	2433.64	2741.48	0.155624	11.4618	0.414584	0.519652	0.643042	MMAR_0451	phosphoenolpyruvate carboxykinase	pckA
MMAR_0452	189.781	208.602	348.351	350.187	231.016	276.01	0.810129	8.0904	12.1435	0.000492601	0.00324709	MMAR_0452	acyl-CoA synthetase	fadD4
MMAR_0453	10.4799	8.59794	18.1714	16.6812	17.4656	19.0251	0.871128	3.97368	17.6676	2.6307e-05	0.000313595	MMAR_0453	enoyl-CoA hydratase	echA8_4
MMAR_0454	54.4572	40.5197	44.3877	37.6872	35.238	34.5746	-0.210312	5.30406	0.730372	0.392763	0.527474	MMAR_0454	hypothetical protein
MMAR_0455	4.8779	3.28285	3.5724	2.94654	3.42662	3.36268	-0.318693	1.89411	1.74622	0.186352	0.305812	MMAR_0455	acyl-CoA dehydrogenase	fadE3_2
MMAR_0456	11.3945	9.22324	5.65395	6.17823	11.0982	10.4717	-0.797227	3.19905	14.645	0.000129778	0.00115555	MMAR_0456	dehydratase
MMAR_0459	2.32463	2.50122	3.40362	3.23169	4.11706	4.22027	0.455312	1.80621	3.77134	0.0521379	0.116517	MMAR_0459	acyl-CoA transferase
MMAR_0460	3.58221	4.3146	3.68491	3.75446	4.96093	5.68721	-0.0899713	2.15973	0.149438	0.699073	0.791996	MMAR_0460	SAM-dependent methyltransferase
MMAR_0461	16.1581	16.7269	18.959	19.3189	23.0402	22.0718	0.218863	4.32893	1.17889	0.277581	0.413012	MMAR_0461	membrane protein
MMAR_0462	3.35356	4.81485	4.21937	5.27526	5.01208	5.14557	0.212416	2.33075	0.775899	0.378398	0.513454	MMAR_0462	hypothetical protein
MMAR_0463	143.746	119.746	87.9879	94.4794	68.5069	92.6203	-0.529987	6.58896	3.3656	0.0665715	0.140933	MMAR_0463	esterase	lipC
MMAR_0464	73.5877	54.2452	26.1038	31.2951	27.2084	28.752	-1.1543	5.19171	22.2615	2.37934e-06	4.27443e-05	MMAR_0464	wax ester/triacylglycerol synthase family O
MMAR_0465	44.7014	37.9873	18.5371	20.7684	23.6539	23.629	-1.07202	4.71238	23.6004	1.18565e-06	2.44059e-05	MMAR_0465	enoyl-CoA hydratase	echA1
MMAR_0466	22.9033	18.2902	11.5892	13.2832	12.5046	12.7737	-0.725541	3.84262	12.3815	0.000433618	0.00294687	MMAR_0466	long-chain-fatty-acid--CoA ligase
MMAR_0467	18.6732	18.1651	14.1771	15.4456	12.0188	12.1192	-0.31373	3.90515	2.63718	0.104389	0.198358	MMAR_0467	hypothetical protein
MMAR_0468	4.4206	3.93942	4.21937	5.96437	3.68234	5.41639	0.290119	2.26626	1.29697	0.254768	0.387084	MMAR_0468	fatty-acid--CoA ligase
MMAR_0469	25.3422	21.3542	22.8408	25.0694	17.8747	19.657	0.0381475	4.45327	0.0328406	0.856195	0.905912	MMAR_0469	peptide synthetase
MMAR_0470	5.22088	5.25256	8.63564	8.9822	5.8048	9.253	0.750103	2.92176	9.10683	0.00254656	0.011758	MMAR_0470	TetR family transcriptional regulator
MMAR_0471	8.95553	13.4128	7.06041	6.91487	9.18028	6.25142	-0.681189	2.95916	6.81151	0.00905721	0.0309925	MMAR_0470	TetR family transcriptional regulator
MMAR_0472	132.77	182.12	86.9752	80.721	143.228	92.1915	-0.909112	6.78803	8.5445	0.00346568	0.0150229	MMAR_0472	aldehyde dehydrogenase
MMAR_0474	36.8891	36.4553	50.9137	61.0932	59.1476	65.3804	0.610974	5.71331	5.67101	0.0172475	0.0505729	MMAR_0474	glycosyl transferase
MMAR_0475	5.52575	5.65901	12.208	12.1188	14.3714	15.7075	1.12009	3.52526	26.9839	2.05154e-07	5.5973e-06	MMAR_0475	hypothetical protein
MMAR_0476	107.39	80.9457	158.592	179.097	124.893	150.553	0.842593	7.17063	8.93483	0.00279784	0.0127224	MMAR_0476	hypothetical protein
MMAR_0477	13.9478	13.6004	17.9745	19.9842	23.4238	20.5372	0.463063	4.20352	5.19456	0.0226577	0.0622327	MMAR_0477	acyltransferase
MMAR_0478	6.40225	6.94088	8.91693	9.52874	7.90169	7.01874	0.466236	3.05799	4.851	0.0276301	0.0723455	MMAR_0478	PE family protein
MMAR_0480	10.4037	8.03516	12.4049	13.4495	6.95554	7.92147	0.491007	3.3281	5.25951	0.0218272	0.060359
MMAR_0481	23.7036	22.2921	26.8352	29.2516	16.0335	17.513	0.286682	4.47464	1.92844	0.16493	0.279744	MMAR_0481	hypothetical protein
MMAR_0482	11.0515	9.41084	8.80441	8.07923	9.05243	9.14016	-0.276102	3.20251	1.88376	0.169907	0.285718	MMAR_0482	hypothetical protein
MMAR_0484	3.50599	5.94039	2.61601	3.30298	3.86135	3.18213	-0.67741	1.89955	5.23568	0.0221282	0.0609929	MMAR_0484	hypothetical protein
MMAR_0487	23.0176	20.9164	20.3936	18.4396	26.2367	20.9434	-0.177908	4.45351	0.677804	0.410344	0.544351	MMAR_0487	phosphotriesterase	php
MMAR_0488	91.232	71.0346	90.1819	96.9032	67.3562	77.477	0.205561	6.43642	0.554195	0.456609	0.587249	MMAR_0488	acyl-CoA dehydrogenase	fadE4
MMAR_0489	18.5208	16.4142	16.8212	18.7723	19.4602	19.5893	0.0283429	4.29509	0.0203916	0.886449	0.923558	MMAR_0489	TetR family transcriptional regulator
MMAR_0490	72.2158	85.0102	80.7306	80.4596	116.429	90.025	0.0357768	6.49894	0.0173302	0.895266	0.92895	MMAR_0490	NADP-dependent succinic semialdehyd	gabD1
MMAR_0493	20.1595	21.6981	16.1742	14.7565	15.9057	14.7145	-0.437378	4.08956	5.14372	0.0233306	0.0635249	MMAR_0493	membrane protein
MMAR_0494	11.6993	10.0361	12.7425	11.8812	10.8425	10.4717	0.181128	3.45046	0.754039	0.3852	0.520194	MMAR_0494	glycerophosphoryl diester phosphodiesterase	glpQ2
MMAR_0495	14.5194	11.5994	15.3022	17.7981	6.80211	11.081	0.343467	3.63855	1.79872	0.179868	0.297756	MMAR_0495	hypothetical protein
MMAR_0496	21.7981	18.6966	42.6719	48.9506	43.8812	54.1188	1.17856	5.32281	20.3327	6.50786e-06	9.80397e-05	MMAR_0496	membrane protein
MMAR_0497	9.79392	10.849	20.5905	19.7941	10.7657	14.3986	0.966826	3.85206	18.5016	1.69758e-05	0.000220432
MMAR_0498	1.25758	0.937957	3.00981	2.66139	1.58545	3.15956	1.37555	1.2306	18.8278	1.43068e-05	0.000190582	MMAR_0498	hypothetical protein
MMAR_0499	22.0649	17.7899	24.613	26.4238	28.8194	32.0696	0.357968	4.72904	2.47611	0.115588	0.213748	MMAR_0499	beta-glucosidase	lpqI
MMAR_0500	55.067	54.4953	33.8675	28.8951	32.6041	28.3007	-0.803978	5.17946	10.9783	0.00092185	0.00532482	MMAR_0500	TetR family transcriptional regulator
MMAR_0501	13.4523	13.4753	20.1404	21.3387	21.199	22.6586	0.623394	4.296	9.62276	0.00192181	0.00936493	MMAR_0501	chloride ion channel protein
MMAR_0502	42.0338	35.486	58.8742	59.216	51.1692	48.3864	0.607592	5.67701	6.20001	0.0127749	0.0403328	MMAR_0502	dehydratase
MMAR_0503	36.1651	32.9536	59.7462	61.212	54.289	57.5717	0.807559	5.69696	10.9082	0.000957413	0.00548845	MMAR_0503	3-oxoacyl-ACP reductase	fabG4
MMAR_0504	204.338	221.327	162.671	153.529	205.751	159.648	-0.428915	7.46774	2.38176	0.122759	0.224567	MMAR_0504	acetyl-CoA acetyltransferase	fadA2
MMAR_0505	131.627	131.189	132.151	139.177	95.4852	93.2974	0.0459995	6.83915	0.0318194	0.858425	0.906767	MMAR_0505	butyryl-CoA dehydrogenase	fadE5
MMAR_0506	36.9654	33.9853	33.7831	33.7189	25.4951	29.7225	-0.0716332	4.98617	0.106304	0.744392	0.827649	MMAR_0506	oxidoreductase
MMAR_0507	3.39167	3.37665	2.86917	2.20991	1.73888	1.73776	-0.42001	1.23383	3.3405	0.0675942	0.142506	MMAR_0506	oxidoreductase
MMAR_0508	11.2039	14.5383	9.19822	8.19804	8.48985	11.0133	-0.566743	3.38126	3.38866	0.0656463	0.139379	MMAR_0508	hypothetical protein
MMAR_0509	19.3973	28.2012	25.4006	22.0515	28.8194	38.163	-0.00569646	4.75591	0.000411062	0.983824	0.991598
MMAR_0510	178.92	152.981	121.124	134.757	113.334	123.877	-0.375166	7.11725	1.97533	0.159883	0.273139	MMAR_0510	succinate dehydrogenase/fumarate reductase iron	sdhB_1
MMAR_0511	206.13	161.454	207.002	219.161	192.709	230.332	0.213444	7.73645	0.671921	0.412383	0.546629	sdhA_1
MMAR_0512	163.334	132.502	127.875	121.854	91.496	106.771	-0.244345	6.93498	0.835164	0.360783	0.495883	MMAR_0512	hypothetical protein
MMAR_0513	116.727	117.401	77.9176	68.0081	78.8379	54.7281	-0.682114	6.35842	5.57507	0.018218	0.0524834	MMAR_0513	hypothetical protein
MMAR_0514	8.80309	13.1314	9.11383	9.52874	12.2489	13.4507	-0.237598	3.4163	1.03951	0.307936	0.443413	MMAR_0514	phosphonomutase
MMAR_0515	24.6182	50.5871	11.5329	7.8416	39.1505	18.348	-1.95764	4.4616	21.336	3.85421e-06	6.42621e-05	MMAR_0515	heat-shock protein Hsp20	hsp
MMAR_0516	6.28792	6.72203	4.4444	5.18021	4.67964	4.08486	-0.433485	2.31032	3.97581	0.0461582	0.106513	MMAR_0516	nitrite reductase large subunit	nirB
MMAR_0517	6.74523	6.50317	3.9662	3.5406	3.32434	3.2724	-0.820496	2.09224	15.1912	9.71569e-05	0.000917953	MMAR_0516	nitrite reductase large subunit	nirB
MMAR_0518	60.5546	55.2144	38.5369	38.4714	49.2769	41.0066	-0.587982	5.49579	6.01447	0.014189	0.0435836	MMAR_0518	hypothetical protein
MMAR_0521	22.6365	25.1685	7.87615	7.98418	13.6042	10.3363	-1.59167	3.76465	44.0603	3.18409e-11	2.80091e-09	MMAR_0521	MFS transporter	narK3_2
MMAR_0522	73.9688	89.5436	38.5088	35.0734	84.3614	47.8448	-1.1521	5.86979	12.2835	0.000456972	0.00304369	MMAR_0522	aminoglycoside 2'-N-acetyltransferase	aac
MMAR_0523	332.383	404.728	146.412	129.196	499.725	193.478	-1.41928	8.02554	12.8304	0.00034104	0.00246806	MMAR_0523	allophanate hydrolase
MMAR_0524	165.163	182.433	62.0247	50.9229	260.321	100.429	-1.62178	6.94346	13.778	0.00020573	0.00168211	MMAR_0524	allophanate hydrolase
MMAR_0525	6.2117	4.09575	7.51047	9.31487	5.88152	7.60552	0.713953	2.85049	7.82175	0.00516213	0.0202127	MMAR_0525	iron ABC transporter substrate-binding protein
MMAR_0526	3.92519	3.34538	3.40362	3.84951	4.24492	3.92688	0.00319736	1.97685	0.000206112	0.988545	0.992981	MMAR_0526	NarK family nitrate/nitrite MFS transporter	narU
MMAR_0527	14.8243	13.0063	18.5371	19.2	20.662	18.9574	0.44061	4.17772	5.04545	0.0246906	0.0661268	MMAR_0527	DNA polymerase domain-containing protein
MMAR_0528	444.537	546.235	471.697	470.781	569.485	374.025	-0.0721265	8.92408	0.0816893	0.775021	0.849991	MMAR_0528	acyl-CoA synthetase	fadD2
MMAR_0529	42.5292	43.615	27.2571	26.9228	25.086	21.6881	-0.669016	4.91805	8.34075	0.00387655	0.0163726	MMAR_0529	wax ester/triacylglycerol synthase family O
MMAR_0530	779.169	1002.77	608.714	627.875	890.436	662.154	-0.527101	9.5714	4.57355	0.0324693	0.0818874	MMAR_0530	acyl-CoA dehydrogenase	fadE6
MMAR_0531	5.48764	4.90864	4.2475	3.75446	5.6258	4.51366	-0.377207	2.20185	2.8463	0.0915845	0.17896	MMAR_0531	2-hydroxyacid dehydrogenase	serA3
MMAR_0532	13.7191	13.0376	8.57938	7.22378	10.5867	8.14716	-0.760395	3.28324	10.8007	0.00101462	0.00571116	MMAR_0532	alpha/beta hydrolase
MMAR_0533	10.8228	9.91108	7.62299	7.20002	6.6231	5.70978	-0.483566	2.87915	5.13737	0.023416	0.0636487	MMAR_0533	TetR family transcriptional regulator
MMAR_0534	58.4586	73.7547	40.4778	33.8377	34.7521	25.2088	-0.831509	5.37456	8.73072	0.00312893	0.0138695	MMAR_0534	glyoxalase
MMAR_0535	72.1015	78.7571	48.7478	38.4714	32.5018	29.3388	-0.790654	5.52103	5.70046	0.0169605	0.049961	MMAR_0535	hypothetical protein
MMAR_0536	166.801	172.897	125.343	95.2161	97.7867	93.0717	-0.623161	6.81339	3.77199	0.0521175	0.116517	MMAR_0536	TetR family transcriptional regulator
MMAR_0537	10.5561	10.5676	6.77912	8.38814	7.46697	8.93705	-0.476054	3.11691	4.1836	0.0408168	0.0979987	MMAR_0537	hypothetical protein
MMAR_0538	100.95	65.3443	38.3962	85.7349	132.973	209.14	-0.421538	6.89161	0.836581	0.360376	0.49559	MMAR_0538	PPE family protein
MMAR_0539	317.597	477.014	242.248	256.254	378.335	274.092	-0.672707	8.25942	6.5548	0.0104602	0.0345199	MMAR_0539	SAM-dependent methyltransferase
MMAR_0540	52.8185	67.189	13.3895	13.5921	18.5396	16.362	-2.15315	4.72459	82.4599	1.07835e-19	5.00157e-17
MMAR_0541	533.826	540.513	232.628	264.381	345.296	338.728	-1.11207	8.51783	23.8135	1.06133e-06	2.23757e-05	MMAR_0541	type VII secretion AAA-ATPase EccA
MMAR_0542	353.648	359.894	227.227	249.529	372.965	392.079	-0.581722	8.36132	5.76681	0.0163316	0.0486138	MMAR_0542	type VII secretion protein EccB
MMAR_0543	1247.03	1060.11	779.064	829.642	1131.76	1307.72	-0.520188	10.0406	3.93438	0.0473086	0.108529	MMAR_0543	type VII secretion protein EccC
MMAR_0544	188.638	164.455	152.347	160.848	228.766	288.152	-0.17292	7.67561	0.362524	0.547108	0.664764	MMAR_0544	cell motility protein
MMAR_0545	985.527	717.912	690.513	699.4	978.762	1180.21	-0.293426	9.80452	1.24202	0.265082	0.398311	MMAR_0545	PPE family protein
MMAR_0546	748.377	650.848	838.051	886.077	1131.14	1414.47	0.301256	9.99304	1.36289	0.243038	0.374051	MMAR_0546	hypothetical protein	esxG
MMAR_0547	1153.59	978.039	1295.74	1310.52	1701.14	2234.96	0.290038	10.602	1.09003	0.296465	0.431753	MMAR_0547	ESAT-6-like protein EsxH	esxH
MMAR_0548	1430.83	1210.03	1200.21	1360.64	1513.78	1807.86	-0.0443665	10.5394	0.0300298	0.862423	0.909107	MMAR_0548	secretion protein EspG
MMAR_0549	580.166	471.073	426.044	455.383	652.337	785.038	-0.254138	9.16407	0.967239	0.32537	0.460865	MMAR_0549	type VII secretion integral membrane protei
MMAR_0550	214.285	194.251	175.272	186.226	313.153	384.293	-0.176419	7.95305	0.433386	0.510332	0.635362	MMAR_0550	type VII secretion-associated serine protease	mycP3
MMAR_0551	196.374	163.142	164.668	172.991	223.421	271.858	-0.0904092	7.69191	0.104369	0.746648	0.828542	MMAR_0551	type VII secretion protein EccE
MMAR_0552	84.6011	84.2911	52.7702	55.0576	63.2903	60.4379	-0.647301	6.004	6.24934	0.0124239	0.0395673	MMAR_0552	peptidase
MMAR_0553	22.9414	27.7323	18.5652	21.3624	24.5234	19.2508	-0.34411	4.43421	2.42388	0.119499	0.219397	MMAR_0553	trans-aconitate 2-methyltransferase	tam
MMAR_0554	25.0374	25.9814	24.5848	25.9723	27.2596	22.2523	-0.0131154	4.61903	0.00390263	0.950188	0.968797	MMAR_0554	sulfatase
MMAR_0555	9.60337	11.3493	8.32622	7.55645	11.226	10.8779	-0.402495	3.2533	3.94087	0.0471264	0.108208	MMAR_0555	5,6-dimethylbenzimidazole synthase
MMAR_0556	27.362	44.2716	28.973	25.5446	55.005	35.8159	-0.394796	5.08448	1.73481	0.187798	0.307422
MMAR_0557	96.491	145.852	80.2524	72.0477	165.578	95.8476	-0.670306	6.65761	3.92436	0.0475914	0.108759	MMAR_0557	hypothetical protein
MMAR_0558	34.1072	38.9877	24.3879	22.7169	28.2313	22.0041	-0.634387	4.73952	7.81193	0.00519025	0.0202607	MMAR_0558	membrane protein
MMAR_0559	244.276	182.87	174.372	152.175	176.267	158.994	-0.387379	7.47597	1.94975	0.162613	0.276367	MMAR_0559	hypothetical protein
MMAR_0560	45.959	46.5227	33.5018	29.8931	32.8854	30.9411	-0.54497	5.14285	4.858	0.0275181	0.0722001	MMAR_0560	bile-acid 7-alpha-dehydratase
MMAR_0561	159.027	177.43	92.2916	83.121	104.18	74.1594	-0.939732	6.74137	10.2715	0.00135101	0.00712807	MMAR_0561	hypothetical protein
MMAR_0562	375.713	354.642	203.289	186.535	344.35	250.237	-0.905773	8.1083	13.8467	0.000198342	0.00163055	MMAR_0562	hypothetical protein
MMAR_0563	28.8101	25.8876	30.9702	35.6674	31.4533	28.8423	0.285509	4.94901	1.6448	0.199668	0.322255	MMAR_0563	hypothetical protein
MMAR_0564	12.7283	18.0713	13.1926	9.86141	15.7778	10.404	-0.420325	3.69249	2.25568	0.133125	0.237848	MMAR_0564	hypothetical protein
MMAR_0565	51.7515	45.3346	56.8208	52.2298	40.071	36.7638	0.167803	5.54533	0.484174	0.486538	0.614205	MMAR_0565	membrane protein
MMAR_0566	40.3951	42.9897	39.3526	41.3704	41.0939	41.8191	-0.0468682	5.4243	0.0414205	0.838728	0.895791	MMAR_0566	NADP-dependent oxidoreductase
MMAR_0567	38.1467	25.8563	40.5341	41.6318	20.3807	24.4189	0.361422	4.96613	2.17288	0.140463	0.248145	MMAR_0567	beta-1,3-glucanase
MMAR_0568	5.67818	4.97117	6.94789	7.34259	5.16551	5.82262	0.427348	2.6507	4.07121	0.0436201	0.102367	MMAR_0568	muconolactone Delta-isomerase
MMAR_0569	10.175	9.72349	10.0702	12.5941	14.5504	14.4437	0.189662	3.59672	0.791922	0.37352	0.508457	MMAR_0569	phosphoesterase
MMAR_0570	1.56245	1.71959	2.98169	3.56437	7.0834	7.01874	0.994308	2.0703	15.7616	7.18455e-05	0.000718737	MMAR_0570	xylulokinase
MMAR_0571	4.11573	3.37665	4.19124	5.32279	10.3054	12.6383	0.351566	2.80802	2.07699	0.149535	0.259676	MMAR_0571	mannitol 2-dehydrogenase
MMAR_0572	2.55328	2.62628	3.90995	3.18417	3.24762	3.45295	0.44999	1.75874	2.61567	0.105813	0.200381	MMAR_0572	PE family protein
MMAR_0573	13.5667	12.3185	7.48234	8.86339	9.51272	8.82421	-0.660864	3.33788	8.79712	0.00301707	0.0135146	MMAR_0573	hypothetical protein
MMAR_0574	79.4565	79.9139	54.0923	50.2575	83.8756	59.5126	-0.610977	6.11061	3.92733	0.0475072	0.108666	MMAR_0574	hypothetical protein
MMAR_0575	2.51517	3.22032	4.02246	3.96833	4.96093	5.0553	0.47014	1.97903	4.30245	0.0380575	0.0929041	MMAR_0575	alpha/beta hydrolase
MMAR_0576	50.3415	42.4582	28.4948	26.5426	42.8328	41.5934	-0.753436	5.23934	10.8355	0.000995708	0.00563361	MMAR_0576	steroid monooxygenase
MMAR_0577	11.0134	10.2863	7.03228	6.74853	6.21395	11.0133	-0.627717	3.05579	6.0733	0.013724	0.0424363	MMAR_0577	MFS transporter
MMAR_0584	43.8249	46.4601	42.1655	33.4575	36.9257	28.7972	-0.256102	5.19524	1.13377	0.286973	0.422185	MMAR_0584	SAM-dependent methyltransferase
MMAR_0585	337.528	332.287	401.374	377.3	260.551	235.162	0.21725	8.28379	0.958846	0.327478	0.462951	MMAR_0585	hypothetical protein
MMAR_0586	3.35356	2.59501	3.43175	3.87328	2.78733	3.15956	0.304311	1.70681	1.45008	0.228515	0.356104	MMAR_0586	hypothetical protein
MMAR_0587	7.31685	7.06594	10.4359	10.503	7.56926	7.71836	0.542292	3.11448	7.50111	0.0061661	0.0232435
MMAR_0589	19.283	19.7596	15.2178	15.9446	13.7065	13.8795	-0.325086	4.00605	2.90005	0.0885767	0.174952	MMAR_0589	resolvase	pinR
MMAR_0590	20.1976	16.383	9.47951	8.62576	6.64867	6.11601	-1.01386	3.38408	20.8808	4.88778e-06	7.7789e-05
MMAR_0593	24.4657	20.041	23.6847	24.7367	15.8801	19.4539	0.122691	4.43773	0.318407	0.572567	0.687026
MMAR_0594	4.61114	3.75183	3.93808	5.41783	2.73619	4.1977	0.168227	2.06511	0.388495	0.533092	0.654435
MMAR_0596	9.52715	12.85	11.4767	12.3327	13.8855	13.7892	0.0870176	3.58997	0.165246	0.684372	0.78009	MMAR_0596	MFS transporter
MMAR_0597	6.51657	8.53541	6.4697	5.98813	10.4589	6.97361	-0.275886	2.82737	1.0672	0.301578	0.437116	MMAR_0597	hypothetical protein
MMAR_0598	19.7022	29.7332	15.8929	15.2792	23.2959	18.6189	-0.666488	4.29613	6.2477	0.0124355	0.0395795	MMAR_0598	pyrrolidone-carboxylate peptidase	pcp
MMAR_0599	54.381	40.7699	32.461	37.6872	32.6041	43.7148	-0.439077	5.33174	2.99261	0.0836455	0.167628	MMAR_0599	hypothetical protein
MMAR_0600	21.5314	17.9462	21.997	24.9981	17.5167	19.2056	0.252967	4.34964	1.51355	0.218598	0.34465	MMAR_0600	deoxycytidine triphosphate deaminase	dcd
MMAR_0601	32.7353	52.807	45.6817	42.5348	47.18	43.0829	0.0436658	5.38802	0.0229781	0.879514	0.920279	MMAR_0601	hypothetical protein
MMAR_0602	10.8991	24.6995	13.08	8.55448	7.56926	5.37126	-0.720956	3.37382	3.8809	0.0488384	0.110842	MMAR_0602	hypothetical protein
MMAR_0603	3.35356	5.19003	2.8973	2.63763	5.8048	4.53623	-0.632318	1.90409	4.20617	0.0402772	0.0971145	MMAR_0603	UDP-glucose 6-dehydrogenase	udgA
MMAR_0604	7.81227	7.69125	12.0955	14.1624	17.1587	16.4974	0.760996	3.68995	12.1667	0.0004865	0.00321103	MMAR_0604	hypothetical protein
MMAR_0605	3.12491	3.22032	5.59769	6.22576	5.83038	6.16115	0.897673	2.40062	14.9546	0.000110129	0.00100695	MMAR_0605	hypothetical protein
MMAR_0606	21.7981	18.4152	32.9673	34.6932	25.5974	29.6096	0.75148	4.8387	11.0808	0.000872276	0.00510361	MMAR_0606	glucose-1-phosphate thymidylyltransferase	rmlA
MMAR_0607	15.3578	13.5378	16.2024	15.9921	11.6352	14.8048	0.156789	3.9589	0.510434	0.474951	0.603837	MMAR_0607	PE family protein
MMAR_0608	28.0098	23.2613	40.0277	41.3229	43.8045	51.9071	0.666568	5.40316	7.06514	0.0078598	0.027713	MMAR_0608	PE family protein
MMAR_0609	1.25758	1.78212	2.8973	2.9703	3.65677	4.03973	0.934037	1.51617	13.0443	0.000304206	0.00227909	MMAR_0609	PE family protein
MMAR_0610	221.64	242.806	197.945	217.07	164.529	175.085	-0.162354	7.64886	0.418704	0.517584	0.641274	MMAR_0610	aminotransferase AlaT	aspC
MMAR_0611	508.521	445.53	512.766	508.944	400.941	422.93	0.0988753	8.83314	0.208278	0.64812	0.748463	MMAR_0611	(Fe-S)-binding protein
MMAR_0612	11.6612	12.6937	16.8212	14.5901	16.2381	16.1363	0.365399	3.87961	3.24372	0.0716976	0.148942	MMAR_0612	helix-turn-helix transcriptional regulator
MMAR_0613	39.2138	78.4445	40.4215	29.703	47.2567	32.882	-0.747166	5.34031	3.87715	0.0489477	0.110992	MMAR_0613	hypothetical protein
MMAR_0614	1487.11	2947.5	901.538	668.509	1274.73	851.976	-1.49801	10.2207	11.6728	0.000634221	0.00399481	iniB
MMAR_0615	147.518	264.004	96.5391	94.4794	107.606	83.8187	-1.10737	6.91235	11.1901	0.000822343	0.00488428	MMAR_0615	isoniazid-inducible protein iniA	iniA
MMAR_0616	41.5003	67.783	39.8871	41.2516	52.3455	44.4821	-0.430175	5.50805	2.57541	0.108536	0.203715	MMAR_0616	isoniazid-inducible protein iniC	iniC
MMAR_0617	16.7297	20.3224	22.7283	25.2595	25.7764	27.0368	0.372221	4.51097	3.03117	0.081679	0.164324	MMAR_0617	molecular chaperone
MMAR_0618	6.82144	6.00292	13.6145	11.6674	11.9165	13.8795	0.979987	3.44796	20.7721	5.17317e-06	8.0468e-05
MMAR_0619	6.59279	7.00341	6.91976	6.32081	10.4333	8.80164	-0.0402375	2.99892	0.0361695	0.849166	0.900903
MMAR_0620	8.15524	8.50414	7.51047	6.03566	4.55178	5.52923	-0.301122	2.70561	1.92097	0.165749	0.280682	MMAR_0620	hypothetical protein	lpqJ
MMAR_0623	6.13549	7.2848	5.65395	6.10695	5.57466	4.17514	-0.191898	2.5428	0.682238	0.408817	0.542749	MMAR_0623	xanthine dehydrogenase	coxL_3
MMAR_0624	20.8073	16.7269	18.4527	18.2495	16.545	19.9504	-0.0310008	4.23974	0.022458	0.880875	0.921136	MMAR_0624	molybdopterin-guanine dinucleotide biosynthesi
MMAR_0625	113.754	79.5075	106.159	94.0755	95.1528	120.831	0.0513205	6.73404	0.0329076	0.85605	0.905912	MMAR_0625	PE family protein
MMAR_0627	90.5461	63.9374	95.3296	105.648	74.1071	84.7214	0.379904	6.48353	1.85573	0.173118	0.289684	MMAR_0627	L-asparagine permease	ansP1_1
MMAR_0628	3.12491	2.31363	2.72852	2.42377	2.53161	2.41481	-0.0712909	1.48188	0.0879327	0.766822	0.843852	MMAR_0628	LLM class F420-dependent oxidoreductase
MMAR_0630	8.19335	7.78504	16.8775	18.4396	17.5678	18.2126	1.14495	3.90241	27.2988	1.74323e-07	4.84967e-06	MMAR_0630	transcriptional regulator
MMAR_0631	15.6245	9.87981	10.464	9.7426	24.2421	18.2352	-0.333199	3.86726	1.83437	0.175612	0.292559	MMAR_0631	K+-transporting ATPase subunit F	kdpA
MMAR_0632	21.76	19.8222	37.3555	33.7427	46.4896	52.1328	0.774002	5.17464	11.3182	0.000767527	0.00463119	MMAR_0632	potassium-transporting ATPase subunit B	kdpB
MMAR_0633	5.37332	4.03322	6.1884	5.48912	10.3054	11.7581	0.316133	2.85447	1.93314	0.164415	0.279058	MMAR_0633	K+-transporting ATPase subunit C	kdpC
MMAR_0634	18.6351	14.9448	22.4752	21.505	40.4035	39.1786	0.390416	4.72645	3.14191	0.0763044	0.155694	MMAR_0634	sensor histidine kinase	kdpD
MMAR_0635	6.6309	6.28431	8.32622	10.0277	10.3822	11.8258	0.509284	3.20584	5.81146	0.0159221	0.047624	MMAR_0635	DNA-binding response regulator	kdpE
MMAR_0636	14.7861	10.6927	27.7072	34.0278	20.5853	32.7015	1.27851	4.63007	20.6814	5.42413e-06	8.41152e-05	MMAR_0636	hypothetical protein
MMAR_0637	956.526	1730.22	1058.78	848.081	1220.39	732.838	-0.494682	10.1147	1.98223	0.159156	0.272579	MMAR_0637	molecular chaperone DnaK	dnaK
MMAR_0638	331.659	509.529	338.028	236.816	392.655	259.197	-0.549336	8.48291	2.68038	0.101591	0.194278	MMAR_0638	nucleotide exchange factor GrpE	grpE
MMAR_0639	588.435	932.017	569.783	443.169	645.356	366.848	-0.585972	9.17429	3.07437	0.0795353	0.160992	MMAR_0639	molecular chaperone DnaJ	dnaJ
MMAR_0640	181.016	231.957	177.748	146.994	163.915	100.542	-0.346843	7.35982	1.17697	0.277974	0.413355	MMAR_0640	MerR family transcriptional regulator	hspR
MMAR_0641	88.8693	111.648	98.6207	85.0695	73.4934	62.627	-0.12667	6.40948	0.209637	0.647052	0.747568	MMAR_0641	PPE family protein
MMAR_0642	11.7375	11.0992	9.64829	11.2159	8.82228	11.3293	-0.128692	3.45998	0.363489	0.546575	0.664433	MMAR_0642	PPE family protein
MMAR_0643	15.9294	16.4455	12.8269	15.0179	26.2367	22.3878	-0.216761	4.1532	1.14664	0.284253	0.419514	MMAR_0643	aldose 1-epimerase
MMAR_0644	19.2449	18.7279	22.869	24.5941	19.3067	20.0632	0.322238	4.37447	2.64273	0.104024	0.197813	MMAR_0644	monooxygenase
MMAR_0645	127.245	152.606	164.583	158.876	186.828	166.87	0.208819	7.33378	0.618121	0.431746	0.564234	MMAR_0645	ATP-dependent chaperone ClpB	clpB
MMAR_0646	14.9767	13.788	16.5118	16.7525	17.8236	17.671	0.210501	4.02418	1.2102	0.271293	0.406025	MMAR_0646	enoyl-CoA hydratase	echA8_1
MMAR_0647	221.716	245.807	185.793	184.349	220.659	212.887	-0.336995	7.69621	1.8746	0.170949	0.286871	MMAR_0647	hypothetical protein
MMAR_0648	41.3479	45.9912	53.7829	53.6081	47.9983	46.0393	0.29793	5.56724	1.57364	0.209679	0.334202	MMAR_0648	short-chain dehydrogenase
MMAR_0649	15.777	19.1031	26.9758	29.7506	36.7467	32.8143	0.700592	4.74096	10.4247	0.0012434	0.0066707	MMAR_0649	orotate phosphoribosyltransferase	pyrE
MMAR_0650	24.9993	30.5149	27.229	25.8535	33.6781	29.226	-0.0655077	4.82249	0.0896419	0.764633	0.842583	MMAR_0650	hypothetical protein
MMAR_0651	28.1623	20.51	55.0487	57.6239	44.3671	50.6433	1.21192	5.57996	22.4064	2.20633e-06	4.04918e-05	MMAR_0651	RNA methyltransferase
MMAR_0652	18.9781	13.788	39.9433	42.7486	24.1909	25.096	1.3373	4.83708	32.7811	1.03143e-08	4.24384e-07	MMAR_0652	calcium dodecin	secE2
MMAR_0653	16.0818	20.1661	25.2599	28.9902	37.2581	33.2657	0.580737	4.77207	6.66959	0.00980715	0.0327676	MMAR_0653	LysR family transcriptional regulator
MMAR_0654	7.43118	11.2242	13.8958	13.9961	26.0321	17.4002	0.576673	3.9365	5.27179	0.0216737	0.0600321	MMAR_0654	hypothetical protein
MMAR_0655	31.0966	24.7621	35.6677	32.5308	55.5164	38.6821	0.288435	5.15381	1.29795	0.254588	0.387084	MMAR_0655	carbon monoxide dehydrogenase medium subunit	coxM
MMAR_0656	78.5419	53.1196	55.4706	48.4278	53.9821	42.609	-0.341373	5.78831	1.44303	0.229649	0.357468	MMAR_0656	carbon monoxide dehydrogenase	coxS
MMAR_0657	416.07	322.47	449.363	408.381	411.732	339.495	0.21592	8.67222	0.834094	0.361092	0.495905	MMAR_0657	carbon-monoxide dehydrogenase large subunit	coxL
MMAR_0658	29.7247	28.6077	48.8884	43.4615	58.3038	43.7825	0.662725	5.47403	7.20021	0.0072895	0.0261672	MMAR_0658	hypothetical protein
MMAR_0659	6.74523	6.37811	10.2953	10.6456	10.5612	10.0655	0.675144	3.34429	10.6692	0.00108934	0.00602145	MMAR_0659	hypothetical protein
MMAR_0660	63.4509	84.8851	76.1736	76.0873	95.255	69.1041	0.0374269	6.30008	0.0174244	0.894983	0.928845	MMAR_0660	oxidoreductase
MMAR_0661	42.0719	59.1226	52.5171	51.612	85.64	60.9344	0.0408019	5.88274	0.0207028	0.885591	0.923487	MMAR_0661	membrane oxidoreductase
MMAR_0662	13.2618	17.0708	19.4935	19.2951	35.1613	22.2749	0.353322	4.43062	2.00512	0.156769	0.269759	MMAR_0662	VWA domain-containing protein
MMAR_0663	5.83062	6.4719	7.56673	6.77229	9.97301	9.54639	0.217923	2.98728	1.035	0.308987	0.443821	MMAR_0663	ethanolamine ammonia-lyase small subunit	eutC
MMAR_0664	58.23	45.4284	30.0419	27.8496	40.3779	36.8992	-0.840064	5.30424	12.0789	0.000509957	0.00334422	MMAR_0664	ethanolamine ammonia-lyase	eutB
MMAR_0665	32.278	22.7924	29.62	27.3268	32.4251	35.5676	0.0493108	4.96551	0.0435861	0.834626	0.892686	MMAR_0665	ethanolamine permease
MMAR_0666	132.923	122.372	159.295	198.036	148.905	166.644	0.485186	7.37724	3.1819	0.0744579	0.153048	MMAR_0666	adenylate cyclase	cya_1
MMAR_0667	34.7551	32.3595	43.0657	49.117	38.818	44.5273	0.458195	5.40176	3.76367	0.0523775	0.11695	MMAR_0667	fructose-bisphosphate aldolase
MMAR_0668	35.9745	31.2027	56.5958	57.4813	34.0105	40.8035	0.7643	5.4309	10.1238	0.0014637	0.0076073	MMAR_0668	membrane protein
MMAR_0669	353.229	309.776	279.857	269.442	182.89	191.515	-0.271396	8.0215	1.35877	0.24375	0.374921	MMAR_0669	class II fructose-bisphosphate aldolase	fba
MMAR_0670	42.453	36.0488	37.5524	41.0377	49.8906	52.7196	0.00212622	5.47984	7.9556e-05	0.992883	0.995445	MMAR_0670	magnesium transporter	mgtE
MMAR_0671	33.345	28.4201	35.949	32.7922	19.5369	26.4049	0.154654	4.85798	0.391485	0.53152	0.653171	MMAR_0671	hypothetical protein
MMAR_0672	21.7219	20.9477	27.9885	29.9882	30.0213	31.0766	0.442593	4.74915	4.58844	0.0321883	0.0813395	MMAR_0672	hypothetical protein
MMAR_0673	18.4827	19.9472	16.8775	19.0812	17.082	16.678	-0.0958128	4.15056	0.228218	0.632849	0.736159	MMAR_0673	hypothetical protein
MMAR_0676	5.52575	4.78358	2.95356	3.56437	3.70791	3.18213	-0.655152	1.86904	7.5161	0.006115	0.0231273	MMAR_0676	sulfotransferase
MMAR_0677	3.0868	2.46995	2.27846	2.13862	3.09419	2.39224	-0.325805	1.36064	1.6725	0.195924	0.317603	MMAR_0677	cation transporter
MMAR_0678	3.16302	1.87591	4.21937	5.86932	3.86135	6.16115	1.01176	2.22247	9.43742	0.00212603	0.0101725	MMAR_0678	site-2 protease family protein
MMAR_0679	7.43118	5.59648	9.25448	10.2891	7.49254	8.57596	0.590206	3.08978	7.4588	0.0063127	0.0236645	MMAR_0679	hypothetical protein
MMAR_0680	82.1241	63.531	77.8614	84.4042	61.6025	72.196	0.156091	6.23174	0.339679	0.560015	0.676311	MMAR_0680	adenylosuccinate synthetase	purA
MMAR_0681	13.2618	13.0063	19.0434	21.2674	18.3094	23.2228	0.618272	4.2607	7.9959	0.00468833	0.018894	MMAR_0681	thioesterase
MMAR_0684	3.42978	3.28285	4.33188	3.99209	3.04305	2.07628	0.310071	1.85954	1.21647	0.270054	0.404407
MMAR_0685	27.1714	24.2931	35.949	34.5743	33.0899	32.7692	0.454837	5.07232	4.0753	0.0435146	0.102268	MMAR_0685	PPE family protein
MMAR_0686	37.6132	40.1133	36.6522	39.2793	47.9727	48.5444	-0.0337521	5.3433	0.0219643	0.882182	0.921748	MMAR_0686	phosphoribosylglycinamide formyltransferase 2	purT
MMAR_0687	16.4629	12.1309	13.6426	11.9287	15.6755	16.7005	-0.159546	3.80851	0.551032	0.457896	0.588649	MMAR_0687	sulfurtransferase
MMAR_0688	22.8652	20.1661	17.7495	18.9387	17.3633	19.1605	-0.228993	4.26419	1.31587	0.251335	0.383406	MMAR_0688	O-succinylhomoserine sulfhydrylase	metZ
MMAR_0689	78.4275	70.0029	67.1442	65.0378	66.5379	62.9204	-0.167156	6.09888	0.433679	0.510189	0.635339	MMAR_0689	NADH dehydrogenase	ndh_1
MMAR_0690	5.48764	3.50171	5.71021	9.14854	9.18028	11.5324	0.730806	3.11758	4.69677	0.0302193	0.0775938	MMAR_0690	MFS transporter
MMAR_0691	4.72547	5.56521	3.99433	4.301	5.29337	6.72535	-0.312475	2.5026	1.65328	0.198513	0.321018	MMAR_0691	hypothetical protein
MMAR_0692	3.35356	3.62677	2.2222	1.85347	3.01748	3.02415	-0.782332	1.62962	10.835	0.000995986	0.00563361	MMAR_0692	gamma-butyrobetaine hydroxylase TauD	tauD_1
MMAR_0694	6.47847	5.31509	2.70039	2.89902	3.52891	3.24984	-1.06889	2.09165	21.2391	4.05402e-06	6.67212e-05	MMAR_0694	SAM-dependent methyltransferase
MMAR_0695	12.5758	10.724	11.3642	11.9525	11.5073	12.1192	0.00303472	3.59317	0.00022031	0.988158	0.992981	MMAR_0695	hypothetical protein
MMAR_0696	27.362	20.8852	17.6932	18.3684	16.187	16.9939	-0.418406	4.28674	4.11633	0.0424712	0.100863	MMAR_0696	hypothetical protein	lpqK
MMAR_0697	37.6132	44.4279	33.1361	39.5407	37.3604	34.2813	-0.174925	5.28712	0.554354	0.456544	0.587249	MMAR_0697	acyl-CoA dehydrogenase
MMAR_0698	51.7515	69.2525	50.4355	55.8417	70.4248	58.2714	-0.187463	5.89402	0.483615	0.486789	0.614296	MMAR_0698	acyl-CoA dehydrogenase	fadE7
MMAR_0699	12.614	11.318	15.7523	19.2	14.9084	20.1761	0.547951	3.99859	5.8299	0.015756	0.0473422	MMAR_0699	membrane protein
MMAR_0700	2.2103	1.75085	1.88465	2.51882	3.60563	4.78448	0.164192	1.53914	0.310289	0.577503	0.690513	MMAR_0700	N-acetyltransferase
MMAR_0701	3.50599	2.78261	6.72286	6.48714	8.69442	9.29814	1.07597	2.71771	22.1602	2.5082e-06	4.4127e-05	MMAR_0701	FMNH2-utilizing oxygenase
MMAR_0702	3.23923	3.31411	6.16028	6.48714	8.79671	9.09503	0.947851	2.7133	18.9685	1.32895e-05	0.000178429	MMAR_0702	luciferase
MMAR_0703	14.2907	13.1314	18.2558	21.41	21.8128	22.7489	0.533804	4.3403	6.65529	0.00988621	0.032967	MMAR_0703	FMNH2-utilizing oxygenase
MMAR_0704	20.007	15.7577	19.7185	22.9783	15.0874	17.3325	0.257457	4.32206	1.3877	0.238794	0.368575	MMAR_0704	MMPL family RND transporter	mmpL1
MMAR_0705	4.19195	3.53297	3.45988	3.82575	2.42932	2.61792	-0.0785639	1.81151	0.115128	0.734379	0.819332	MMAR_0705	membrane protein	mmpS1_1
MMAR_0706	18.0635	11.6307	6.49782	6.202	6.13724	7.22186	-1.22256	3.21863	26.5495	2.56875e-07	6.86165e-06	MMAR_0706	long-chain-fatty-acid--AMP ligase FadD30	fadD30
MMAR_0707	18.1778	16.1329	13.8114	17.6793	15.8545	21.6204	-0.122163	4.18425	0.265737	0.606206	0.714156	MMAR_0707	polyketide synthase	pks6
MMAR_0708	17.2251	22.0733	17.0744	18.0119	30.4305	27.3528	-0.164657	4.4231	0.565072	0.452224	0.583193	MMAR_0708	MBL fold metallo-hydrolase
MMAR_0709	73.1304	71.6286	90.3507	102.107	122.591	114.421	0.410948	6.61253	2.24383	0.134148	0.238892	MMAR_0709	glucose-6-phosphate dehydrogenase (coenzyme	fgd1
MMAR_0710	59.3732	58.8724	71.251	83.6675	87.6346	91.6047	0.389811	6.28125	2.14514	0.143022	0.251707	MMAR_0710	phosphate acetyltransferase	pta
MMAR_0711	23.2081	23.8241	29.198	37.9011	41.5542	45.9265	0.512886	5.15485	3.96863	0.0463554	0.106823	MMAR_0711	acetate kinase	ackA
MMAR_0712	2.93436	2.9702	4.33188	5.60793	3.29877	3.88175	0.753886	2.03734	10.343	0.00129965	0.00692068	MMAR_0711	acetate kinase	ackA
MMAR_0713	142.717	154.263	154.288	166.266	165.117	160.167	0.110185	7.28653	0.178388	0.672763	0.770122	MMAR_0713	serine/threonine protein kinase	pknG
MMAR_0714	68.6717	73.0043	52.9671	52.5863	59.4801	57.0527	-0.424677	5.87596	2.80344	0.0940626	0.182822	MMAR_0714	ABC transporter substrate-binding protein	glnH
MMAR_0715	39.8997	39.0503	60.0275	63.9685	52.5757	56.6013	0.651336	5.75166	6.60706	0.0101575	0.0336955	MMAR_0715	hypothetical protein
MMAR_0716	4.26817	4.62725	6.83537	7.6515	6.36738	6.54481	0.702608	2.67273	10.0618	0.00151375	0.00777758	MMAR_0716	DNA mismatch repair protein MutT	mutT3
MMAR_0717	4.26817	3.28285	4.02246	4.94259	4.37278	4.71678	0.255969	2.15276	1.1296	0.287861	0.423125	MMAR_0717	thiamine phosphate synthase	thiE
MMAR_0718	40.4714	41.1763	24.1629	21.8852	33.4224	27.1497	-0.826477	4.89524	12.3111	0.000450275	0.00302252	MMAR_0718	glycine oxidase ThiO	thiO
MMAR_0719	3.84897	4.34587	2.33472	2.85149	2.22475	2.14399	-0.657811	1.47642	7.7629	0.00533303	0.0206914	MMAR_0719	thiamine biosynthesis protein ThiS	thiS
MMAR_0720	18.3302	17.1021	13.8677	15.6594	22.8101	19.2508	-0.261781	4.12831	1.73597	0.187651	0.307422	MMAR_0720	thiG	thiG
MMAR_0721	35.0218	32.1407	17.0181	14.6614	25.4695	20.5372	-1.08428	4.4863	22.567	2.02936e-06	3.83474e-05	MMAR_0721	hydrolase
MMAR_0722	174.537	126.499	57.6084	51.4457	68.7371	60.3702	-1.4648	6.38047	20.8122	5.06605e-06	7.95292e-05	MMAR_0722	hypothetical protein
MMAR_0724	1070.47	1016.78	1016.98	1136.72	939.253	882.172	0.04523	9.94435	0.0427095	0.836273	0.893948	MMAR_0724	hypothetical protein
MMAR_0725	810.723	721.07	738.417	805.547	619.861	586.37	0.0114417	9.47393	0.00272018	0.958405	0.973839	MMAR_0725	membrane protein
MMAR_0726	220.611	191.031	176.595	179.288	172.124	168.382	-0.209926	7.50594	0.667057	0.41408	0.547297	MMAR_0726	amidohydrolase	lpqL
MMAR_0727	34.4121	32.7347	49.9854	58.7883	64.9524	71.5867	0.696154	5.78131	7.38098	0.00659171	0.0244233	MMAR_0727	peptidase M28	lpqL_1
MMAR_0728	59.9449	50.1182	69.3945	79.6279	56.9485	67.8178	0.437501	6.06662	2.72216	0.0989641	0.190572	MMAR_0728	peptidase	lpqM
MMAR_0729	2.59139	2.34489	3.03794	2.49506	2.8129	3.36268	0.163336	1.51449	0.467357	0.494206	0.62139	MMAR_0729	MFS transporter
MMAR_0730	2.28652	2.21983	1.63149	2.09109	1.68774	2.12142	-0.267395	1.10619	1.10831	0.292449	0.427773	MMAR_0730	cyclase
MMAR_0733	9.60337	10.6927	10.239	8.81586	16.5194	15.0756	-0.0933277	3.55205	0.191023	0.662067	0.76078	MMAR_0733	alpha/beta hydrolase
MMAR_0734	45.3493	63.062	27.3978	23.5248	53.4707	43.7374	-1.09071	5.30641	15.3789	8.79637e-05	0.000851891	MMAR_0734	bifunctional hydroxymethylpyrimidin	thiD
MMAR_0735	477.463	547.861	291.643	266.472	440.961	285.015	-0.877469	8.50757	9.51703	0.00203574	0.00980769	MMAR_0735	phosphomethylpyrimidine synthase	thiC
MMAR_0736	16.7678	13.7567	23.0377	24.5704	14.2179	19.0251	0.642702	4.26165	8.73657	0.00311891	0.013846	MMAR_0736	hypothetical protein
MMAR_0737	14.024	16.852	17.1869	17.7268	12.8371	15.3239	0.175996	3.96062	0.736291	0.390851	0.525599	MMAR_0737	anti-sigma factor antagonist
MMAR_0738	28.3528	32.6096	39.9715	40.5387	51.6807	51.9297	0.40081	5.38385	2.91484	0.0877679	0.1739	MMAR_0738	histidine kinase
MMAR_0739	35.6316	42.083	53.5016	57.0774	57.7412	56.9398	0.508493	5.73343	4.17869	0.0409354	0.0980907	MMAR_0739	hypothetical protein
MMAR_0740	155.216	173.022	226.242	233.347	325.555	317.333	0.485541	7.95192	4.31449	0.0377891	0.092293	MMAR_0740	haloacid dehalogenase	ctpH
MMAR_0741	8.07903	10.6927	18.087	15.5169	37.8463	27.8944	0.836521	4.31503	13.0492	0.000303418	0.00227653	MMAR_0741	hypothetical protein
MMAR_0742	21.6838	20.6351	14.4584	13.3307	16.6473	16.7457	-0.606839	4.04729	9.06628	0.00260366	0.0119567	MMAR_0742	exodeoxyribonuclease III	xthA
MMAR_0743	1.90543	1.78212	2.2222	2.51882	3.11976	4.42339	0.366721	1.51105	1.78146	0.18197	0.30038	MMAR_0743	hypothetical protein
MMAR_0744	14.4432	11.3805	14.2896	15.9684	12.7092	16.8134	0.230847	3.89607	1.03741	0.308424	0.443413	MMAR_0744	peptide deformylase	def
MMAR_0745	10.518	8.0039	21.7719	25.2595	16.6728	24.5995	1.34647	4.22829	25.2492	5.03804e-07	1.23577e-05	MMAR_0745	hypothetical protein
MMAR_0746	13.1856	10.2863	21.8282	22.9783	16.4171	21.0562	0.934874	4.22518	17.6017	2.72342e-05	0.000323025	MMAR_0746	hypothetical protein
MMAR_0747	209.331	175.023	196.566	182.258	159.568	171.09	-0.0208542	7.49698	0.00638189	0.936327	0.957343	MMAR_0747	superoxide dismutase	sodC
MMAR_0748	100.226	95.5466	98.0018	104.103	111.442	108.757	0.0459955	6.69541	0.0320531	0.857911	0.906618	MMAR_0748	glutamate--cysteine ligase
MMAR_0749	39.7092	46.3351	52.7702	50.9229	50.8112	44.3693	0.268785	5.54809	1.28488	0.256993	0.389612	MMAR_0749	GntR family transcriptional regulator
MMAR_0750	6.66901	6.25305	7.17292	7.10497	5.37008	7.31213	0.14469	2.8469	0.377044	0.539189	0.658631	MMAR_0750	MFS transporter
MMAR_0751	23.2081	22.8862	25.2318	26.3288	15.0618	18.7317	0.16185	4.42996	0.586545	0.443758	0.576264	MMAR_0751	ATP-dependent protease
MMAR_0752	22.6746	26.6067	34.9082	38.8041	46.7709	46.581	0.580396	5.20505	5.81494	0.0158906	0.0476065	MMAR_0752	ATPase
MMAR_0753	65.6993	66.2198	61.5465	75.1843	70.5271	59.6029	0.0518139	6.02365	0.0390189	0.843411	0.898723	MMAR_0753	CDP-diacylglycerol--serine O	pssA
MMAR_0754	8.80309	9.37957	10.886	8.95844	15.0107	13.1573	0.123986	3.4662	0.326448	0.567758	0.683345	MMAR_0754	phosphatidylserine decarboxylase	psd
MMAR_0756	10.7085	12.7562	15.5835	14.6614	18.6163	19.0025	0.363929	3.92328	3.30096	0.0692395	0.145195	MMAR_0756	molybdopterin molybdenumtransferase	moeA2
MMAR_0757	7.31685	7.62872	10.4922	12	10.3822	12.2772	0.589811	3.33049	7.75061	0.00536944	0.0207852	MMAR_0757	short-chain dehydrogenase
MMAR_0758	7.27875	7.81631	7.59486	7.77032	7.03225	5.4841	0.0248164	2.78523	0.012626	0.910534	0.938883	MMAR_0758	cupin
MMAR_0759	1040.48	1808.26	903.31	922.553	1003.11	1159.49	-0.641768	10.2059	5.75824	0.0164115	0.0487947	MMAR_0759	molecular chaperone GroEL	groEL2
MMAR_0760	21.9125	30.1084	27.7916	24.0476	44.6995	29.2485	-0.00624172	4.84158	0.000580092	0.980785	0.989317	MMAR_0760	hypothetical protein
MMAR_0761	49.6936	29.2643	67.5661	81.719	44.7251	62.266	0.919557	6.01875	7.6998	0.00552268	0.0212654	MMAR_0761	PPE family protein
MMAR_0762	41.4241	47.3668	33.8956	33.7664	44.3415	33.5139	-0.392308	5.24364	2.66001	0.1029	0.196334	MMAR_0762	amidohydrolase
MMAR_0763	14.5956	16.508	18.087	17.9169	28.0267	19.7924	0.210176	4.23131	0.904609	0.341549	0.476508	MMAR_0763	hypothetical protein
MMAR_0764	7.43118	8.03516	11.2235	12.2139	16.7495	17.4904	0.598943	3.68805	7.83327	0.00512931	0.0201306	MMAR_0764	hypothetical protein
MMAR_0765	2.05787	1.90718	4.89447	4.96635	5.85595	7.22186	1.31571	2.2861	27.2924	1.749e-07	4.84967e-06	MMAR_0765	anti-sigma-K factor RskA
MMAR_0766	9.83202	9.47337	14.5146	14.6139	15.0362	15.9784	0.593791	3.77869	9.01091	0.00268373	0.0122912	MMAR_0766	ECF RNA polymerase sigma factor SigK	sigK
MMAR_0767	7.73605	7.44113	8.38248	7.6515	12.7092	12.6157	0.0788768	3.30643	0.151371	0.697229	0.790502	MMAR_0767	membrane protein
MMAR_0768	10.8991	9.91108	11.111	8.50695	15.8034	12.0515	-0.0858293	3.48864	0.125744	0.722886	0.810942	MMAR_0768	SAM-dependent methyltransferase	ufaA1
MMAR_0769	5.2971	5.94039	4.72569	3.87328	6.34181	4.15257	-0.389245	2.3377	2.02171	0.155064	0.267456	MMAR_0769	hypothetical protein
MMAR_0770	46.3782	37.362	26.7508	22.6218	42.0401	29.0003	-0.762075	5.02613	7.31731	0.00682935	0.0250672	MMAR_0770	amine oxidase
MMAR_0771	134.333	114.65	122.84	139.272	130.135	126.653	0.0742673	7.07684	0.0759885	0.782809	0.855206	MMAR_0771	MMPL family RND transporter	mmpL5_2
MMAR_0772	49.8842	39.2066	44.0502	46.5506	38.4089	41.5031	0.0247747	5.4805	0.0102858	0.919218	0.944772	MMAR_0772	membrane protein	mmpS4_2
MMAR_0773	9.14607	6.72203	7.56673	6.05942	7.39026	6.63508	-0.218016	2.79059	0.878581	0.348591	0.484128	MMAR_0773	TetR family transcriptional regulator
MMAR_0774	4.64925	4.68978	2.13781	2.16238	1.76446	2.12142	-1.1176	1.45938	23.8581	1.03705e-06	2.19544e-05	MMAR_0774	membrane protein
MMAR_0775	109.143	85.0414	43.8533	44.5308	38.4345	38.7046	-1.13529	5.81059	19.3609	1.08201e-05	0.000152921	MMAR_0775	MMPL family RND transporter
MMAR_0776	255.137	220.451	42.9532	34.2179	49.9162	42.0899	-2.62361	6.52802	51.2751	8.02866e-13	9.5261e-11	MMAR_0776	hypothetical protein
MMAR_0777	1614.51	1661.68	932.339	786.727	688.087	722.976	-0.930407	9.97976	15.3322	9.01673e-05	0.000864725	MMAR_0777	hypothetical protein
MMAR_0778	35.3648	31.1714	30.07	24.8317	21.7616	22.0718	-0.277322	4.75344	1.44464	0.22939	0.357358	MMAR_0778	enoyl-CoA hydratase	echA2
MMAR_0779	40.3951	45.2721	34.43	36.6179	35.0334	29.6322	-0.270079	5.17611	1.38749	0.23883	0.368575	MMAR_0779	prolyl oligopeptidase
MMAR_0780	1401.48	1730.72	714.901	614.663	975.846	465.81	-1.23623	9.83169	13.2822	0.000267945	0.0020713	MMAR_0780	aldehyde dehydrogenase	putA_1
MMAR_0781	203.424	301.241	134.373	128.745	191.917	110.449	-0.939682	7.39833	8.03184	0.0045962	0.0186589	MMAR_0781	hypothetical protein
MMAR_0782	50.3034	60.1856	44.9222	44.5783	43.8301	44.1887	-0.304225	5.5459	1.67201	0.195989	0.317603	MMAR_0782	hypothetical protein
MMAR_0783	65.5087	74.3175	65.4283	76.5388	66.052	61.1375	0.0218924	6.06991	0.00694143	0.933601	0.955589	MMAR_0783	hypothetical protein
MMAR_0784	15.0148	15.6014	7.11667	7.31883	4.19378	4.49109	-1.08436	3.0267	29.8322	4.71114e-08	1.61317e-06	MMAR_0784	8-amino-7-oxononanoate synthase	bioF2_4
MMAR_0785	353.991	373.651	313.133	320.27	292.874	290.07	-0.200113	8.3415	0.834473	0.360982	0.495905	MMAR_0785	dihydrolipoyl dehydrogenase	lpd
MMAR_0786	24.6182	27.5447	26.1882	30.7486	26.16	22.7714	0.126253	4.74155	0.345684	0.556567	0.673357	MMAR_0786	hypothetical protein
MMAR_0787	6.47847	6.84709	8.07306	8.19804	5.4468	6.8382	0.287251	2.92075	1.78117	0.182006	0.30038	MMAR_0787	PPE family protein
MMAR_0789	29.7628	23.7928	21.0406	19.7466	27.6431	24.5092	-0.392167	4.61681	3.30752	0.0689635	0.144676	MMAR_0789	4-carboxymuconolactone decarboxylase
MMAR_0790	13.8334	12.9751	12.3768	10.6693	14.4225	12.3674	-0.218543	3.66639	1.13976	0.285703	0.420936	MMAR_0790	transcriptional regulator
MMAR_0791	103.503	88.9183	64.7251	62.1388	49.1746	44.8658	-0.60087	6.01927	5.54165	0.018569	0.0532148	MMAR_0791	acyl-ACP thioesterase
MMAR_0792	59.2589	67.2515	49.8729	54.2021	61.1422	42.7444	-0.281679	5.82826	0.996786	0.318089	0.452816	MMAR_0792	isocitrate lyase	icl
MMAR_0793	114.135	109.084	59.8025	53.109	66.5379	55.2923	-0.983303	6.15274	14.253	0.000159805	0.00137724	MMAR_0793	3-hydroxybutyryl-CoA dehydrogenase	fadB2
MMAR_0794	3521.43	3708.9	1069.61	891.875	1052.56	784.61	-1.88212	10.6727	45.043	1.92754e-11	1.78806e-09	MMAR_0794	SAM-dependent methyltransferase	umaA
MMAR_0795	16.0818	16.6644	9.67641	10.598	8.46427	9.14016	-0.691059	3.48051	11.5	0.000695968	0.00429882	MMAR_0795	transposase
MMAR_0796	294.427	284.639	224.752	230.234	168.39	147.348	-0.347885	7.77458	2.05185	0.152022	0.263366	MMAR_0796	SAM-dependent methyltransferase	pcaA
MMAR_0797	79.7613	86.0107	105.4	108.499	74.6697	77.9284	0.367662	6.47193	1.96487	0.160994	0.274437	MMAR_0797	TetR family transcriptional regulator
MMAR_0798	71.7585	93.6706	78.424	81.6715	95.1783	79.1019	-0.0474793	6.37416	0.0305302	0.861293	0.908636	MMAR_0798	membrane protein
MMAR_0799	219.353	180.369	170.434	173.109	122.259	112.503	-0.218425	7.30183	0.68117	0.409184	0.542954	MMAR_0799	transcriptional regulator
MMAR_0800	150.986	133.127	155.301	158.258	163.66	177.274	0.142336	7.26915	0.298231	0.584993	0.697157	MMAR_0800	hypothetical protein	hbhA
MMAR_0801	46.1114	59.4977	43.9939	45.909	51.0669	38.0727	-0.232606	5.46161	0.820577	0.365012	0.500346	MMAR_0801	membrane protein
MMAR_0802	28.1623	37.6121	16.9619	17.0614	33.7548	28.4135	-0.951727	4.64875	17.3119	3.17199e-05	0.000367807	MMAR_0802	hypothetical protein
MMAR_0803	30.2582	34.2667	22.9534	20.0555	41.7332	33.3785	-0.585913	4.81266	6.45137	0.0110867	0.0362164	MMAR_0803	2-deoxyribose-5-phosphate aldolase	deoC
MMAR_0804	225.641	268.693	159.464	159.375	200.253	157.843	-0.6327	7.53329	5.39171	0.0202326	0.0569056	MMAR_0804	hypothetical protein
MMAR_0805	20.3881	23.1675	19.9717	19.509	25.444	22.4329	-0.142481	4.39988	0.47354	0.491363	0.618691	MMAR_0805	hydrolase
MMAR_0807	13.1856	11.5994	13.4738	13.1406	9.41043	11.4421	0.103731	3.54676	0.23781	0.625792	0.730115	MMAR_0807	hypothetical protein
MMAR_0808	7.9647	6.22178	12.6581	12.1188	14.3714	14.5114	0.807511	3.50507	13.7735	0.000206223	0.00168344	MMAR_0808	UDP-N-acetylenolpyruvoylglucosamine reductase	murB
MMAR_0809	461.838	510.561	413.554	401.039	304.893	377.071	-0.255494	8.57603	1.27991	0.257916	0.390356	MMAR_0809	transpeptidase	lprQ
MMAR_0810	27.8574	31.3903	34.6832	32.8397	27.5409	31.1668	0.188065	4.90949	0.730039	0.392871	0.52748	MMAR_0810	SDR family oxidoreductase
MMAR_0811	657.602	759.057	514.285	468.049	702.253	719.997	-0.52824	9.17022	5.63809	0.0175744	0.0510908	MMAR_0811	transcriptional regulatory protein
MMAR_0812	202.357	253.624	181.939	169.64	230.453	229.001	-0.375211	7.61725	2.08616	0.148639	0.258649	MMAR_0812	D-inositol-3-phosphate glycosyltransferase
MMAR_0813	48.8171	56.8715	42.3343	39.1605	40.2501	38.8852	-0.375393	5.36369	2.53124	0.111613	0.20798	MMAR_0813	YbjN domain-containing protein
MMAR_0814	68.4431	63.2183	95.2452	91.6279	65.9753	74.1594	0.505279	6.24974	3.86841	0.0492031	0.111471	MMAR_0814	gpmA	gpm1
MMAR_0815	54.381	50.4934	78.7053	91.3666	102.236	99.6165	0.697634	6.34931	6.90812	0.00858053	0.0296799	MMAR_0815	phosphate regulon sensor protein PhoR	senX3
MMAR_0816	86.4685	97.3912	122.221	130.527	128.729	112.864	0.459009	6.86805	3.07152	0.0796751	0.161119	MMAR_0816	DNA-binding response regulator	regX3
MMAR_0817	36.127	42.8334	53.1922	52.1823	64.6711	52.697	0.415918	5.6956	2.81557	0.0933538	0.181652	MMAR_0817	oxidoreductase
MMAR_0818	2.32463	2.46995	2.25033	2.01981	3.4522	2.09885	-0.171034	1.3973	0.410616	0.521657	0.644898	MMAR_0818	hypothetical protein
MMAR_0819	3.27734	3.87689	3.26298	2.94654	4.19378	3.40781	-0.210431	1.80751	0.815329	0.366549	0.501616	MMAR_0819	hypothetical protein
MMAR_0820	5.83062	7.47239	7.17292	6.43962	10.6635	8.39541	0.0285117	2.92145	0.0159374	0.899539	0.931312	MMAR_0819	hypothetical protein
MMAR_0821	259.062	279.011	197.776	195.208	196.443	166.577	-0.453351	7.68997	3.23485	0.0720868	0.149446	MMAR_0821	hypothetical protein
MMAR_0822	45.7303	31.2965	48.157	54.3684	44.7763	57.2784	0.413309	5.6424	2.33696	0.126336	0.229465	MMAR_0822	hypothetical protein
MMAR_0823	47.7501	38.3312	65.2595	70.5507	80.5768	74.9268	0.658201	6.04644	6.06725	0.0137711	0.0425305	MMAR_0823	hypothetical protein
MMAR_0824	9.26039	9.87981	9.47951	11.1921	15.1897	16.678	0.111474	3.62954	0.288004	0.591503	0.702642	MMAR_0824	hypothetical protein
MMAR_0825	3.20112	3.81436	4.89447	5.22774	8.48985	8.84678	0.525326	2.56567	4.66044	0.0308653	0.0788228	MMAR_0825	hypothetical protein
MMAR_0826	8.23146	7.25353	14.374	15.1129	14.1156	18.348	0.930806	3.79167	17.8161	2.4332e-05	0.000294874	MMAR_0826	pyrroline-5-carboxylate reductase	proC
MMAR_0827	35.9745	28.0449	40.8435	44.6021	26.697	34.6198	0.417173	5.14942	2.67757	0.101771	0.19447	MMAR_0827	DNA-binding protein
MMAR_0828	44.0155	35.5173	60.562	67.414	49.5326	49.1086	0.686717	5.73762	7.22584	0.00718617	0.0260004
MMAR_0829	60.9357	58.0908	76.8769	95.4299	83.9012	91.1308	0.533845	6.34887	3.96549	0.0464419	0.106925	MMAR_0829	hypothetical protein	galE2
MMAR_0830	187.761	210.134	157.326	168.951	181.637	166.238	-0.286306	7.42381	1.19217	0.274891	0.410087	MMAR_0830	hypothetical protein
MMAR_0831	62.5744	54.5578	69.929	66.8437	43.0885	62.4916	0.223762	5.88897	0.668752	0.413487	0.547297	MMAR_0831	SAM-dependent methyltransferase	cmaA2
MMAR_0832	52.8567	45.741	60.6182	59.6675	49.3792	45.1592	0.287057	5.72031	1.36592	0.242514	0.373469	MMAR_0832	hypothetical protein
MMAR_0833	29.3436	35.5486	40.309	41.109	38.2299	34.3038	0.326737	5.20272	2.01315	0.155941	0.268607	MMAR_0833	hydrolase	serB1
MMAR_0834	17.2632	13.0689	25.8225	27.7783	17.4656	22.8843	0.822873	4.5006	10.5893	0.00113746	0.00622674	coxS_1
MMAR_0835	11.0134	9.28577	6.8635	8.34061	6.13724	7.85377	-0.413539	3.03678	3.28411	0.0699535	0.146263	MMAR_0835	aromatic aldehyde oxidoreductase iron-sulfu	coxM_1
MMAR_0836	12.5758	8.84806	23.2909	30.7248	19.6136	24.5092	1.33664	4.47698	24.2959	8.26168e-07	1.81686e-05	MMAR_0836	acylaldehyde oxidase	coxL_1
MMAR_0839	24.542	25.7938	21.9126	20.6258	12.7348	13.9698	-0.243288	4.36168	1.52728	0.216522	0.342541	MMAR_0839	hypothetical protein
MMAR_0840	67.2617	63.531	62.5591	63.6596	50.9646	49.1538	-0.0512712	5.93629	0.0401436	0.8412	0.897443	MMAR_0840	hypothetical protein	mmpL2
MMAR_0841	13.2237	12.2247	8.8888	9.43369	7.31354	7.8312	-0.472433	3.25505	5.81619	0.0158793	0.0476006	MMAR_0841	glutaredoxin family protein
MMAR_0842	169.507	184.215	153.444	148.254	199.511	189.235	-0.229552	7.42259	0.775534	0.378511	0.51347	MMAR_0842	glutamyl-tRNA reductase	hemA
MMAR_0843	70.6915	64.125	86.9752	86.5903	86.7652	104.852	0.36457	6.43899	1.8745	0.170961	0.286871	MMAR_0843	hydroxymethylbilane synthase	hemC
MMAR_0844	215.885	231.331	199.97	200.959	216.772	225.909	-0.157652	7.77279	0.428404	0.512773	0.637624	MMAR_0844	bifunctional uroporphyrinogen-III C	hemD
MMAR_0845	22.8652	20.8852	21.3219	22.1228	23.8074	29.6322	-0.00957004	4.59337	0.00186325	0.96557	0.97915	MMAR_0845	delta-aminolevulinic acid dehydratase	hemB
MMAR_0846	10.861	8.16023	13.502	14.7802	11.6096	15.1885	0.57522	3.74463	5.98317	0.014443	0.0442573	MMAR_0846	hypothetical protein
MMAR_0847	4.00141	4.53346	5.06324	6.34457	5.37008	5.82262	0.418281	2.42776	3.31274	0.0687449	0.144277	MMAR_0847	hypothetical protein
MMAR_0851	33.2307	35.5798	43.3751	39.5645	28.8962	36.4252	0.269093	5.22256	1.30191	0.253865	0.386287	MMAR_0851	non-ribosomal peptide synthetase
MMAR_0852	8.34579	8.25402	6.10402	6.79606	4.34721	5.61951	-0.362344	2.67002	2.74034	0.0978438	0.189104	MMAR_0852	cytochrome P450	cyp185A4
MMAR_0853	70.6153	74.505	28.973	30.0357	33.6014	19.9955	-1.29815	5.26765	15.8288	6.93408e-05	0.000701938	MMAR_0853	sulfate transporter
MMAR_0854	48.4361	63.3121	63.7968	68.6021	57.3832	51.2752	0.244318	5.83731	0.889795	0.345533	0.48075	MMAR_0854	acyltransferase
MMAR_0855	33.8023	49.8993	42.5875	45.2437	48.9445	40.8486	0.0688403	5.4452	0.0704348	0.790705	0.860532	MMAR_0855	SGNH/GDSL hydrolase family protein
MMAR_0856	27.2477	15.8515	49.5072	47.1209	12.1722	24.938	1.16562	5.01432	10.3898	0.00126716	0.00678387	MMAR_0855	SGNH/GDSL hydrolase family protein
MMAR_0857	23.9322	15.6014	33.8112	32.1743	33.2689	37.5762	0.740643	4.91902	8.79138	0.00302657	0.0135452	MMAR_0857	acyltransferase
MMAR_0858	32.8877	24.637	40.5059	35.1922	33.2178	39.3817	0.396685	5.1204	2.64472	0.103895	0.19764	MMAR_0858	membrane protein
MMAR_0859	34.2978	33.5163	53.1922	50.8991	15.7267	16.678	0.618156	5.22115	6.95888	0.00834042	0.0290122	MMAR_0859	universal stress protein
MMAR_0860	2285.87	2344.3	2048.11	1744.5	2183.73	2374.57	-0.287881	10.9748	1.33929	0.247159	0.378908	MMAR_0860	ATPase	ctpF
MMAR_0861	51.2942	38.2686	51.3356	52.515	36.2864	45.8814	0.214063	5.54095	0.712456	0.39863	0.533144	MMAR_0861	SAM-dependent methyltransferase
MMAR_0862	90.7366	69.0962	51.0825	46.4793	48.6376	48.7024	-0.712001	5.7991	6.18548	0.0128803	0.04059	MMAR_0862	gamma-aminobutyrate permease GabP	gabP
MMAR_0863	2.97247	2.03224	3.00981	2.87525	3.8102	4.13	0.243695	1.74994	0.914382	0.338954	0.474053	MMAR_0863	2-dehydropantoate 2-reductase	apbA
MMAR_0864	9.03174	8.41035	8.38248	8.05547	7.18568	9.47869	-0.0849492	3.11078	0.162034	0.687291	0.781842	MMAR_0864	mandelate racemase
MMAR_0866	39.9759	52.807	21.575	21.1248	22.3242	16.0461	-1.12004	4.72219	19.2195	1.16517e-05	0.000160667	MMAR_0864	mandelate racemase
MMAR_0867	22.8652	28.295	16.5962	14.2099	27.1317	18.3932	-0.7329	4.32928	8.5564	0.00344309	0.0149631	MMAR_0867	glutaredoxin
MMAR_0869	3.88708	5.0337	5.85086	6.81982	5.83038	6.20628	0.502166	2.48467	5.09235	0.0240317	0.0647016	MMAR_0869	amino acid permease
MMAR_0870	84.563	95.5778	67.0317	61.3784	85.9213	79.2825	-0.48852	6.24475	3.59563	0.0579315	0.126798	MMAR_0870	glutamate-1-semialdehyde 2,1-aminomutase	hemL
MMAR_0871	24.8849	27.9511	24.1348	23.2397	35.4937	32.4081	-0.158005	4.78535	0.550955	0.457928	0.588649	MMAR_0871	histidine phosphatase family protein
MMAR_0872	47.8263	57.403	35.9209	37.806	52.499	46.0393	-0.513468	5.47422	4.61785	0.0316409	0.0802744	MMAR_0872	alkyl hydroperoxide reductase
MMAR_0873	21.1503	22.8236	28.973	31.2714	46.1316	45.1817	0.453955	5.04253	3.73084	0.0534165	0.118698	MMAR_0873	cytochrome C biogenesis protein CcdA	ccsA
MMAR_0874	53.1615	54.0576	67.3411	70.4319	77.7639	85.8047	0.36172	6.13033	1.98998	0.158343	0.271577	MMAR_0874	cytochrome c biogenesis protein
MMAR_0875	53.7332	54.7767	57.4115	62.0437	62.0884	60.7539	0.138674	5.88999	0.293866	0.587754	0.699528	MMAR_0875	c-type cytochrome biogenesis protein CcsB	ccsB
MMAR_0876	226.137	302.116	232.121	238.575	214.854	175.333	-0.166509	7.80828	0.427292	0.513321	0.637838	MMAR_0876	ATPase
MMAR_0877	135.552	195.627	151.25	142.337	127.834	108.734	-0.173976	7.11678	0.378425	0.538447	0.658552
MMAR_0878	11.5469	14.0694	13.08	14.6852	14.4481	13.5861	0.115041	3.76372	0.308285	0.578735	0.6915	MMAR_0878	membrane protein
MMAR_0879	136.124	137.442	87.6222	83.0497	101.495	96.5246	-0.680679	6.67542	6.92774	0.00848686	0.0293958	MMAR_0879	3-oxoacyl-ACP synthase III	fabH
MMAR_0880	4.61114	3.75183	6.01963	5.51288	6.67425	7.71836	0.466395	2.62492	3.64566	0.0562155	0.123307	MMAR_0880	1,4-dihydroxy-2-naphthoat	menA
MMAR_0881	1.98165	2.06351	2.30659	3.04159	2.50604	4.10743	0.405394	1.56712	1.87859	0.170495	0.286535	MMAR_0881	5'-methylthioadenosine phosphorylase	pnp
MMAR_0882	20.693	18.4152	24.2473	24.3327	27.7966	27.4431	0.313565	4.60316	2.30899	0.128627	0.232797	MMAR_0882	NAD-dependent dehydratase	galE3
MMAR_0883	143.974	143.257	128.128	133.141	129.419	124.69	-0.136658	7.06541	0.277256	0.598505	0.709237	MMAR_0883	hypothetical protein
MMAR_0884	79.4565	96.3594	66.8629	64.7764	97.9657	85.6693	-0.417638	6.30372	2.4437	0.117997	0.217258	MMAR_0884	hypothetical protein
MMAR_0885	5.25899	5.94039	5.82273	5.37031	10.331	8.30514	-0.0040096	2.6694	0.000328381	0.985542	0.992546	MMAR_0885	glycosyl transferase
MMAR_0886	3.12491	4.03322	4.02246	3.84951	7.90169	6.92847	0.130476	2.26243	0.293557	0.58795	0.699528	MMAR_0886	hypothetical protein
MMAR_0887	11.6231	9.09818	16.6243	16.8476	17.7213	20.3566	0.694219	4.02219	10.2797	0.00134498	0.00710362	MMAR_0887	membrane protein
MMAR_0889	13.1094	15.2887	12.0955	11.5961	12.2489	12.232	-0.262969	3.66638	1.67307	0.195847	0.317603	MMAR_0889	hypothetical protein
MMAR_0890	18.0635	13.9443	16.1742	15.802	16.4171	13.7892	0.000304304	3.96418	2.08259e-06	0.998849	0.999122	MMAR_0890	hypothetical protein
MMAR_0891	64.1368	60.9047	65.7659	63.6833	87.4812	73.5275	0.0500151	6.11334	0.0369931	0.847479	0.9005	MMAR_0891	anion permease	pitA
MMAR_0892	15.5483	15.5701	17.8901	15.6119	12.7859	11.4873	0.105843	3.9201	0.251115	0.616291	0.722002	MMAR_0892	glyoxalase/bleomycin resistance/dioxygenas
MMAR_0893	14.9386	13.6942	16.0336	14.0911	15.9824	15.7752	0.0733175	3.87749	0.140543	0.707742	0.797813	MMAR_0893	hypothetical protein
MMAR_0894	7.77416	10.0987	7.03228	7.22378	10.4077	9.253	-0.328991	3.04289	2.33774	0.126272	0.229465	MMAR_0894	short-chain dehydrogenase
MMAR_0895	42.3006	54.1826	32.8267	32.4832	49.0468	38.2758	-0.563376	5.30824	5.16078	0.0231025	0.063099	MMAR_0895	1,4-dihydroxy-2-naphthoyl-CoA synthase	menB
MMAR_0896	9.10796	11.0054	7.11667	5.91685	13.3741	10.1557	-0.629335	3.17247	7.64821	0.00568287	0.0217836	MMAR_0896	hypothetical protein
MMAR_0897	48.8552	58.3722	33.0236	34.5981	43.5488	34.4392	-0.665282	5.35113	7.58783	0.00587635	0.022344	MMAR_0897	acyl-CoA synthetase	fadD8
MMAR_0898	41.1192	39.613	30.6326	27.4218	39.0226	32.6338	-0.475847	5.07016	4.49048	0.0340841	0.0849108	MMAR_0898	amidohydrolase
MMAR_0899	2.09597	1.84465	2.39097	2.11486	3.55448	2.7759	0.19473	1.27828	0.606862	0.435972	0.568155	MMAR_0899	o-succinylbenzoate synthase	menC
MMAR_0900	48.0931	50.212	33.7831	33.909	29.0752	29.5419	-0.538315	5.18409	5.50079	0.0190079	0.0541476	MMAR_0900	non-heme bromoperoxidase BpoC	bpoC
MMAR_0901	44.3584	43.2086	55.0768	58.1942	68.2256	69.4652	0.371395	5.83811	2.18478	0.139381	0.246663	MMAR_0901	2-succinyl-5-enolpyruvyl-6-hydroxy-3	menD
MMAR_0902	34.2215	27.6385	38.9307	43.3902	37.5139	39.7428	0.412949	5.26639	2.85319	0.091193	0.178468	MMAR_0902	membrane protein
MMAR_0903	1.52434	2.50122	2.2222	2.54258	4.04035	4.94246	0.229962	1.54577	0.755443	0.384758	0.519735	MMAR_0903	GDP-mannose-dependent alpha-mannosyltransferase	pimB
MMAR_0905	15.5102	20.51	14.0646	10.0515	19.1022	11.9612	-0.580585	3.9498	3.75813	0.0525513	0.117219	MMAR_0905	MarR family transcriptional regulator
MMAR_0906	9.22229	12.5061	11.5329	8.2218	15.1129	10.4717	-0.140266	3.57382	0.227089	0.633691	0.736726	MMAR_0906	hypothetical protein
MMAR_0907	20.7311	20.8852	17.5526	17.109	16.2381	19.0476	-0.263941	4.21628	1.808	0.178749	0.296192	MMAR_0907	demethylmenaquinone methyltransferase	menH
MMAR_0908	80.7141	80.4454	66.2159	65.7744	44.137	51.0946	-0.288046	5.9826	1.26842	0.260063	0.393022	MMAR_0908	hypothetical protein
MMAR_0909	3.65843	4.4084	3.68491	3.5406	4.52621	4.17514	-0.163928	2.02136	0.522557	0.469753	0.59932	MMAR_0909	SAM-dependent methyltransferase
MMAR_0910	5.86873	7.06594	5.26014	5.91685	7.85055	7.8312	-0.212191	2.70918	0.967345	0.325343	0.460865	MMAR_0910	FAD-linked oxidoreductase
MMAR_0911	23.8941	27.0757	26.5539	28.5624	35.4681	33.5365	0.112467	4.82349	0.278901	0.597423	0.708684	MMAR_0911	geranylgeranyl pyrophosphate synthase	grcC1
MMAR_0912	185.627	230.737	166.806	146.828	190.587	168.743	-0.408868	7.47945	2.25944	0.132802	0.237655	MMAR_0912	protease HtpX	hspX
MMAR_0913	1730.13	1413.5	2323.27	2090.21	1643.19	1825.8	0.489493	10.915	4.24438	0.0393805	0.0953127	MMAR_0913	transporter	sulP
MMAR_0914	2005.66	1940.04	1407.1	1304.56	1163.06	1146.18	-0.541104	10.4842	5.15549	0.023173	0.0632576	MMAR_0914	transporter	sulP_1
MMAR_0915	1001.19	1019.37	764.099	714.18	840.597	812.73	-0.450844	9.69398	4.4494	0.0349135	0.0865123	MMAR_0915	NAD(P)H-dependent glycerol-3-phosphat	gpdA1
MMAR_0916	5636.19	5738.55	4490.22	3739.38	5263.81	5308.45	-0.466941	12.2102	3.34801	0.0672861	0.142033	MMAR_0916	trypsin
MMAR_0917	1302.71	1021	725.703	625.356	711.204	738.435	-0.782325	9.66617	11.8096	0.000589254	0.00377685	MMAR_0917	flavin-binding monooxygenase
MMAR_0918	21.417	18.1026	18.2839	19.2	16.903	16.3846	-0.0749679	4.21636	0.142468	0.70584	0.796288	MMAR_0918	LanM family lanthionine synthetase
MMAR_0919	37.2321	37.9247	55.78	62.2101	40.2501	45.3172	0.650705	5.58554	7.08946	0.00775388	0.0274915	MMAR_0919	N-acetyltransferase	rimL
MMAR_0920	46.3401	42.8021	58.6492	59.7625	42.6794	46.1522	0.40978	5.69975	2.87575	0.0899229	0.176865	MMAR_0920	YajQ family cyclic di-GMP-binding protein
MMAR_0921	25.9139	35.361	29.2824	18.1783	45.7991	24.9831	-0.369488	4.93677	1.13528	0.286653	0.421985	MMAR_0921	cell division protein FtsX
MMAR_0922	13.7953	24.2618	14.5709	7.93665	23.9608	8.71137	-0.759061	3.96418	2.62026	0.105507	0.199961	MMAR_0922	ABC transporter
MMAR_0923	6.70712	10.5989	7.39796	3.82575	10.6123	4.60393	-0.627461	2.88796	1.85627	0.173056	0.289676	MMAR_0923	TetR family transcriptional regulator
MMAR_0924	53.0853	37.7684	23.319	19.6278	25.9554	21.1014	-1.08071	4.7952	15.766	7.16799e-05	0.000718488	MMAR_0924	3-ketoacyl-ACP reductase
MMAR_0925	20.8073	20.7914	18.6496	18.4159	21.4803	21.3948	-0.166486	4.37875	0.693166	0.40509	0.53947	MMAR_0925	peptidase	nhaP
MMAR_0926	6.89766	5.25256	8.72002	10.3129	4.73079	6.22885	0.652415	2.86708	7.89435	0.00495895	0.0196281	MMAR_0926	PPE family protein
MMAR_0927	13.681	10.724	10.7453	10.8832	10.689	9.253	-0.17185	3.42682	0.657831	0.417327	0.550608	MMAR_0927	hypothetical protein
MMAR_0928	30.5631	26.2628	19.4372	16.2297	22.6822	19.4764	-0.671962	4.4648	8.17298	0.0042519	0.0175938	MMAR_0928	cytochrome P450	cyp189A6
MMAR_0929	5.06845	5.15876	5.56956	6.39209	4.55178	4.82962	0.227281	2.44165	1.15894	0.281686	0.417473	MMAR_0929	TetR family transcriptional regulator
MMAR_0930	10.6323	12.5686	16.6243	17.9644	15.2664	13.1122	0.574717	3.95256	7.45382	0.00633019	0.0236829	MMAR_0930	transcriptional regulator	embR_2
MMAR_0932	6.6309	6.78456	6.75099	6.13071	3.78463	4.06229	-0.0600566	2.50425	0.0809493	0.776015	0.850314	MMAR_0932	PPE family protein
MMAR_0934	20.35	18.3527	18.734	19.6278	13.3996	19.7924	-0.012036	4.20377	0.00299356	0.956367	0.972582	MMAR_0934	hypothetical protein
MMAR_0935	38.604	36.7366	30.07	28.0634	38.818	38.4564	-0.374045	5.08294	2.87126	0.0901741	0.177154	MMAR_0935	cyclase
MMAR_0936	80.1805	87.6052	75.3016	77.4893	77.3036	67.2761	-0.135119	6.26063	0.275909	0.599395	0.709309	MMAR_0936	arylsulfatase	atsA_1
MMAR_0937	7.54551	9.50463	7.76363	8.2218	9.69172	9.04989	-0.0956116	3.09082	0.215907	0.642176	0.744114	MMAR_0937	amidase	gatA_1
MMAR_0938	704.552	1229.82	266.551	222.464	705.706	363.508	-1.98394	8.97207	30.5268	3.29279e-08	1.19148e-06	MMAR_0938	cytochrome P450	cyp135B4
MMAR_0939	188.904	295.644	48.2977	38.5902	117.758	56.985	-2.47948	6.71696	33.2421	8.1369e-09	3.45954e-07	MMAR_0939	hypothetical protein
MMAR_0940	12.3091	11.9433	13.1926	13.9485	20.0483	21.7784	0.162929	3.99918	0.625694	0.428939	0.561861	MMAR_0940	galactose-1-phosphate uridylyltransferase	galT
MMAR_0941	3.23923	3.78309	5.82273	6.05942	10.152	10.0203	0.755194	2.73237	9.56449	0.00198377	0.00959357	MMAR_0941	galactokinase	galK
MMAR_0942	40.357	59.2164	53.7829	48.5229	94.4623	55.3601	0.0385645	5.82221	0.0159337	0.899551	0.931312	MMAR_0942	ArsR family transcriptional regulator
MMAR_0943	1.56245	2.03224	4.66943	3.68318	6.85325	5.89033	1.20297	2.14368	20.5763	5.73016e-06	8.75307e-05	MMAR_0943	PE family protein
MMAR_0944	4988.8	5058.56	5352.46	4650.95	7580.74	7329.26	-0.00632536	12.4599	0.000615128	0.980213	0.989131	MMAR_0944	hypothetical protein
MMAR_0945	1266.73	1202.74	1208.62	1064.72	1712.75	1840.78	-0.119388	10.3675	0.255946	0.612919	0.71987	MMAR_0945	FUSC family protein
MMAR_0946	10.6323	11.4743	9.14196	9.60002	11.9676	9.81721	-0.238539	3.35444	1.30397	0.25349	0.386152	MMAR_0946	hypothetical protein
MMAR_0947	113.487	106.364	46.6381	45.1724	58.048	54.0737	-1.25973	6.01762	22.7745	1.82166e-06	3.46795e-05	MMAR_0947	hypothetical protein
MMAR_0948	35.7459	33.1724	14.8522	14.1149	24.4467	18.7091	-1.25029	4.39956	30.0758	4.1548e-08	1.44203e-06	MMAR_0948	hypothetical protein
MMAR_0949	29.1531	23.3864	18.5933	18.5109	19.8949	19.9278	-0.500772	4.39126	5.73729	0.0166084	0.0491794	MMAR_0949	haloacid dehalogenase-like hydrolase	lppF
MMAR_0950	36.3175	34.1104	39.5214	40.8001	29.5355	30.9863	0.189862	5.18481	0.734853	0.391315	0.526084	MMAR_0950	hypothetical protein	lpqN
MMAR_0952	18.6732	11.5994	24.613	34.1466	17.6957	25.8858	0.959022	4.72284	11.0774	0.000873874	0.00510711	MMAR_0952	hypothetical protein
MMAR_0953	38.2229	32.6722	43.4032	47.0496	45.4667	55.9017	0.35192	5.434	2.03655	0.153557	0.265666	MMAR_0953	membrane protein
MMAR_0954	42.0719	42.3957	37.8618	33.5288	45.4923	39.9008	-0.242873	5.30139	1.11882	0.290172	0.425732	MMAR_0954	hydrolase
MMAR_0955	14.3669	17.5085	22.0251	24.7842	28.6149	25.6376	0.553282	4.46441	6.59445	0.0102297	0.033891	MMAR_0955	SAM-dependent methyltransferase
MMAR_0956	11.5088	10.3488	15.8648	20.4595	25.981	32.2952	0.734135	4.33584	8.43625	0.00367813	0.0156983	MMAR_0956	exodeoxyribonuclease V subunit alpha	recD
MMAR_0957	23.2081	21.1978	31.5609	34.8357	42.4748	54.3445	0.58071	5.17787	4.65046	0.0310453	0.0791174	MMAR_0957	exodeoxyribonuclease V subunit beta	recB
MMAR_0958	17.4537	15.0073	21.8282	21.2436	30.635	31.9342	0.408858	4.55216	3.50528	0.0611734	0.132473	MMAR_0958	exodeoxyribonuclease V subunit gamma	recC
MMAR_0959	13.1094	17.4147	14.7115	14.5901	23.3471	15.5496	-0.0606915	3.96579	0.0669312	0.795858	0.864607	MMAR_0959	nitroreductase
MMAR_0960	24.6944	25.575	35.1051	39.3268	37.2837	41.3226	0.566243	5.19386	6.22406	0.0126026	0.0399121	MMAR_0960	cyanate hydratase	cynS
MMAR_0961	35.098	38.7376	43.1219	51.0179	44.9553	44.121	0.350427	5.49756	2.23579	0.134848	0.239719	MMAR_0961	phospholipase
MMAR_0962	44.6633	39.1128	58.3679	54.5823	41.6565	52.4939	0.431246	5.64254	3.00002	0.0832634	0.167116	MMAR_0962	enoyl-CoA hydratase	echA3
MMAR_0963	37.2321	46.7415	47.0319	44.9823	25.8275	29.7902	0.131351	5.26024	0.313298	0.575664	0.689769	MMAR_0963	hypothetical protein
MMAR_0965	219.201	218.138	232.628	250.361	183.452	195.329	0.143258	7.78553	0.367804	0.544204	0.662182	MMAR_0965	MBL fold metallo-hydrolase	gloB
MMAR_0966	53.2377	54.2764	107.341	117.268	71.8824	81.4941	1.06285	6.3108	14.8983	0.000113462	0.00103004	MMAR_0966	DUF2191 domain-containing protein
MMAR_0967	37.7656	29.827	30.6045	32.8872	26.0321	24.9154	-0.0893994	4.87349	0.1655	0.684142	0.78009	MMAR_0967	50S ribosomal protein L33	rpmG2
MMAR_0968	199.803	165.831	144.162	165.553	123.87	146.468	-0.239344	7.30021	0.795564	0.372423	0.507642	MMAR_0968	3-hydroxyacyl-ACP dehydratase
MMAR_0969	70.3104	62.1865	84.7249	96.5468	59.6846	64.5002	0.452387	6.23319	3.04379	0.0810466	0.163372	MMAR_0969	3-hydroxyacyl-ACP dehydratase
MMAR_0970	226.251	193.938	216.679	221.704	194.934	174.949	0.0612146	7.67742	0.0598409	0.806748	0.872964	MMAR_0970	3-hydroxyacyl-ACP dehydratase
MMAR_0971	119.204	131.033	113.445	108.523	117.247	114.918	-0.173015	6.841	0.450432	0.50213	0.628216	MMAR_0971	preprotein translocase subunit SecE	secE
MMAR_0972	326.705	375.058	302.163	290.021	266.152	230.693	-0.244984	8.20506	1.1481	0.283947	0.419183	MMAR_0972	transcription termination/antiterminatio	nusG
MMAR_0973	518.582	512.906	316.509	295.343	243.316	246.694	-0.753478	8.4394	10.6238	0.0011164	0.00613117	MMAR_0973	50S ribosomal protein L11	rplK
MMAR_0974	288.139	355.705	253.359	222.321	245.336	240.036	-0.436802	8.0336	3.28354	0.0699779	0.146263	MMAR_0974	50S ribosomal protein L1	rplA
MMAR_0975	15.8151	19.4157	15.0772	14.899	17.0308	15.4819	-0.234505	3.97507	1.36629	0.24245	0.373469	MMAR_0975	RNA polymerase subunit sigma-24
MMAR_0976	161.885	177.43	63.825	50.9942	59.1988	49.8985	-1.56336	6.38325	22.5378	2.06053e-06	3.86501e-05	MMAR_0976	transcription initiation protein
MMAR_0977	1507.69	1539.72	492.991	413.918	424.595	344.776	-1.74856	9.44149	32.9721	9.34926e-09	3.90983e-07	MMAR_0977	SAM-dependent methyltransferase	mmaA4
MMAR_0978	1306.36	1229.47	421.993	354.607	358.696	333.221	-1.70723	9.21701	41.1724	1.39375e-10	9.29265e-09	MMAR_0978	SAM-dependent methyltransferase	mmaA3
MMAR_0979	127.74	112.18	103.29	90.7725	74.2606	75.7844	-0.306005	6.60083	1.25852	0.261931	0.395142	MMAR_0979	SAM-dependent methyltransferase	mmaA5_1
MMAR_0980	66.3852	62.6243	55.2737	51.3031	44.9041	44.7755	-0.275568	5.73489	1.2842	0.257119	0.389612	MMAR_0980	SAM-dependent methyltransferase	mmaA1
MMAR_0981	27.019	22.4484	30.2669	31.0337	21.7361	28.4135	0.310135	4.75926	1.76468	0.184042	0.302804	MMAR_0981	hydrolase	lipG1
MMAR_0982	40.8524	33.3913	55.3862	59.2873	40.0966	62.627	0.627548	5.65608	4.96296	0.0258958	0.0688127	MMAR_0982	hypothetical protein
MMAR_0983	15.8913	22.042	18.1151	18.606	30.3026	20.2663	-0.0482168	4.34288	0.038795	0.843855	0.899008	MMAR_0983	hydrolase	lipG2
MMAR_0984	8.15524	3.53297	12.208	14.1149	13.1951	15.8881	1.17758	3.59798	12.9186	0.000325334	0.00238485	MMAR_0984	amidase	amiD
MMAR_0985	31.4396	25.5437	37.4961	37.5684	48.0239	49.6728	0.398239	5.27402	2.92455	0.0872418	0.173221	MMAR_0985	alpha-mannosidase
MMAR_0986	0.647847	0.65657	2.05343	2.04357	3.14533	2.66306	1.64544	0.999984	29.8568	4.65172e-08	1.60359e-06	MMAR_0986	hypothetical protein	fabD2
MMAR_0987	7.54551	6.25305	11.2235	11.1446	12.5046	14.9628	0.699119	3.4458	9.13895	0.00250224	0.0116059	MMAR_0987	sugar kinase
MMAR_0988	14.9767	16.1329	11.8705	12.9505	9.76844	11.4873	-0.325753	3.64602	2.57837	0.108333	0.203504	MMAR_0988	transposase
MMAR_0990	62.8792	43.3961	66.1034	64.515	61.756	70.7516	0.297974	6.01966	1.14096	0.285449	0.420936	MMAR_0990	50S ribosomal protein L10	rplJ
MMAR_0991	29.0388	31.6717	37.4961	38.8041	36.3376	41.8416	0.329499	5.16129	1.97674	0.159734	0.273019	MMAR_0991	50S ribosomal protein L7/L12	rplL
MMAR_0992	31.8588	44.678	37.6368	32.8872	40.8893	27.6462	-0.118562	5.2108	0.130276	0.718146	0.806457	MMAR_0992	TetR family transcriptional regulator
MMAR_0993	29.9915	36.8617	20.0279	18.4634	29.3309	18.4834	-0.797019	4.65697	9.10375	0.00255086	0.0117672	MMAR_0993	dioxygenase
MMAR_0994	727.074	580.939	396.592	358.433	333.175	284.925	-0.792762	8.73291	9.9338	0.00162272	0.00820525	MMAR_0994	ABC transporter ATP-binding protein	mkl
MMAR_0995	3756.94	4900.51	2658.03	2535.69	3043.33	2271.05	-0.737178	11.5632	7.52504	0.00608472	0.0230299	MMAR_0995	DNA-directed RNA polymerase subunit beta	rpoB
MMAR_0996	4766.74	6081.99	3582.24	3396.36	4638.93	3298.54	-0.636519	11.9903	5.44359	0.0196403	0.0554537	MMAR_0996	DNA-directed RNA polymerase subunit beta'	rpoC
MMAR_0997	27.019	22.8549	40.4215	40.515	35.059	41.6611	0.699029	5.18746	8.4555	0.00363942	0.0156036	MMAR_0997	neutral/alkaline nonlysosomal ceramidase
MMAR_0998	3.42978	3.6893	4.27563	3.44555	4.39835	4.78448	0.111413	2.00828	0.238111	0.625574	0.730027	MMAR_0998	alpha/beta hydrolase
MMAR_0999	75.2645	91.3883	65.5127	70.1705	58.4316	59.8511	-0.296721	6.05167	1.3319	0.248467	0.380277	MMAR_0999	endonuclease	end
MMAR_1000	33.4594	33.7977	27.2571	29.8694	29.1519	28.6166	-0.235309	4.8787	1.18432	0.276479	0.411612	MMAR_1000	polyhydroxybutyrate depolymerase	lpqP
MMAR_1001	171.184	165.612	103.881	84.618	134.329	98.3527	-0.837359	6.95209	7.07147	0.0078321	0.0276536	MMAR_1001	acyl-CoA dehydrogenase
MMAR_1002	36.2413	33.6414	31.9547	28.4199	41.3241	32.0696	-0.211002	5.11092	0.688584	0.406646	0.540743	MMAR_1002	enoyl-CoA hydratase	echA4
MMAR_1003	9.56526	11.0992	12.9956	13.0931	17.3633	16.1363	0.334504	3.80596	2.71647	0.0993177	0.191143	MMAR_1003	hypothetical protein
MMAR_1004	20.9216	20.4787	23.319	21.2911	27.3619	22.952	0.107533	4.53839	0.251744	0.61585	0.721816	MMAR_1004	enoyl-CoA hydratase	echA5
MMAR_1005	137.686	148.041	94.2607	79.319	71.6267	71.9703	-0.719147	6.55759	7.16724	0.0074247	0.026583	MMAR_1005	MMPL family RND transporter	mmpL5
MMAR_1006	19.5116	24.3556	14.2052	10.8119	8.56656	9.6141	-0.812513	3.74093	13.0329	0.000306069	0.00228469	MMAR_1006	membrane protein	mmpS5
MMAR_1007	62.6506	91.1382	45.2597	35.7625	43.063	33.9202	-0.925034	5.58484	10.1665	0.00143013	0.00746832	MMAR_1007	transcriptional regulator
MMAR_1008	88.5644	85.9169	46.6662	40.2536	56.437	47.7545	-1.00539	5.89887	13.3838	0.00025381	0.00199221	MMAR_1008	hypothetical protein
MMAR_1009	87.9547	72.5041	61.659	59.1685	59.1476	59.1064	-0.409085	6.0128	2.47134	0.115939	0.214319	MMAR_1009	membrane protein
MMAR_1010	17.0346	20.0723	25.71	26.0912	24.2677	22.636	0.480294	4.46972	5.05515	0.0245529	0.0657925	MMAR_1010	TetR family transcriptional regulator
MMAR_1011	164.21	189.717	90.1819	94.2656	80.0142	83.2545	-0.940258	6.83497	12.9032	0.000328022	0.00239152	MMAR_1011	30S ribosomal protein S12	rpsL
MMAR_1012	193.859	181.557	159.408	139.937	181.944	163.033	-0.326691	7.38098	1.54023	0.214584	0.340531	MMAR_1012	30S ribosomal protein S7	rpsG
MMAR_1013	2690.93	2579.6	1697.82	1695.14	1733.39	1715.91	-0.635401	10.951	7.79914	0.0052271	0.0203733	MMAR_1013	fusA	fusA1
MMAR_1014	2426.11	2313.38	2130.13	2202.71	2003.99	2191.29	-0.129415	11.1392	0.310958	0.577093	0.69032	MMAR_1014	elongation factor Tu	tuf
MMAR_1015	21.036	20.2286	20.478	22.004	14.6527	15.5496	0.0425103	4.20663	0.0492751	0.824329	0.884672	MMAR_1015	membrane protein
MMAR_1016	6.05927	8.31655	6.83537	7.43764	5.83038	6.61251	-0.013943	2.78347	0.00393182	0.950002	0.968797	MMAR_1016	NAD-dependent oxidoreductase
MMAR_1017	66.9568	57.4655	62.6717	65.1328	86.3049	91.0405	0.0389129	6.12568	0.0230867	0.879232	0.920173	MMAR_1017	FAD-dependent pyridine nucleotide-disulfid
MMAR_1018	12.4615	10.7552	12.5737	10.2178	14.0389	14.7822	-0.02658	3.6257	0.0160209	0.899278	0.931312	MMAR_1018	hypothetical protein
MMAR_1019	5.14466	4.72105	6.75099	6.15447	6.21395	8.07945	0.387857	2.67772	2.52243	0.112238	0.208687	MMAR_1019	mycofactocin system transcriptional regulator
MMAR_1020	75.9886	104.551	110.997	117.648	166.779	266.848	0.340607	7.1217	1.27133	0.259517	0.392313	MMAR_1020	mycofactocin system protein MftB
MMAR_1021	324.152	322.219	216.707	183.802	115.533	271.587	-0.690542	7.73527	4.0828	0.0433219	0.102044	MMAR_1021	mycofactocin radical SAM maturase	pqqE
MMAR_1022	130.636	102.237	147.284	130.717	67.3562	156.308	0.255597	6.8124	0.495636	0.481424	0.610849	MMAR_1022	alpha-hydroxy-acid oxidizing enzyme	lldD1
MMAR_1023	43.2914	31.1402	36.0615	44.9823	69.0695	93.681	0.123483	5.79809	0.171389	0.67888	0.775559	MMAR_1023	mycofactocin biosynthesis peptidyl-dipeptidas
MMAR_1024	58.0394	44.3654	49.6198	63.8497	108.68	122.14	0.148515	6.25999	0.269209	0.603863	0.712843	MMAR_1024	mycofactocin system glycosyltransferase
MMAR_1025	14.6718	12.4436	12.8831	12.5228	14.6015	15.6398	-0.0925981	3.78412	0.20985	0.646885	0.747568	MMAR_1025	mycofactocin system GMC family oxidoreductas
MMAR_1026	36.2413	32.0156	35.4989	29.5605	20.5342	22.6134	-0.0692089	4.81768	0.0926843	0.760792	0.839256	MMAR_1026	TetR family transcriptional regulator
MMAR_1027	1.90543	1.65706	2.39097	2.06733	1.79003	2.05372	0.324851	1.09765	1.69456	0.193001	0.31387	MMAR_1026	TetR family transcriptional regulator
MMAR_1028	5.44953	4.81485	7.36983	7.60398	4.96093	6.11601	0.547287	2.6589	6.38951	0.0114797	0.0371868	MMAR_1028	PPE family protein
MMAR_1029	2.40084	1.68832	2.64414	2.7802	1.58545	2.25683	0.420121	1.29085	2.69611	0.100594	0.192798	MMAR_1028	PPE family protein
MMAR_1030	142.869	122.216	128.269	140.103	145.274	141.932	0.017896	7.1431	0.0045744	0.946077	0.96557	MMAR_1030	30S ribosomal protein S10	rpsJ
MMAR_1031	212.227	187.091	164.696	169.735	195.394	205.981	-0.255766	7.5952	1.00907	0.315126	0.45013	MMAR_1031	50S ribosomal protein L3	rplC
MMAR_1032	103.732	92.4513	91.5603	85.0458	123.103	131.167	-0.151612	6.74778	0.339604	0.560058	0.676311	MMAR_1032	50S ribosomal protein L4	rplD
MMAR_1033	89.1361	68.0019	60.3651	58.7645	51.3994	57.0301	-0.39925	6.03578	2.28188	0.130893	0.235478	MMAR_1033	50S ribosomal protein L23	rplW
MMAR_1034	306.736	276.666	233.331	238.456	281.341	309.75	-0.306311	8.14482	1.80857	0.178679	0.296174	MMAR_1034	50S ribosomal protein L2	rplB
MMAR_1035	192.868	180.525	121.771	118.765	122.259	134.891	-0.634415	7.17485	5.94988	0.0147183	0.044912	MMAR_1035	30S ribosomal protein S19	rpsS
MMAR_1036	41.2716	43.9589	46.7225	47.2872	70.9874	79.6661	0.141324	5.82567	0.311063	0.577028	0.69032	MMAR_1036	50S ribosomal protein L22	rplV
MMAR_1037	185.246	171.052	143.993	145.355	175.448	202.46	-0.300238	7.42864	1.2844	0.257083	0.389612	MMAR_1037	30S ribosomal protein S3	rpsC
MMAR_1038	170.079	129.501	121.63	126.06	96.9939	112.48	-0.274255	6.99746	1.0332	0.309409	0.444052	MMAR_1038	50S ribosomal protein L16	rplP
MMAR_1039	82.9625	67.9394	59.3243	59.81	44.9808	57.8877	-0.340812	5.99858	1.59496	0.20662	0.330646	MMAR_1039	50S ribosomal protein L29	rpmC
MMAR_1040	197.136	173.866	185.624	196.468	177.468	186.798	0.0425545	7.56145	0.0253596	0.873474	0.915998	MMAR_1040	30S ribosomal protein S17	rpsQ
MMAR_1041	371.521	491.771	180.701	183.755	276.201	184.857	-1.24413	8.03041	19.5824	9.63529e-06	0.000138477	MMAR_1041	arylsulfatase	atsA
MMAR_1042	37.88	55.1831	35.5271	36.4278	49.9929	41.4354	-0.371678	5.37582	2.10402	0.146913	0.256519
MMAR_1043	28.2766	37.3307	17.5526	16.705	23.8074	19.5667	-0.9383	4.49834	16.3321	5.31562e-05	0.000563831	MMAR_1043	hypothetical protein
MMAR_1044	31.5539	30.7025	46.3286	55.3189	27.0294	33.2431	0.707482	5.30533	7.99996	0.00467784	0.018894	MMAR_1044	DUF4436 domain-containing protein
MMAR_1045	22.6365	24.7621	29.9012	30.3446	27.5664	26.2469	0.345581	4.7719	2.69224	0.100838	0.193193	MMAR_1045	50S ribosomal protein L14	rplN
MMAR_1046	93.4042	83.9784	85.7938	90.5111	63.546	60.9344	-0.00866947	6.3314	0.00113064	0.973176	0.985148	MMAR_1046	50S ribosomal protein L24	rplX
MMAR_1047	76.9794	67.9706	75.0485	83.8101	72.445	67.8629	0.132382	6.2604	0.263321	0.607848	0.715891	MMAR_1047	50S ribosomal protein L5	rplE
MMAR_1048	305.974	218.825	164.865	165.196	127.501	127.466	-0.668934	7.52373	6.01508	0.0141841	0.0435836	MMAR_1048	rpsN	rpsN
MMAR_1049	187.837	160.109	121.855	111.707	105.1	108.712	-0.575013	7.01753	4.57611	0.0324208	0.0818056	MMAR_1049	30S ribosomal protein S8	rpsH
MMAR_1050	170.346	165.112	168.972	167.787	174.374	199.143	0.00559629	7.5171	0.000476768	0.98258	0.990931	MMAR_1050	50S ribosomal protein L6	rplF
MMAR_1051	102.131	80.0077	101.377	97.0933	124.509	155.608	0.124048	6.89667	0.207	0.649129	0.749458	MMAR_1051	50S ribosomal protein L18	rplR
MMAR_1052	111.43	117.839	117.608	113.893	163.123	176.913	0.013935	7.09093	0.00269878	0.958569	0.973839	MMAR_1052	30S ribosomal protein S5	rpsE
MMAR_1053	10.4037	8.12896	12.855	10.4079	17.1843	22.8843	0.329066	3.82806	1.80554	0.179044	0.296586	MMAR_1053	50S ribosomal protein L30	rpmD
MMAR_1054	175.795	179.775	194.597	202.218	185.268	199.933	0.158331	7.58924	0.368614	0.543761	0.66181	MMAR_1054	50S ribosomal protein L15	rplO
MMAR_1055	29.2674	31.0151	29.4231	28.0634	32.7575	32.047	-0.0688473	4.88092	0.105012	0.745896	0.828542	MMAR_1055	F420-dependent oxidoreductase
MMAR_1056	372.55	572.091	307.817	312.167	528.697	340.714	-0.607587	8.5974	4.7124	0.0299458	0.0771245	MMAR_1056	signal peptide peptidase SppA	ssp
MMAR_1057	37.6132	64.9379	45.6254	46.3367	75.1812	54.841	-0.157807	5.73221	0.279983	0.596713	0.708006	MMAR_1057	SAM-dependent methyltransferase
MMAR_1058	7.69794	8.12896	4.52879	4.01585	4.60293	3.76891	-0.890815	2.38426	12.7008	0.000365509	0.00260815	MMAR_1058	SAM-dependent methyltransferase
MMAR_1059	13.8334	13.788	10.0702	8.53071	8.79671	8.16973	-0.571396	3.33058	6.57334	0.0103518	0.0341843	MMAR_1059	SAM-dependent methyltransferase
MMAR_1062	12.1948	15.0386	7.48234	7.60398	10.331	7.89891	-0.853132	3.29865	12.5898	0.000387853	0.00272565	MMAR_1062	SAM-dependent methyltransferase
MMAR_1063	4.8779	4.90864	6.27279	6.96239	7.49254	7.15415	0.436372	2.68977	4.29047	0.0383265	0.0934265	MMAR_1063	AraC family transcriptional regulator
MMAR_1064	8.57444	7.12847	5.09137	5.01387	8.6177	6.34169	-0.633728	2.73625	6.66566	0.00982885	0.0328186	MMAR_1064	fuculose phosphate aldolase	fucA
MMAR_1065	2.59139	3.03273	3.23485	3.49308	4.21935	4.82962	0.254988	1.89661	1.18819	0.275696	0.410926	MMAR_1065	3-phosphoglycerate dehydrogenase	serA2
MMAR_1066	10.3655	12.4748	12.5456	14.0674	25.6997	22.3652	0.219422	4.03943	0.980002	0.322198	0.457262	MMAR_1066	D-xylulose kinase	xylB
MMAR_1067	179.034	169.52	291.193	319.486	232.576	259.829	0.809065	7.98439	11.7454	0.000609935	0.00388016	MMAR_1067	acetyltransferase
MMAR_1068	20.9597	24.9809	27.4821	31.7466	41.3496	39.6751	0.366039	5.01336	2.62743	0.105032	0.199216	MMAR_1068	SAM-dependent methyltransferase
MMAR_1069	6.89766	6.94088	6.6666	7.55645	13.5786	8.95962	0.0404748	3.05098	0.0287005	0.865472	0.910954	MMAR_1069	SAM-dependent methyltransferase
MMAR_1070	177.091	141.037	191.025	221.276	172.252	203.927	0.374213	7.60003	1.90506	0.167513	0.282716	MMAR_1070	preprotein translocase subunit SecY	secY
MMAR_1071	85.5157	66.1572	105.737	121.664	86.7141	105.259	0.584541	6.67211	4.56886	0.0325583	0.0820307	MMAR_1071	adenylate kinase	adk
MMAR_1072	28.9244	29.1392	40.6466	43.6041	50.0185	55.8566	0.537075	5.4419	4.94945	0.0260989	0.0692803	MMAR_1072	type I methionyl aminopeptidase	mapA
MMAR_1073	6.59279	7.9101	9.90145	10.6456	7.18568	10.1783	0.5005	3.1644	4.82402	0.0280658	0.0733285	MMAR_1073	RNA polymerase sigma-70 factor	sigL
MMAR_1074	6.32603	5.97166	7.28544	7.62774	8.66885	8.26	0.279627	2.87894	1.82082	0.177216	0.294349	MMAR_1074	membrane protein
MMAR_1075	7.01199	5.90913	9.14196	9.5525	10.9447	11.7355	0.535796	3.2131	6.214	0.0126744	0.0400649	MMAR_1075	MarR family transcriptional regulator
MMAR_1076	28.1623	30.5461	27.9885	27.2793	33.4735	28.2781	-0.0874682	4.83304	0.155236	0.693581	0.787417	MMAR_1076	TIGR03086 family protein
MMAR_1077	80.5997	83.2906	64.3313	55.5566	77.8406	63.778	-0.451171	6.09402	2.96542	0.0850623	0.169725	MMAR_1077	3-hydroxyisobutyrate dehydrogenase	mmsB
MMAR_1078	138.639	145.352	93.6137	85.1408	121.568	102.099	-0.667919	6.80072	6.09045	0.0135915	0.0421542	MMAR_1078	acyl-CoA dehydrogenase	fadE9
MMAR_1079	169.469	183.683	142.53	123.28	166.6	126.608	-0.409964	7.22653	2.1635	0.141322	0.249332	MMAR_1079	methylmalonate-semialdehyde dehydrogenase (Co	mmsA
MMAR_1080	13.4523	12.7562	16.8493	18.9387	14.2435	17.4679	0.450341	3.99498	4.78262	0.0287484	0.0746644	MMAR_1080	MFS transporter
MMAR_1081	44.1679	40.1133	40.1402	38.7565	28.7427	28.1652	-0.0950624	5.15224	0.179683	0.671645	0.769189	MMAR_1081	dTDP-4-dehydrorhamnose 3,5-epimerase	rmlC
MMAR_1082	35.1361	30.765	54.3736	54.5585	34.0361	39.8331	0.72537	5.38492	9.36528	0.00221134	0.0104932	MMAR_1082	dTDP-glucose 4,6-dehydratase	rmlB
MMAR_1083	28.5434	31.7342	24.3036	25.1407	19.8949	18.7091	-0.286108	4.59444	1.95368	0.162191	0.275833	MMAR_1083	LLM class F420-dependent oxidoreductase
MMAR_1084	10.4037	10.255	8.15744	6.0119	10.7913	8.86934	-0.54632	3.18486	5.73878	0.0165943	0.0491662	MMAR_1084	LLM class F420-dependent oxidoreductase
MMAR_1085	790.678	699.653	465.593	441.577	420.222	424.758	-0.716173	9.04636	10.8859	0.000968987	0.00550729	MMAR_1085	translation initiation factor IF-1	infA
MMAR_1086	807.293	743.8	469.559	505.974	425.822	394.697	-0.668997	9.07565	9.51244	0.00204083	0.00982295	rpmJ
MMAR_1087	427.731	447.562	224.723	233.608	243.393	242.158	-0.933363	8.18972	16.4359	5.03242e-05	0.000537142	MMAR_1087	30S ribosomal protein S13	rpsM
MMAR_1088	68.5955	80.3516	61.7715	55.4615	85.4355	79.2373	-0.345662	6.14759	1.81604	0.177785	0.295171	MMAR_1088	30S ribosomal protein S11	rpsK
MMAR_1089	701.503	778.473	485.902	518.33	461.162	446.063	-0.559485	9.14426	6.52082	0.0106619	0.0350722	MMAR_1089	30S ribosomal protein S4	rpsD
MMAR_1090	563.436	636.56	400.277	431.098	533.863	564.32	-0.529464	9.0052	5.89581	0.0151769	0.0459268	MMAR_1090	DNA-directed RNA polymerase subunit alpha	rpoA
MMAR_1091	395.872	459.912	307.929	320.294	391.556	423.923	-0.445993	8.57047	3.96913	0.0463416	0.106823	MMAR_1091	50S ribosomal protein L17	rplQ
MMAR_1092	37.6132	40.4259	30.4638	32.103	42.6538	46.0619	-0.318848	5.22905	2.00301	0.156987	0.269937	MMAR_1092	tRNA pseudouridine(38-40) synthase TruA	truA
MMAR_1093	600.897	526.131	364.469	393.672	326.808	320.244	-0.571944	8.7163	6.35677	0.0116934	0.0377355	MMAR_1093	amino acid transporter	cycA
MMAR_1094	8.95553	10.1925	6.30092	5.6317	6.54639	6.25142	-0.685039	2.81298	10.8931	0.000965246	0.00550729	MMAR_1094	PPE family protein
MMAR_1095	19.8165	22.2921	7.20105	7.10497	6.6231	6.07087	-1.55791	3.41253	55.4884	9.40117e-14	1.57922e-11	MMAR_1095	PPE family protein
MMAR_1096	107.428	123.466	67.0035	60.3091	50.3509	51.0495	-0.858994	6.16638	10.5232	0.00117885	0.00639106	MMAR_1096	allantoin permease
MMAR_1097	160.628	209.79	113.051	94.2181	148.675	114.038	-0.837773	7.02515	7.65264	0.00566892	0.0217629	MMAR_1097	cutinase	cut4
MMAR_1098	167.983	206.1	132.038	118.147	161.742	166.306	-0.580435	7.24292	3.2525	0.0713147	0.148273	MMAR_1098	cutinase	cut3
MMAR_1102	2.36273	1.40694	2.67227	2.73268	3.11976	3.2724	0.536277	1.40212	3.89315	0.0484833	0.110265	MMAR_1102	type VII secretion protein EccC
MMAR_1106	118.708	111.304	164.387	172.753	152.485	159.445	0.551675	7.25553	4.34179	0.0371879	0.0910863	MMAR_1106	50S ribosomal protein L13	rplM
MMAR_1107	153.654	137.911	188.69	210.654	164.58	159.174	0.453887	7.45646	2.95911	0.0853949	0.170322	MMAR_1107	30S ribosomal protein S9	rpsI
MMAR_1108	91.1558	88.6995	126.468	120.666	155.068	164.997	0.458448	6.96997	3.10101	0.0782438	0.158854	MMAR_1108	phosphoglucosamine mutase	mrsA
MMAR_1109	2.32463	3.00146	2.78478	2.7802	3.11976	3.47552	0.0555727	1.6091	0.0518053	0.819951	0.882386	MMAR_1109	hypothetical protein
MMAR_1110	1.29569	1.00049	1.744	1.97228	2.94076	3.34011	0.708956	1.07133	6.67503	0.00977727	0.0327106	MMAR_1110	hypothetical protein
MMAR_1111	7.35496	5.72154	8.60751	10.1466	9.436	9.45612	0.525462	3.13254	6.08859	0.0136057	0.0421729	MMAR_1111	LLM class F420-dependent oxidoreductase
MMAR_1112	14.7861	16.3205	23.0377	19.8416	22.6311	25.2765	0.461677	4.37495	5.02674	0.0249588	0.0666351	MMAR_1112	alpha/beta hydrolase
MMAR_1113	38.8327	54.5891	33.2486	31.1288	43.779	32.0019	-0.537757	5.26632	3.92072	0.0476944	0.108924	MMAR_1113	membrane protein
MMAR_1114	101.521	122.341	126.44	135.184	137.883	124.306	0.224785	6.93136	0.720821	0.395875	0.530397	MMAR_1114	glutamine--fructose-6-phosphat	glmS
MMAR_1115	29.6104	30.6399	42.2218	47.2872	36.7979	31.889	0.571064	5.21965	6.23197	0.0125464	0.0398083	MMAR_1115	DUF4436 domain-containing protein
MMAR_1116	7.92659	9.00439	10.2109	13.4971	7.64598	9.29814	0.485641	3.29828	4.37454	0.0364797	0.0895235	MMAR_1116	hypothetical protein
MMAR_1117	10.7085	12.2247	15.7523	16.7525	18.4373	20.5823	0.501981	4.05884	6.35069	0.0117336	0.0378173	MMAR_1117	bifunctional ADP-dependent (S)-NAD(P)H-hydrat
MMAR_1118	106.171	106.958	123.346	121.355	139.366	131.483	0.199276	7.02368	0.572482	0.449274	0.580432	MMAR_1118	glutamate decarboxylase	gadB
MMAR_1119	30.9823	41.7078	34.7676	37.7823	45.2366	42.3607	-0.0033731	5.2559	0.000196655	0.988811	0.992981	MMAR_1119	alanine racemase	alr
MMAR_1120	20.4262	25.0435	19.7466	17.6317	23.9352	21.0111	-0.284151	4.39146	1.83795	0.175191	0.292099	MMAR_1120	alpha/beta hydrolase
MMAR_1121	12.5377	13.6629	13.4457	14.9466	15.4198	17.9192	0.115674	3.89807	0.325494	0.568325	0.683866	MMAR_1121	tRNA (adenosine(37)-N6)
MMAR_1122	3.27734	4.97117	4.66943	5.15645	6.82768	7.37984	0.245305	2.42322	1.02559	0.311197	0.445866	MMAR_1122	tRNA (adenosine(37)-N6)
MMAR_1123	14.8624	13.2877	12.7706	12.0238	12.7603	14.9176	-0.182483	3.78585	0.813689	0.367032	0.501902	MMAR_1123	ribosomal-protein-alanine N-acetyltransferas	rimI
MMAR_1124	20.7311	27.0444	27.3134	28.4912	33.2178	28.2104	0.223088	4.78243	0.967276	0.32536	0.460865	MMAR_1124	tRNA (adenosine(37)-N6)	gcp
MMAR_1125	373.236	741.486	285.82	244.468	268.376	252.314	-1.0719	8.49338	10.5194	0.00118126	0.00639106	MMAR_1125	co-chaperone GroES	groES
MMAR_1126	187.19	336.852	174.007	156.119	235.67	220.741	-0.666799	7.82116	4.79139	0.0286023	0.0744155	MMAR_1126	molecular chaperone GroEL	groEL1
MMAR_1127	23.2844	21.7293	31.6734	29.3941	32.8854	31.2797	0.440141	4.85793	4.02372	0.0448646	0.104235	MMAR_1127	hypothetical protein
MMAR_1128	4.64925	4.93991	3.82556	3.3505	3.58006	3.94945	-0.421838	2.04917	3.78816	0.0516163	0.115757	MMAR_1128	hypothetical protein
MMAR_1129	205.405	130.001	175.329	219.803	70.8851	105.168	0.236571	7.45701	0.489046	0.484353	0.612889	MMAR_1129	PPE family protein
MMAR_1130	1.63867	1.532	3.00981	2.68516	1.73888	2.73076	0.84398	1.27431	8.64829	0.00327369	0.0143738	MMAR_1130	PPE family protein
MMAR_1131	114.897	123.279	133.248	137.038	92.1097	96.0958	0.182414	6.84059	0.502615	0.478353	0.607406	MMAR_1131	metal-dependent hydrolase
MMAR_1132	4.91601	4.34587	9.70454	11.0971	7.18568	7.71836	1.17048	3.02493	29.7463	4.92453e-08	1.6639e-06	MMAR_1132	WhiB family transcriptional regulator	whiB3
MMAR_1134	263.407	212.541	281.432	247.581	210.942	229.678	0.152549	7.90665	0.400889	0.52663	0.649734	MMAR_1134	RNA polymerase sigma factor SigD	sigD
MMAR_1135	56.9343	69.0649	57.074	49.5447	67.842	68.4045	-0.241304	5.90803	0.86712	0.351754	0.486618	MMAR_1135	hypothetical protein
MMAR_1136	1905.47	2235.93	967.895	806.402	949.712	731.755	-1.22288	10.1802	20.9539	4.70462e-06	7.57192e-05	MMAR_1136	hypothetical protein
MMAR_1137	601.125	716.318	411.866	386.947	448.786	415.934	-0.721842	8.90397	10.2345	0.00137841	0.00724472	MMAR_1137	IMP dehydrogenase	guaB2
MMAR_1138	154.683	165.518	152.094	136.8	168.953	140.804	-0.148498	7.24003	0.316689	0.573605	0.688059	MMAR_1138	guanosine monophosphate reductase	guaB3
MMAR_1139	30.6012	39.6443	19.2122	24.1902	18.9487	17.8064	-0.694619	4.58162	9.64957	0.00189396	0.00926458	MMAR_1139	PPE family protein
MMAR_1140	335.318	326.096	220.42	233.205	234.877	221.418	-0.544026	8.01956	5.57249	0.0182448	0.0525064	MMAR_1140	cholesterol oxidase	choD
MMAR_1141	42.4149	49.7117	30.8858	22.8832	34.1128	24.622	-0.777356	5.09652	6.47493	0.0109406	0.0358504	MMAR_1141	taurine catabolism dioxygenase	tauD
MMAR_1142	11.928	14.5071	18.1151	16.8	23.3215	21.2593	0.399129	4.15736	3.9524	0.0468045	0.107566	MMAR_1142	TetR family transcriptional regulator
MMAR_1143	281.051	293.924	233.134	239.24	305.481	262.853	-0.283575	8.05676	1.5247	0.21691	0.342836	MMAR_1143	glycosyl hydrolase
MMAR_1144	67.9477	74.7239	53.586	52.2298	59.0965	48.4316	-0.431252	5.81539	2.90075	0.0885382	0.174952	MMAR_1144	hypothetical protein
MMAR_1147	2.36273	2.31363	3.88182	3.68318	5.47237	4.73934	0.692943	1.93068	8.87337	0.0028936	0.0130763	MMAR_1147	transcriptional regulator
MMAR_1148	50.9131	43.2711	52.8265	61.117	62.7533	66.6893	0.275119	5.84191	1.08976	0.296523	0.431753	MMAR_1148	GMP synthetase	guaA
MMAR_1149	14.8624	11.6307	10.8016	12.8317	10.4844	12.5705	-0.161901	3.61036	0.525981	0.468301	0.597617	MMAR_1149	hypothetical protein
MMAR_1150	2.43895	1.37567	3.82556	3.46932	3.47777	3.52066	0.951793	1.69941	13.4642	0.000243155	0.00192012	MMAR_1150	hypothetical protein
MMAR_1152	3.12491	2.59501	2.50349	3.08912	4.14264	4.85219	-0.0225698	1.79042	0.00876621	0.925405	0.949219	MMAR_1152	nucleoside hydrolase	iunH
MMAR_1153	50.9131	49.9931	36.5678	35.8575	50.5299	42.2253	-0.478411	5.4871	3.72644	0.0535574	0.118856	MMAR_1153	short chain dehydrogenase	acrA1
MMAR_1154	84.2582	64.4376	41.5467	38.4001	36.3631	40.0813	-0.895046	5.67887	9.96493	0.0015955	0.00810784	MMAR_1154	lipoprotein, LpqD	lpqD
MMAR_1155	81.1714	79.6638	72.8544	72.9031	67.5096	68.4271	-0.141987	6.19252	0.312738	0.576005	0.689853	MMAR_1155	dehydrogenase
MMAR_1156	36.2032	34.4543	41.9686	41.4892	53.3428	52.2682	0.2403	5.45824	1.06511	0.302052	0.437363	MMAR_1156	trehalose-phosphate phosphatase	otsB2
MMAR_1157	2.01976	2.56375	2.13781	2.25743	1.48317	2.66306	-0.0659159	1.22182	0.0571427	0.81107	0.876377	MMAR_1157	diacylglycerol O-acyltransferase
MMAR_1158	13.1475	17.5711	18.2558	16.9664	22.5543	14.4437	0.195751	4.12595	0.558014	0.455062	0.585998	MMAR_1158	error-prone DNA polymerase	dnaE2
MMAR_1159	13.4523	12.6624	11.336	14.0436	9.12914	9.23044	-0.039548	3.52851	0.0323134	0.857342	0.906561	MMAR_1159	PPOX class F420-dependent oxidoreductase
MMAR_1160	59.3732	65.4069	40.731	47.0021	49.8906	38.4564	-0.508123	5.5644	3.93028	0.047424	0.108598	MMAR_1160	nitroreductase
MMAR_1161	5.22088	4.15828	9.47951	11.8099	6.69982	8.84678	1.1859	3.25631	17.4393	2.96623e-05	0.000348703	MMAR_1161	PE family protein
MMAR_1164	7.35496	6.59696	6.91976	5.72675	7.92727	9.36585	-0.142074	2.83065	0.40054	0.526811	0.649734	MMAR_1164	SAM-dependent methyltransferase
MMAR_1165	222.745	171.177	205.258	203.858	267.609	279.779	0.054713	7.85274	0.0507336	0.821792	0.883525	MMAR_1165	regultory protein
MMAR_1166	7.39307	6.90962	9.31074	9.45745	15.3175	15.3239	0.393084	3.45433	3.67774	0.0551437	0.12153	MMAR_1166	hypothetical protein
MMAR_1167	6.24981	6.06546	3.62866	3.18417	5.95823	4.94246	-0.8554	2.26722	14.5528	0.000136288	0.00120929	MMAR_1167	hypothetical protein
MMAR_1168	64.213	55.3395	32.8267	28.7763	40.7103	44.7755	-0.956518	5.41641	15.7685	7.1583e-05	0.000718488	MMAR_1168	ATP-binding protein
MMAR_1169	14.3288	15.1011	5.90711	4.63367	7.67155	8.62109	-1.48424	3.09079	46.6088	8.66718e-12	8.67058e-10	MMAR_1169	hypothetical protein
MMAR_1171	3.69654	3.12652	2.64414	2.11486	2.22475	2.57279	-0.520028	1.464	4.91705	0.0265929	0.070299	MMAR_1171	8-amino-7-oxononanoate synthase	bioF2_5
MMAR_1172	5.25899	5.69027	6.97602	7.12873	5.60023	5.46153	0.363763	2.6057	3.16531	0.0752182	0.154122	MMAR_1172	dehydrogenase
MMAR_1173	58.6111	67.7518	83.8529	85.3547	99.4744	77.9058	0.421046	6.26674	2.51912	0.112473	0.209048	MMAR_1173	ABC transporter ATP-binding protein
MMAR_1174	122.824	120.527	171.278	188.412	174.63	171.925	0.563739	7.33041	4.6442	0.0311586	0.0792873	MMAR_1174	ABC transporter ATP-binding protein
MMAR_1175	33.6118	35.955	25.9913	27.8496	31.5812	25.7504	-0.36969	4.88198	2.81835	0.0931924	0.181407	MMAR_1175	NADH:flavin oxidoreductase
MMAR_1176	43.4438	39.7694	49.9292	54.9863	45.1343	56.6013	0.334594	5.63082	1.81134	0.178347	0.295815	MMAR_1176	bifunctional methylenetetrahydrofolat	folD
MMAR_1177	25.4184	23.9179	20.7312	20.5783	24.1654	23.2454	-0.255891	4.57007	1.44172	0.229861	0.357655	MMAR_1177	hypothetical protein
MMAR_1178	32.2399	30.5774	27.0321	26.7327	44.6995	36.3575	-0.224337	5.09238	0.950356	0.329629	0.464045	MMAR_1178	hypothetical protein
MMAR_1179	14.4051	8.6292	24.0223	21.3624	28.308	24.8703	0.981608	4.35718	16.0706	6.10253e-05	0.000637727	MMAR_1179	oxidoreductase
MMAR_1180	343.13	275.791	196.116	186.844	253.391	274.363	-0.692503	7.94911	8.17386	0.00424983	0.0175938	MMAR_1180	polyketide synthase
MMAR_1181	706.915	586.223	330.855	276.357	331.59	317.965	-1.09061	8.62235	22.5074	2.09335e-06	3.88374e-05	MMAR_1181	hypothetical protein
MMAR_1182	234.597	169.895	180.617	127.2	238.508	227.556	-0.39402	7.59692	1.92601	0.165196	0.280009	MMAR_1182	hemophore-related protein
MMAR_1183	248.697	238.491	100.365	79.2715	94.2577	93.9293	-1.43944	7.02446	19.5964	9.56483e-06	0.000137852	MMAR_1183	SAM-dependent methyltransferase
MMAR_1184	1412.65	1325.65	558.925	452.27	512.076	474.002	-1.43722	9.48958	25.4498	4.54053e-07	1.15253e-05	MMAR_1184	homoserine O-acetyltransferase	metA
MMAR_1185	1898.15	1537.28	938.978	806.354	574.522	702.123	-0.976987	9.9862	12.3635	0.000437804	0.00295851	MMAR_1185	bifunctional o-acetylhomoserine/o-acetylserin	metC
MMAR_1186	187.113	216.762	119.38	110.59	126.581	98.0593	-0.812522	7.03763	8.54244	0.00346961	0.0150271	MMAR_1186	isocitrate dehydrogenase	icd1
MMAR_1187	107.886	139.787	103.881	98.828	114.485	82.0358	-0.289161	6.70356	0.983291	0.321388	0.456238	MMAR_1187	alpha/beta hydrolase
MMAR_1188	19.7022	18.2902	26.7227	29.0615	25.2394	29.6548	0.554738	4.67766	6.89769	0.00863072	0.0297929	MMAR_1188	tryptophan--tRNA ligase	trpS
MMAR_1189	16.1199	12.8813	16.7931	18.6297	15.471	16.4749	0.290832	4.05553	2.02294	0.154939	0.26735	MMAR_1189	inner membrane protein YhjD
MMAR_1190	5.94494	4.25207	7.62299	7.43764	10.0753	11.6904	0.568144	3.05772	6.16048	0.0130636	0.0410157	MMAR_1190	N-acetylglucosamine-6-phosphate deacetylase	nagA
MMAR_1191	32.6591	26.9506	37.8337	41.4654	44.137	48.0931	0.412447	5.3453	3.06163	0.080161	0.161973	MMAR_1191	MFS transporter	sugI
MMAR_1192	27.9717	16.5393	51.4481	46.6694	43.4977	50.5304	1.14165	5.37086	16.3508	5.26351e-05	0.000559467	MMAR_1192	D-alanyl-D-alanine carboxypeptidase	dacC
MMAR_1194	20.9597	31.8593	26.2163	23.3347	37.4116	22.952	-0.0934341	4.67863	0.11946	0.729621	0.814914	MMAR_1194	hypothetical protein
MMAR_1195	3.5441	3.09526	5.51331	7.36635	6.49524	6.92847	0.959798	2.64895	11.6992	0.000625263	0.00396284	MMAR_1195	PE family protein
MMAR_1196	6.02116	7.56619	9.39512	9.95646	11.1493	10.1783	0.506791	3.1948	5.8112	0.0159244	0.047624	MMAR_1196	RNA polymerase sigma factor SigJ	sigJ
MMAR_1199	30.0296	23.6365	22.3908	17.8931	14.4481	14.692	-0.413581	4.3526	3.12059	0.0773089	0.157269	MMAR_1199	PE family protein
MMAR_1200	155.559	142.444	110.576	110.519	104.972	112.729	-0.430612	6.94924	2.69785	0.100484	0.19266	MMAR_1200	succinate dehydrogenase iron-sulfur subunit	sdhB
MMAR_1201	114.288	104.082	107.088	101.893	86.2793	108.644	-0.0633598	6.69555	0.0571219	0.811104	0.876377	MMAR_1201	succinate dehydrogenase flavoprotein subunit	sdhA
MMAR_1202	26.2568	26.2628	33.3611	34.4555	20.3296	28.3232	0.3688	4.82882	2.48585	0.114874	0.212736	MMAR_1202	succinate dehydrogenase	sdhD
MMAR_1203	18.254	19.916	23.1503	22.9545	12.1722	17.8741	0.27194	4.28651	1.5079	0.21946	0.345689	MMAR_1203	succinate dehydrogenase, cytochrome b55	sdhC
MMAR_1204	2.97247	2.62628	2.78478	3.27922	2.83847	3.06929	0.122563	1.54436	0.283091	0.594683	0.705926	MMAR_1204	cytidine deaminase	cdd
MMAR_1205	11.3183	9.78602	12.5737	12.3565	11.7375	13.1348	0.241744	3.53956	1.32579	0.249556	0.38155	MMAR_1205	thymidine phosphorylase	deoA
MMAR_1206	49.0839	43.3961	56.652	62.8992	53.8543	60.122	0.3707	5.77768	2.18423	0.139431	0.246663	MMAR_1206	adenosine deaminase family protein	add
MMAR_1207	7.31685	4.37713	7.79176	9.9327	6.34181	8.48568	0.606363	3.22935	4.69168	0.030309	0.0777457	MMAR_1207	PE family protein
MMAR_1208	5.56386	2.90767	6.16028	8.12675	4.75636	7.56038	0.761642	2.87809	5.38246	0.0203402	0.0571138	MMAR_1208	PE family protein
MMAR_1209	18.1397	16.2892	23.6847	25.3308	24.0887	29.4968	0.510305	4.5871	4.89936	0.0268667	0.0708759	MMAR_1209	aldolase
MMAR_1210	26.1044	21.6355	33.1924	36.9031	27.4897	31.0314	0.555015	4.9699	5.87277	0.0153768	0.0464492	MMAR_1210	allantoicase	alc
MMAR_1211	31.6302	24.9184	43.9095	50.21	36.67	41.616	0.735788	5.36519	8.73967	0.0031136	0.013846	MMAR_1211	allantoinase
MMAR_1212	8.57444	7.37859	10.0421	10.9782	9.33372	10.5394	0.400535	3.32683	3.58545	0.0582876	0.127377	MMAR_1211	allantoinase
MMAR_1213	4.91601	4.15828	5.68208	5.39407	6.41853	5.61951	0.290471	2.46879	1.77992	0.182159	0.30038	MMAR_1213	13E12 repeat family protein
MMAR_1214	9.67959	9.62969	14.1208	14.3763	11.763	11.7807	0.561537	3.57475	7.81674	0.00517645	0.0202453	MMAR_1214	alpha/beta hydrolase
MMAR_1215	61.6597	61.4987	73.0794	78.8913	50.2742	59.4901	0.303317	6.02677	1.4114	0.234825	0.364157	MMAR_1215	hypothetical protein
MMAR_1216	28.2385	18.7279	35.0489	32.7446	30.1748	31.5054	0.530861	4.91621	4.85762	0.0275244	0.0722001	MMAR_1216	acid phosphatase
MMAR_1217	5.37332	5.25256	10.2671	12.3565	9.10357	10.8102	1.0913	3.23768	22.8229	1.77636e-06	3.39438e-05	MMAR_1217	uracil phosphoribosyltransferase	upp
MMAR_1218	8.53633	7.47239	15.5835	15.7545	15.7011	20.1761	0.970602	3.86082	20.6037	5.6488e-06	8.6547e-05	MMAR_1218	phosphomannomutase	pmmB
MMAR_1219	1.37191	1.59453	4.16311	4.03961	5.21665	6.25142	1.45956	1.99028	28.0584	1.17708e-07	3.49154e-06	MMAR_1219	purine-nucleoside phosphorylase	deoD
MMAR_1220	117.87	105.802	103.093	108.784	75.9227	89.1222	-0.0780524	6.63618	0.0880161	0.766715	0.843852	MMAR_1220	peptidase M20	amiB1
MMAR_1221	68.9004	57.4342	84.7249	84.0477	62.6254	69.1041	0.418026	6.15468	2.58954	0.107572	0.20267	MMAR_1221	N-acyl-L-amino acid amidohydrolase	amiA1
MMAR_1222	3.50599	3.37665	3.71304	3.84951	2.65947	4.35568	0.137132	1.87214	0.293171	0.588196	0.699528	MMAR_1222	hypothetical protein
MMAR_1223	30.2964	20.3224	48.2696	66.2021	32.5529	65.087	1.17784	5.53366	9.5984	0.00194747	0.00946286	MMAR_1223	gamma-glutamylcyclotransferase
MMAR_1224	27.1714	22.2921	37.7211	41.1328	39.2783	45.6782	0.673599	5.22738	8.04318	0.00456752	0.0185833	MMAR_1224	NAD(P)H-quinone dehydrogenase	lpdA
MMAR_1225	123.662	146.415	138.986	147.636	193.374	158.226	0.0857032	7.26231	0.102657	0.748664	0.830155	MMAR_1225	glycerol-3-phosphate dehydrogenase	glpD2
MMAR_1226	11.6612	15.8202	17.3838	17.4416	19.0254	19.5216	0.339164	4.08812	2.56939	0.10895	0.203986	gltB_1
MMAR_1227	25.6471	20.1035	24.7536	20.0793	16.9285	28.9326	-0.0289344	4.48123	0.0105374	0.918239	0.944337	MMAR_1227	hypothetical protein
MMAR_1228	1480.18	1282.81	1468.93	1232.25	1850.25	2217.7	-0.0326391	10.5612	0.0165056	0.897774	0.930606	MMAR_1228	ATPase	ctpH_1
MMAR_1229	9.14607	8.03516	8.49499	8.43566	6.46967	8.6888	-0.0201091	3.12322	0.00593851	0.938574	0.959256	MMAR_1229	phosphate transport system regulatory protei	phoY1
MMAR_1230	5.64008	5.94039	7.87615	9.81389	6.80211	8.57596	0.611587	2.94106	5.62229	0.0177335	0.0513777	MMAR_1230	magnesium transporter	corA_1
MMAR_1231	6.02116	4.84611	3.85369	4.82377	7.77383	7.24443	-0.318108	2.48928	1.71586	0.190226	0.310273	MMAR_1231	pseudouridine synthase
MMAR_1232	121.871	114.149	91.7009	99.8735	115.533	102.753	-0.300917	6.71966	1.2961	0.254927	0.387209	MMAR_1232	arylsulfatase	atsB
MMAR_1233	3.27734	4.00195	3.0942	3.49308	4.67964	3.99459	-0.146752	1.87827	0.409398	0.522275	0.64521	MMAR_1232	arylsulfatase	atsB
MMAR_1234	14.3669	14.2882	14.4865	16.0159	14.8317	15.4819	0.0907285	3.90219	0.214335	0.643391	0.744687	MMAR_1234	phosphate ABC transporter substrate-bindin	phoS2_1
MMAR_1236	5.25899	5.00244	6.30092	6.60596	6.77653	7.65066	0.332269	2.68728	2.35082	0.125217	0.228078	MMAR_1236	esterase	lpqC
MMAR_1237	10.7085	10.255	7.22918	7.36635	11.5073	11.1939	-0.521422	3.24214	6.73604	0.00944843	0.0319033	MMAR_1237	DNA glycosylase	nei
MMAR_1238	60.6308	62.9056	53.3047	49.2358	86.8163	76.168	-0.26885	5.97718	1.08098	0.298478	0.434227	MMAR_1238	DEAD/DEAH box helicase	lhr
MMAR_1239	111.049	93.5768	141.827	143.691	93.9253	128.504	0.4807	6.93312	2.97053	0.0847943	0.169257	MMAR_1239	TetR family transcriptional regulator
MMAR_1240	110.172	185.121	139.717	156.713	270.243	167.299	0.00539923	7.48531	0.000280529	0.986637	0.992858	MMAR_1240	aldehyde dehydrogenase family protein	pcd
MMAR_1241	81.4	162.923	111.335	125.228	237.486	141.029	-0.046764	7.23745	0.0176053	0.894442	0.928845	MMAR_1241	DUF1338 domain-containing protein
MMAR_1242	226.137	399.507	216.2	242.092	292.184	182.352	-0.449142	8.07182	1.98236	0.159142	0.272579	MMAR_1242	AsnC family transcriptional regulator
MMAR_1243	446.138	914.821	585.451	780.643	1756.89	863.508	0.00540375	9.83269	0.000235287	0.987762	0.992981	MMAR_1243	L-lysine 6-transaminase	lat
MMAR_1244	73.664	152.981	96.9329	119.311	249.632	140.939	-0.0679611	7.16199	0.0347279	0.852167	0.903524	MMAR_1244	hypothetical protein
MMAR_1245	96.7959	152.324	104.162	108.571	179.949	114.986	-0.227969	6.96755	0.532289	0.465646	0.595868	MMAR_1245	hypothetical protein	usfY
MMAR_1246	33.345	50.7435	32.5454	27.7545	41.1195	35.4774	-0.48059	5.19042	2.98847	0.0838591	0.167982
MMAR_1247	53.5807	72.2227	58.8742	54.7962	68.6348	73.7532	-0.146671	5.95793	0.276901	0.59874	0.709257	MMAR_1247	anti-sigma factor RsbW	rsbW
MMAR_1248	33.688	45.8036	41.0966	42.0595	61.577	60.957	0.0644562	5.54841	0.0621698	0.803099	0.869938	MMAR_1248	RNA polymerase sigma factor SigF	sigF
MMAR_1249	21.1503	16.2579	33.1924	34.6932	25.1115	32.9723	0.860908	4.78293	12.4234	0.000423998	0.00289978	MMAR_1249	TetR family transcriptional regulator
MMAR_1250	21.4552	21.6981	36.174	37.7585	29.7656	36.9443	0.776675	4.98804	11.3644	0.000748665	0.00454725	MMAR_1250	non-ribosomal peptide synthetase
MMAR_1251	99.5778	107.459	168.381	176.032	187.109	210.562	0.734198	7.35897	7.1693	0.00741619	0.0265712	MMAR_1251	acetyl-/propionyl-CoA carboxylase subunit alpha	accA3
MMAR_1252	19.1686	25.4186	19.7185	15.8733	22.7589	21.3045	-0.326998	4.35729	2.01205	0.156055	0.268711	MMAR_1252	cysteine desufuration protein SufE	sufE
MMAR_1253	84.8298	109.772	116.483	119.905	119.241	114.218	0.280442	6.79124	1.10656	0.292831	0.42821	MMAR_1253	sulfurtransferase	sseA
MMAR_1254	19.0924	18.2589	19.2122	21.8852	24.4978	27.7139	0.13861	4.486	0.432094	0.510963	0.635838	MMAR_1254	maf-like protein
MMAR_1255	13.338	10.1612	16.0336	15.9684	15.6755	16.7457	0.448109	3.93077	4.69061	0.0303278	0.0777551	MMAR_1255	hypothetical protein
MMAR_1256	190.314	154.575	206.805	204.096	163.634	182.352	0.252739	7.56468	0.945253	0.330931	0.465254	MMAR_1256	methylmalonyl-CoA carboxyltransferase	accD5
MMAR_1257	13.1475	13.6942	20.3655	20.6971	35.9284	34.6649	0.612946	4.53561	8.52535	0.00350233	0.0151431	MMAR_1257	biotin--[acetyl-CoA-carboxylase] ligase	birA
MMAR_1258	33.2307	35.1734	46.5818	49.6872	31.6323	30.6929	0.49287	5.22436	4.8506	0.0276365	0.0723455	MMAR_1258	membrane protein
MMAR_1259	87.1925	94.3897	102.784	108.571	72.445	76.4614	0.218993	6.48804	0.703782	0.401516	0.536265	MMAR_1259	membrane protein
MMAR_1260	8.65066	7.65998	13.5864	15.4931	16.8007	20.1535	0.835777	3.84236	12.2371	0.000468477	0.00311011	MMAR_1260	5-(carboxyamino)imidazole ribonucleotid	purK
MMAR_1261	6.6309	6.50317	8.07306	9.26735	11.047	10.0203	0.402136	3.12849	3.46823	0.0625584	0.134343	MMAR_1261	5-(carboxyamino)imidazole ribonucleotide mutase	purE
MMAR_1262	277.888	270.069	223.88	203.977	220.889	200.835	-0.356947	7.80837	2.23782	0.134671	0.239623	MMAR_1262	acyl-CoA dehydrogenase	fadE25
MMAR_1263	41.767	55.7146	24.9505	23.4298	29.9702	27.8042	-1.01127	4.96945	16.9182	3.9025e-05	0.000441502	MMAR_1263	fused response regulator/phosphatase
MMAR_1264	8.30768	8.0977	6.41344	5.72675	8.54099	8.66623	-0.435228	2.8958	4.41039	0.0357207	0.0879995	MMAR_1264	histidine kinase
MMAR_1265	16.5772	14.8197	11.2235	11.7386	11.047	9.77208	-0.450036	3.57705	4.98757	0.02553	0.0679114	MMAR_1265	response regulator
MMAR_1266	36.7367	38.2686	37.6086	38.0199	36.491	28.752	0.0118489	5.20512	0.00264023	0.95902	0.973909	MMAR_1266	carbonic anhydrase	sulP_2
MMAR_1267	21.6457	21.104	17.9745	17.703	24.907	22.794	-0.260773	4.36296	1.74214	0.186867	0.306362	MMAR_1267	CoA transferase
MMAR_1268	1.67678	1.18808	3.12233	3.30298	3.34991	2.68563	1.1792	1.53972	21.0874	4.38799e-06	7.10715e-05	MMAR_1268	TetR family transcriptional regulator
MMAR_1269	10.0607	9.16071	10.9704	12.8317	10.0497	10.088	0.310384	3.48062	2.17918	0.139889	0.247217	MMAR_1269	hydrolase
MMAR_1270	93.9377	110.116	89.3381	90.9151	133.792	107.967	-0.179017	6.643	0.42578	0.514067	0.638299	MMAR_1270	hypothetical protein
MMAR_1271	114.669	136.91	248.408	190.408	267.635	191.898	0.802465	7.61093	7.07913	0.00779868	0.0275935	MMAR_1271	copper-translocating P-type ATPase	ctpC
MMAR_1272	4.61114	5.90913	17.637	7.81784	15.3942	8.84678	1.27194	3.47289	8.2733	0.00402324	0.0169221	MMAR_1272	hypothetical protein
MMAR_1273	8.99363	5.62774	13.9239	15.2792	17.8236	20.3115	1.00339	3.82002	17.0363	3.66715e-05	0.000420444	MMAR_1273	TIGR03089 family protein
MMAR_1274	93.6329	69.5964	155.498	143.145	136.042	165.245	0.871707	7.05788	9.58187	0.00196508	0.00952122	MMAR_1274	LytR family transcriptional regulator
MMAR_1275	23.856	25.575	31.1389	29.2991	33.0899	33.4462	0.289556	4.83023	1.80022	0.179686	0.297551	MMAR_1275	NAD(P)-dependent oxidoreductase	rmlD
MMAR_1276	45.4636	46.0537	48.6634	48.1665	51.8597	49.5826	0.0813615	5.56215	0.124545	0.724156	0.81201	MMAR_1276	dTDP-Rha--alpha-D-GlcNAc-pyrophosphat	wbbL1
MMAR_1277	63.1079	58.6536	71.3917	75.1606	72.5728	69.7135	0.267476	6.09584	1.10948	0.292196	0.427649	MMAR_1277	GDP-mannose pyrophosphorylase	manB
MMAR_1278	22.5984	27.9824	20.478	18.701	26.4157	23.8998	-0.369714	4.50867	2.94566	0.0861084	0.17141	MMAR_1278	NUDIX hydrolase
MMAR_1279	44.1679	59.998	38.565	38.2813	54.4168	38.5241	-0.439222	5.44998	2.63206	0.104726	0.198925	MMAR_1279	lactate dehydrogenase
MMAR_1280	9.75581	9.12945	15.5835	17.0852	20.3807	23.6064	0.791629	4.07531	13.7344	0.000210566	0.00170255	MMAR_1280	coenzyme F420-0:L-glutamate ligase	fbiB
MMAR_1281	21.4933	16.5393	18.2277	21.2911	18.4629	21.7107	0.0572102	4.32499	0.0655233	0.79797	0.865545	MMAR_1281	2-phospho-L-lactate transferase	fbiA
MMAR_1282	1690.27	1523.18	678.84	566.164	737.926	541.053	-1.36798	9.75365	24.8998	6.03899e-07	1.43307e-05	MMAR_1282	Sporulation regulatory protein	whiB2
MMAR_1283	356.011	312.527	108.972	77.2754	111.57	87.0008	-1.84383	7.24089	25.5801	4.24396e-07	1.08807e-05
MMAR_1284	149.805	108.115	151.672	141.862	151.385	177.771	0.186749	7.16972	0.460915	0.497197	0.623881
MMAR_1285	255.29	323.283	184.696	172.325	255.386	208.892	-0.696562	7.77798	7.41579	0.00646538	0.0240669	MMAR_1285	hypothetical protein	pmmA
MMAR_1286	26.0663	37.362	33.2205	30.6298	53.8287	41.3903	0.00854899	5.17878	0.00113112	0.973171	0.985148	MMAR_1286	hypothetical protein
MMAR_1287	64.2892	83.0092	71.251	79.0814	78.2754	72.0606	0.0292253	6.19247	0.0121887	0.91209	0.939908	MMAR_1287	mannose-6-phosphate isomerase, class I	manA
MMAR_1288	25.6852	36.2051	26.8633	26.6377	23.8074	30.0836	-0.211033	4.79883	0.706035	0.400763	0.535821	MMAR_1288	hypothetical protein
MMAR_1289	6.02116	5.62774	6.8635	7.67527	5.57466	8.12459	0.321563	2.8053	1.8975	0.168358	0.283727	MMAR_1289	hypothetical protein
MMAR_1290	56.8581	37.0806	52.2358	58.8595	40.1989	43.9405	0.242766	5.63612	0.859725	0.353816	0.488795	MMAR_1290	amino acid permease
MMAR_1291	83.6484	58.7786	24.0785	20.3882	21.1223	19.5216	-1.67927	5.17206	24.6628	6.82904e-07	1.57655e-05	MMAR_1291	alkane 1-monooxygenase	alkB
MMAR_1292	6.44036	5.22129	3.03794	2.63763	2.32704	2.91131	-1.03773	1.89028	11.4282	0.000723388	0.00442533	MMAR_1292	rubredoxin	rubA
MMAR_1294	38.4897	41.5202	44.669	46.8358	48.2796	48.9281	0.19354	5.53845	0.681715	0.408997	0.542846	MMAR_1294	TetR family transcriptional regulator
MMAR_1295	806.721	728.48	969.667	952.684	769.098	959.13	0.324455	9.82989	2.11114	0.14623	0.255808	MMAR_1295	adenosylhomocysteinase	sahH
MMAR_1296	67.6809	50.6184	77.0738	70.0279	46.1316	72.196	0.314595	6.03872	1.13676	0.286338	0.421737	MMAR_1296	hypothetical protein
MMAR_1297	2.85815	2.53248	3.60053	3.44555	2.30146	2.75333	0.389064	1.62213	2.91838	0.0875758	0.17368	MMAR_1297	PPE family protein
MMAR_1298	3.50599	3.75183	6.52595	5.8218	5.4468	5.70978	0.763396	2.36318	10.2686	0.0013531	0.00713173	MMAR_1298	thymidylate kinase	tmk
MMAR_1299	538.665	517.94	600.585	614.449	459.526	527.534	0.201569	9.07702	0.826832	0.36319	0.498251	MMAR_1299	DNA-binding response regulator	mtrA
MMAR_1300	97.8629	101.237	103.543	103.58	109.831	126.225	0.056975	6.75911	0.0456856	0.830748	0.889689	MMAR_1300	two-component sensor histidine kinase	mtrB
MMAR_1301	37.2321	31.7655	49.9292	51.7308	49.5326	63.3944	0.55948	5.61099	4.7107	0.0299754	0.0771616	MMAR_1301	hypothetical protein	lpqB
MMAR_1302	33.1164	41.8016	43.1501	35.8338	55.5676	41.0292	0.0755493	5.38405	0.0834943	0.772617	0.847901	MMAR_1302	hypothetical protein
MMAR_1303	3.50599	2.78261	3.88182	2.80397	3.60563	3.36268	0.0886096	1.73993	0.13217	0.716192	0.805026	MMAR_1303	phosphoribosyltransferase
MMAR_1304	2455.91	2463.98	1626.23	1551.24	1829.33	1481.93	-0.630752	10.8456	6.79836	0.00912418	0.0311382	MMAR_1304	ribosomal subunit interface protein
MMAR_1305	2013.2	1981.78	1558.21	1521.44	1843.19	1495.26	-0.375422	10.7446	2.53293	0.111493	0.207909	MMAR_1305	preprotein translocase subunit SecA	secA1
MMAR_1306	80.3711	77.5065	78.874	75.3982	110.394	98.3075	-0.03332	6.42148	0.0165927	0.897506	0.930606	MMAR_1306	MFS transporter
MMAR_1307	31.935	32.2657	23.2065	21.0773	18.1049	15.3916	-0.536108	4.48378	6.5349	0.0105778	0.0348406	MMAR_1307	membrane protein
MMAR_1308	74.0832	80.4142	51.5044	55.3902	82.776	71.6092	-0.53138	6.12377	4.03402	0.0445915	0.103751	MMAR_1308	potassium transporter TrkA
MMAR_1309	27.0571	27.107	23.4034	22.5981	41.4008	37.2377	-0.235733	4.93086	1.11915	0.290102	0.425732	MMAR_1309	potassium transporter
MMAR_1310	2.51517	2.09477	2.58788	2.49506	2.86404	3.65607	0.146193	1.52528	0.36154	0.547652	0.665267	MMAR_1309	potassium transporter
MMAR_1311	17.5681	13.6316	27.3134	29.703	29.561	38.0727	0.871223	4.77067	12.4451	0.000419095	0.00287396	MMAR_1311	wax ester/triacylglycerol synthase family O
MMAR_1312	71.1107	70.6282	62.6998	65.9408	60.4006	51.1172	-0.139837	5.94976	0.295248	0.586877	0.698774	MMAR_1312	polyphosphate kinase 2	pvdS
MMAR_1313	26.5236	29.9208	32.0953	35.4773	33.0899	36.6509	0.259343	5.03773	1.34538	0.246087	0.377605	MMAR_1313	hypothetical protein
MMAR_1314	1287.96	1144.81	863.311	854.925	473.283	895.375	-0.501662	9.79287	2.74034	0.0978438	0.189104	MMAR_1314	stearoyl-CoA 9-desaturase
MMAR_1315	1784.7	1479.35	1093.13	1016.18	646.814	991.877	-0.62989	10.1044	5.67354	0.0172227	0.0505291	MMAR_1315	stearoyl-CoA 9-desaturase	desA3
MMAR_1316	265.731	272.82	103.29	89.7507	86.2538	112.977	-1.48022	7.15067	29.0068	7.21253e-08	2.31552e-06	MMAR_1316	stearoyl-CoA 9-desaturase	desA3_1
MMAR_1317	2.47706	2.9702	2.30659	1.82971	2.76176	3.38525	-0.407906	1.39298	2.66234	0.102749	0.196119	MMAR_1317	acetyl-CoA acetyltransferase	fadA6_4
MMAR_1318	22.8652	24.8871	12.5175	10.1228	11.226	8.3277	-1.07783	3.73213	19.7057	9.03327e-06	0.000131563	MMAR_1318	transcriptional regulator
MMAR_1319	22.5603	25.2936	13.7833	11.8812	22.0685	20.966	-0.900236	4.18963	19.8511	8.37151e-06	0.000123088	MMAR_1319	ribosome small subunit-dependent GTPase A
MMAR_1320	11.8899	12.0996	16.7368	17.4654	27.5153	25.4119	0.511601	4.22309	6.73856	0.00943507	0.0318793	MMAR_1320	3-phosphoshikimate 1-carboxyvinyltransferase	aroA
MMAR_1321	17.4919	28.3888	13.5864	12.2614	21.3525	14.4889	-0.82956	4.06991	9.59133	0.00195498	0.00948129	MMAR_1321	bacteriophage protein
MMAR_1322	12.271	16.852	9.95771	12.1901	16.8518	12.0063	-0.395688	3.76168	2.44528	0.117879	0.217197	MMAR_1322	3-hydroxybutyryl-CoA dehydrogenase	fadB3
MMAR_1323	12.4996	13.9756	14.4865	16.5624	24.549	22.8391	0.229525	4.22266	1.28907	0.256219	0.388709	MMAR_1323	PucR family transcriptional regulator
MMAR_1324	2.32463	2.37616	2.70039	2.59011	3.29877	3.67863	0.16857	1.51696	0.486679	0.485413	0.613317	MMAR_1323	PucR family transcriptional regulator
MMAR_1325	4.07762	3.75183	3.17859	3.23169	3.86135	4.28798	-0.285965	1.85584	1.50514	0.219883	0.34614	MMAR_1325	hypothetical protein
MMAR_1327	1.753	2.43869	1.96904	2.04357	2.32704	2.18913	-0.0737699	1.07078	0.0873291	0.7676	0.844212	MMAR_1327	hypothetical protein
MMAR_1331	3.62032	3.6893	4.05059	3.80199	4.93536	5.03273	0.10156	2.08436	0.219226	0.63963	0.741512	MMAR_1331	hypothetical protein
MMAR_1332	14.4813	14.6321	14.5428	14.6377	15.7011	15.9558	0.00325874	3.96212	0.000288108	0.986458	0.992858	MMAR_1332	cys-tRNA(pro)/cys-tRNA(cys) deacylase
MMAR_1333	67.8333	55.3395	80.5336	83.1448	63.904	72.354	0.410426	6.19044	2.45056	0.117483	0.216624	MMAR_1333	short chain dehydrogenase
MMAR_1334	57.7727	64.5002	54.7111	45.2437	47.2312	45.8588	-0.29108	5.70482	1.33172	0.248499	0.380277	MMAR_1334	RNA polymerase sigma factor RpoE	sigH
MMAR_1335	164.21	172.865	85.7375	86.923	82.9806	68.5399	-0.965122	6.68002	12.5567	0.000394784	0.00275539	MMAR_1335	mycothiol system anti-sigma-R factor
MMAR_1336	62.9554	61.655	84.8374	77.6319	44.7763	50.5079	0.382697	5.99439	2.11235	0.146115	0.255808	MMAR_1336	acetyl-CoA carboxylase biotin carboxyl carrie
MMAR_1337	460.848	416.984	196.848	160.016	203.449	187.994	-1.29859	7.94671	24.3956	7.84495e-07	1.73701e-05	MMAR_1337	ATPase
MMAR_1338	4243.05	4282.46	2602.17	2734.7	2577.56	3073.85	-0.675792	11.6001	7.71111	0.00548821	0.0211647	MMAR_1338	WhiB family transcriptional regulator	whiB1
MMAR_1339	13.4142	11.8183	11.8986	12.0476	10.2799	11.4647	-0.0741513	3.51952	0.133459	0.714872	0.803719	MMAR_1339	diacylglycerol kinase
MMAR_1340	32.278	30.6399	47.4819	52.3486	56.6927	55.2923	0.666224	5.53228	7.94295	0.0048275	0.0192722	MMAR_1340	hypothetical protein
MMAR_1341	24.9611	22.9174	25.6538	28.2773	20.6109	21.9138	0.172427	4.5925	0.704821	0.401168	0.536222	MMAR_1341	N-acetyltransferase GCN5
MMAR_1342	3.62032	3.15779	3.71304	4.15843	4.52621	4.96503	0.221001	1.99123	0.904555	0.341563	0.476508	MMAR_1342	hypothetical protein	entC
MMAR_1343	5.64008	4.62725	6.38531	7.05744	4.57736	5.57437	0.39346	2.49329	3.19026	0.0740783	0.152706	MMAR_1343	acid phosphatase	gpm2
MMAR_1344	42.4911	34.298	51.5325	52.3011	51.0925	60.3025	0.435758	5.6416	3.15363	0.0757581	0.155041	MMAR_1344	chromosome partitioning protein ParA
MMAR_1345	58.5348	66.3761	86.5251	100.42	93.6696	106.59	0.581619	6.45609	4.78213	0.0287565	0.0746644	MMAR_1345	hypothetical protein
MMAR_1346	1283.54	1378.55	837.376	746.093	829.729	844.641	-0.749479	9.88199	10.0206	0.00154796	0.00791352	MMAR_1346	DEAD/DEAH box helicase	rhlE
MMAR_1347	43.7868	44.1778	63.1499	58.3368	52.0642	56.7819	0.465682	5.70379	3.72152	0.0537153	0.119155	MMAR_1347	hydroxylase
MMAR_1348	50.1128	51.6814	73.9796	62.8992	80.0654	73.9563	0.427058	5.98312	2.68671	0.101189	0.193793	MMAR_1348	threonine and proline rich protein
MMAR_1349	15.8532	13.7567	23.2909	22.9307	20.0995	23.9901	0.643331	4.39267	8.60447	0.00335339	0.0146733	MMAR_1349	hypothetical protein
MMAR_1350	55.6386	52.7757	77.2988	70.313	59.5312	67.0053	0.445242	6.0142	3.04317	0.0810774	0.163372	MMAR_1350	TetR family transcriptional regulator
MMAR_1351	113.449	112.649	91.6446	89.2992	79.5539	82.8934	-0.321405	6.48484	1.54174	0.214358	0.340385	MMAR_1351	hypothetical protein
MMAR_1352	184.979	179.244	92.376	82.5745	84.4382	75.017	-1.05789	6.75896	14.0457	0.000178425	0.00149913	MMAR_1352	adenylyltransferase/sulfurtransferase MoeZ	moeB1
MMAR_1353	38.4516	40.6448	57.2709	62.9467	57.5366	59.3546	0.603892	5.75103	5.78403	0.0161724	0.0481961	MMAR_1353	TIGR02569 family protein
MMAR_1354	7.9647	8.66047	12.6862	13.2119	9.05243	10.7425	0.638399	3.40245	9.34627	0.00223439	0.0105848	MMAR_1354	DNA methyltransferase
MMAR_1355	10.0226	12.7562	14.2896	17.2991	14.3458	15.9107	0.470231	3.90112	4.73297	0.0295897	0.0764776	MMAR_1355	alpha/beta hydrolase	lipV
MMAR_1356	10.1369	13.6629	15.6679	14.5426	12.1466	10.6974	0.340963	3.69764	2.5235	0.112162	0.208622	MMAR_1356	hypothetical protein
MMAR_1357	29.0769	29.3581	29.6481	31.7941	26.697	29.903	0.0725187	4.86057	0.114692	0.734864	0.819431	MMAR_1357	hypothetical protein
MMAR_1358	12.9188	12.8187	17.6088	18.7723	25.3672	24.1255	0.499574	4.24084	6.08086	0.0136654	0.0423065	MMAR_1358	ATP-dependent DNA helicase
MMAR_1359	13.3761	13.1627	19.381	21.4575	21.7616	29.3614	0.622145	4.34424	7.46118	0.00630437	0.0236507	MMAR_1359	ATP-dependent DNA helicase
MMAR_1360	28.5815	25.7313	44.6409	52.3962	42.0656	53.5772	0.837631	5.48307	10.4789	0.00120743	0.00651193	MMAR_1360	NAD-binding protein of Kef-type K+ transporter
MMAR_1361	31.935	29.4831	32.7423	34.7882	33.6781	35.8385	0.137252	5.06375	0.384768	0.535062	0.656223	MMAR_1361	NADH pyrophosphatase	nudC
MMAR_1362	101.331	105.52	43.797	45.7189	38.3833	36.2221	-1.2083	5.87223	22.3289	2.29728e-06	4.18598e-05	MMAR_1362	sensor domain-containing protein	lpqQ
MMAR_1363	13.2618	8.41035	12.4049	14.4476	8.87342	10.9908	0.313281	3.61069	1.65143	0.198764	0.321322	MMAR_1363	NrdH-redoxin
MMAR_1364	63.9463	58.1533	62.6154	60.7843	77.4571	67.2761	0.0153764	5.98369	0.0035761	0.952315	0.970189	MMAR_1364	ATP-dependent DNA helicase	uvrD2
MMAR_1365	20.1595	48.9301	45.1754	51.517	30.1492	24.4189	0.483851	5.14352	2.13265	0.144191	0.25324	MMAR_1365	transcriptional regulator	whiB7
MMAR_1366	150.834	218.732	184.583	179.763	192.402	138.321	-0.0206432	7.42611	0.00490333	0.944175	0.964207	MMAR_1366	ABC transporter ATP-binding protein
MMAR_1367	11.5088	8.75427	30.0138	31.2476	20.2273	21.4399	1.5986	4.43887	50.6531	1.1022e-12	1.24965e-10
MMAR_1368	17.4537	28.8578	23.8254	22.0753	36.2608	31.054	-0.0147613	4.69163	0.00348246	0.952942	0.970635	MMAR_1368	cyclodehydratase
MMAR_1369	483.598	848.82	385.284	361.854	711.229	499.121	-0.834652	9.01566	8.46352	0.0036234	0.0155611	MMAR_1369	hypothetical protein
MMAR_1370	48.4742	64.6252	50.6324	53.014	54.289	49.3117	-0.126261	5.71079	0.240841	0.6236	0.728451	MMAR_1370	signal protein PDZ
MMAR_1371	417.823	614.612	387.31	411.518	528.493	347.732	-0.370137	8.76465	1.86789	0.171717	0.287812	MMAR_1371	membrane protein
MMAR_1372	18.2921	15.914	13.8395	13.6872	18.5396	16.6554	-0.312353	4.02312	2.51197	0.112984	0.209703	MMAR_1372	LLM class F420-dependent oxidoreductase
MMAR_1373	1.37191	1.71959	1.91278	2.59011	1.84117	1.96344	0.539853	1.07744	3.97713	0.0461221	0.106477	MMAR_1373	IS481 family transposase ISMyma5
MMAR_1374	51.6372	42.9897	91.3071	111.565	72.1381	79.5984	1.10054	6.33246	15.7565	7.20403e-05	0.000719275
MMAR_1375	23.5511	19.4782	24.3598	25.1882	20.7387	24.3286	0.204538	4.52203	0.902846	0.34202	0.476536	MMAR_1375	arylsulfatase	atsD_1
MMAR_1376	12.1185	12.5999	12.4612	16.5862	16.1614	15.5721	0.233611	3.88317	0.937593	0.332898	0.467376	MMAR_1376	hypothetical protein
MMAR_1377	4.8779	5.56521	5.85086	6.29705	10.9447	11.1262	0.216348	2.92395	0.973407	0.323832	0.459325	MMAR_1377	LLM class F420-dependent oxidoreductase
MMAR_1378	4.38249	4.06448	3.54427	3.94456	4.21935	5.0553	-0.169845	2.07841	0.579	0.446705	0.577877	MMAR_1378	Cro/Cl family transcriptional regulator
MMAR_1379	7.5074	8.22276	3.93808	3.5406	4.83307	4.87475	-1.07543	2.4254	25.9943	3.42421e-07	9.00531e-06	MMAR_1379	2-methylcitrate dehydratase
MMAR_1380	2.85815	3.56424	1.37833	1.16436	2.32704	2.36967	-1.34661	1.11789	28.2687	1.0559e-07	3.20668e-06	MMAR_1380	methylisocitrate lyase
MMAR_1381	16.3486	17.8524	6.8635	8.00794	7.64598	6.52224	-1.20024	3.28929	33.6582	6.56987e-09	2.91474e-07	MMAR_1381	2-methylcitrate synthase	gltA1
MMAR_1382	55.1432	84.5725	73.0794	81.3863	95.9455	86.1884	0.144461	6.35247	0.25884	0.610918	0.717938	MMAR_1382	hypothetical protein
MMAR_1383	21.6457	26.8568	20.1686	22.0278	20.125	17.2422	-0.201578	4.42642	0.856653	0.354677	0.489733	MMAR_1383	hypothetical protein
MMAR_1384	81.4762	69.6589	48.2696	54.7724	62.0884	57.0301	-0.552299	5.93921	4.53782	0.0331539	0.0832027	MMAR_1384	hypothetical protein
MMAR_1385	28.2766	19.5095	27.229	31.6991	21.3525	28.5263	0.303676	4.77488	1.3032	0.253629	0.386152	MMAR_1385	hypothetical protein
MMAR_1386	3.31545	3.53297	3.60053	4.75249	4.85865	6.63508	0.288358	2.31481	1.24103	0.265273	0.398418	MMAR_1386	hypothetical protein
MMAR_1387	5.52575	6.84709	8.52312	7.86537	7.2624	6.8382	0.400817	2.88732	3.60417	0.0576349	0.126203	MMAR_1387	monoamine oxidase
MMAR_1388	254.566	246.558	165.034	167.691	113.846	106.161	-0.590811	7.33905	5.10214	0.0238963	0.0645415	MMAR_1388	non-heme haloperoxidase Hpx	hpx
MMAR_1389	50.4177	55.4333	28.5792	30.9625	26.9527	24.5317	-0.830004	5.11826	13.2778	0.000268569	0.00207298	MMAR_1389	monooxygenase	aofH
MMAR_1390	6.85955	6.25305	9.7608	10.6931	8.28527	9.99776	0.643419	3.23839	9.36967	0.00220606	0.0104896	MMAR_1390	LLM class F420-dependent oxidoreductase
MMAR_1391	29.0388	28.6077	35.2739	29.2278	44.137	35.3645	0.161809	5.12886	0.441926	0.506194	0.631907	MMAR_1391	PE family protein
MMAR_1392	25.5709	23.2926	22.9534	21.7426	24.0375	22.2523	-0.128327	4.60078	0.382265	0.536393	0.657307	MMAR_1392	hypothetical protein
MMAR_1393	10.861	10.9741	13.9802	15.1129	13.5275	12.9091	0.414273	3.81567	4.4338	0.035234	0.087137	MMAR_1393	phosphotransferase family protein
MMAR_1394	4.45871	4.81485	7.5386	7.17626	6.92996	6.63508	0.663424	2.76919	9.88563	0.00166574	0.00836479	MMAR_1394	TetR family transcriptional regulator
MMAR_1395	1.63867	1.81338	4.33188	3.63565	5.11436	4.26541	1.19945	1.92899	19.3481	1.08926e-05	0.000153097	MMAR_1395	oxidoreductase
MMAR_1396	2.01976	2.1573	20.5905	15.2555	23.9352	20.334	3.09695	3.94348	102.501	4.31103e-24	7.33162e-21	MMAR_1396	IS1380 family transposase
MMAR_1397	8.87931	8.0977	12.3206	11.1208	9.99858	10.7199	0.465872	3.4343	5.103	0.0238845	0.0645415	MMAR_1397	hypothetical protein
MMAR_1398	3.69654	3.93942	4.61317	5.53665	5.31894	4.91989	0.41125	2.2258	3.40235	0.0651036	0.138457	MMAR_1398	hypothetical protein
MMAR_1399	12.7664	12.8187	13.502	15.1604	14.4481	13.5861	0.164469	3.75943	0.69471	0.404567	0.539211	MMAR_1399	ATPase	moxR3
MMAR_1400	5.7544	5.19003	8.52312	7.88913	9.76844	9.99776	0.585592	3.06074	7.85887	0.0050572	0.0199396	MMAR_1400	hypothetical protein
MMAR_1402	83.9152	35.361	94.0638	134.709	31.6579	54.5927	0.940017	6.49003	4.79902	0.028476	0.0741626	MMAR_1402	PPE family protein
MMAR_1403	1.71489	2.34489	20.0279	15.707	24.2932	20.0632	3.12796	3.93417	100.14	1.4197e-23	1.81083e-20	MMAR_1403	IS1380 family transposase
MMAR_1404	3.23923	2.50122	7.39796	7.41388	6.52082	9.04989	1.37317	2.71251	30.9054	2.70915e-08	9.87292e-07	MMAR_1404	phage excisionase
MMAR_1405	33.4594	37.0493	32.9673	37.212	44.137	41.7965	-0.00682031	5.22955	0.000896767	0.97611	0.987138
MMAR_1406	12.0042	12.7249	11.2235	10.907	12.5302	14.1278	-0.160938	3.65407	0.640334	0.42359	0.556912	MMAR_1406	hypothetical protein
MMAR_1407	0.990824	1.00049	9.02944	7.2713	11.4306	8.89191	3.0275	2.8034	87.2179	9.71993e-21	6.19889e-18	MMAR_1406	hypothetical protein
MMAR_1408	15.8151	14.9448	10.6328	6.15447	5.6258	6.68022	-0.876455	3.15708	12.2974	0.000453586	0.00302905	MMAR_1406	hypothetical protein
MMAR_1409	5013.61	3672.2	2677.69	1805.21	1689.53	2151.23	-0.954228	11.3314	11.5697	0.000670357	0.00417093	MMAR_1409	hypothetical protein
MMAR_1410	56.2864	68.846	32.8548	21.7189	28.8194	32.9497	-1.19808	5.24225	21.2849	3.95835e-06	6.55698e-05
MMAR_1411	144.203	108.053	103.121	87.5646	91.3426	107.29	-0.403597	6.70022	2.1402	0.143483	0.252257
MMAR_1412	218.515	281.168	202.389	169.307	142.512	108.508	-0.42698	7.46447	2.14217	0.143299	0.252108
MMAR_1413	39.0232	52.0879	32.5173	31.105	49.2769	37.2603	-0.51863	5.29418	4.19867	0.0404557	0.0973608
MMAR_1414	13.0713	17.8212	9.14196	7.69903	15.0874	11.9386	-0.877762	3.78538	12.3238	0.000447221	0.00301416	MMAR_1414	adenylate cyclase CyaA	cyaA_1
MMAR_1415	34.6026	36.8304	20.4499	17.2278	26.0321	23.9224	-0.923429	4.85415	14.4139	0.000146712	0.00128392	MMAR_1415	type 11 methyltransferase
MMAR_1418	210.169	181.307	121.799	172.468	249.197	361.657	-0.411665	7.81649	1.84662	0.174177	0.29115
MMAR_1419	99.0443	95.6716	107.453	104.317	117.861	124.396	0.121139	6.82534	0.222946	0.636804	0.739412	MMAR_1419	hypothetical protein
MMAR_1420	1682.15	1484.97	1364.01	1160.41	1105.11	1181.95	-0.32722	10.3214	2.12706	0.144718	0.254078	MMAR_1420	carbonic anhydrase	cynT
MMAR_1421	29.1912	38.6751	36.3709	39.8971	39.0993	36.3801	0.167771	5.18095	0.494488	0.481932	0.610886	MMAR_1421	hypothetical protein
MMAR_1422	11.2802	13.1627	9.7608	8.55448	7.16011	8.26	-0.418823	3.1977	4.05548	0.0440281	0.102995
MMAR_1423	137.648	106.99	142.558	128.032	125.2	136.29	0.145568	6.98446	0.292408	0.588682	0.69978	MMAR_1423	anchored-membrane serine/threonine-protei
MMAR_1424	113.792	71.2535	42.5875	29.6793	38.5879	42.8572	-1.35648	5.72583	20.8782	4.89421e-06	7.7789e-05
MMAR_1425	314.815	185.153	146.187	111.66	144.839	146.039	-0.955263	7.3473	9.6289	0.00191539	0.00934258	MMAR_1425	hypothetical protein
MMAR_1426	3602.64	2719.64	2192.55	1981.91	2115.43	1993.1	-0.598849	11.1499	5.6786	0.0171731	0.0504125	MMAR_1426	hypothetical protein
MMAR_1427	1145.28	1090.44	660.443	546.084	625.998	537.419	-0.889888	9.45141	15.4028	8.6859e-05	0.000846583	MMAR_1427	hypothetical protein
MMAR_1428	5270.46	4341.46	3263.17	2699.67	2666.96	2772.43	-0.688822	11.6688	7.28259	0.00696261	0.0253969
MMAR_1429	1303.16	1023.94	784.577	640.017	546.265	609.773	-0.707976	9.58319	9.32835	0.00225635	0.0106592	MMAR_1429	hypothetical protein
MMAR_1430	50.3034	50.8998	36.821	23.7862	42.3981	45.0012	-0.74037	5.28547	8.40716	0.00373747	0.0158905	MMAR_1430	hypothetical protein
MMAR_1431	360.889	343.011	278.366	216.191	334.812	382.984	-0.509274	8.26646	4.51343	0.0336298	0.0840662	MMAR_1431	copper-translocating P-type ATPase	zntA
MMAR_1432	24.8468	16.4455	21.1531	16.1109	16.5194	27.5785	-0.147389	4.41638	0.276661	0.598898	0.70928	MMAR_1432	DUF5134 domain-containing protein
MMAR_1433	23.8941	17.5398	31.3921	41.608	29.3565	39.3366	0.817899	5.11748	5.96262	0.0146123	0.0446955	MMAR_1433	integrase
MMAR_1438	4.99223	4.43966	4.10685	5.01387	5.39565	6.86076	-0.0442408	2.37502	0.0298626	0.862802	0.90932
MMAR_1439	1.67678	0.906692	2.05343	2.99407	2.04575	4.53623	0.982925	1.42301	6.63172	0.0100178	0.0332971	MMAR_1439	hypothetical protein
MMAR_1440	12.7664	10.0674	12.2924	16.4198	10.9192	15.7527	0.333245	3.7456	1.83415	0.175638	0.292559	MMAR_1440	transposase
MMAR_1441	49.1982	34.6419	45.2879	48.7605	29.8423	33.6042	0.166522	5.35072	0.449657	0.502498	0.628369	MMAR_1441	SMI1/KNR4 family protein
MMAR_1442	6.44036	4.4084	6.49782	7.17626	7.23683	8.35027	0.340799	2.83294	2.10323	0.146988	0.256562	MMAR_1442	PE family protein
MMAR_1443	19.9689	14.8197	18.4808	19.509	18.7186	20.7403	0.129131	4.29845	0.375606	0.539964	0.659224	MMAR_1443	ABC transporter
MMAR_1444	4.23006	4.18954	4.95072	5.32279	4.42393	5.68721	0.288109	2.36367	1.65817	0.19785	0.320353	MMAR_1444	TetR family transcriptional regulator
MMAR_1445	1.14326	1.03175	8.60751	6.48714	11.2005	9.45612	2.79322	2.80167	69.9209	6.17311e-17	2.09968e-14	MMAR_1444	TetR family transcriptional regulator
MMAR_1447	150.339	210.259	157.748	141.719	147.422	116.114	-0.268124	7.22606	0.844443	0.358129	0.493564	MMAR_1447	hypothetical protein
MMAR_1448	55.9816	77.6628	56.7364	54.2259	53.8798	51.4332	-0.268719	5.82083	1.05579	0.304178	0.439512	MMAR_1448	copper-translocating P-type ATPase
MMAR_1449	23.8179	25.5437	36.174	40.9902	35.238	34.7326	0.644414	5.15808	7.07367	0.00782248	0.0276387	MMAR_1449	PPE family protein
MMAR_1450	3.46788	6.00292	3.12233	2.9703	4.55178	4.31055	-0.644884	1.97686	5.87357	0.0153698	0.0464492
MMAR_1452	12.1185	12.5999	5.96337	5.10892	7.85055	6.92847	-1.16025	2.93709	26.3108	2.90663e-07	7.72376e-06	MMAR_1452	transposase
MMAR_1453	12.0423	11.6619	11.5611	11.3822	10.7913	10.9908	-0.0468262	3.4763	0.0566352	0.811895	0.876861	MMAR_1453	transposase
MMAR_1454	3.81086	4.59599	2.92543	3.23169	2.6339	3.47552	-0.451147	1.71554	3.72968	0.0534535	0.118709	MMAR_1454	MazF family transcriptional regulator
MMAR_1455	74.9597	76.3184	25.2318	20.3406	20.7899	21.2142	-1.73131	5.10742	43.5272	4.18099e-11	3.55524e-09	MMAR_1455	transposase
MMAR_1456	694.453	779.442	342.416	317.015	277.25	279.486	-1.16036	8.67069	22.5588	2.03811e-06	3.83705e-05	MMAR_1456	transposase
MMAR_1457	875.584	1011.96	698.418	625.404	523.941	497.97	-0.511827	9.34123	5.07191	0.0243165	0.0653306	MMAR_1457	hypothetical protein
MMAR_1458	44.2822	46.21	71.3354	64.6101	67.1516	70.9773	0.58698	5.93149	5.29131	0.0214321	0.0595264
MMAR_1459	42.6054	48.0859	43.0375	37.7823	34.6242	30.5801	-0.166673	5.25527	0.492652	0.482747	0.611463
MMAR_1460	144.317	169.051	201.77	182.4	157.548	159.671	0.293783	7.36932	1.23282	0.266859	0.400446	MMAR_1460	PPE family protein
MMAR_1461	142.984	170.052	170.997	159.47	138.957	147.755	0.0780763	7.21146	0.0879486	0.766802	0.843852	MMAR_1461	PPE family protein
MMAR_1462	84.6011	72.3477	46.2724	48.3566	50.9646	63.7555	-0.729713	5.93115	7.51003	0.00613564	0.0231882	MMAR_1462	amino acid oxidase
MMAR_1464	2.2103	2.03224	3.37549	2.44753	1.73888	2.14399	0.453147	1.24108	2.89609	0.0887946	0.175186
MMAR_1465	161.276	162.548	119.689	108.832	87.0976	68.1111	-0.502907	6.80377	3.37298	0.0662736	0.140477
MMAR_1466	20.9978	26.763	12.208	12.808	13.7321	13.1348	-0.933636	3.97087	17.8636	2.37318e-05	0.000290679	MMAR_1466	transposase
MMAR_1468	2.05787	1.78212	19.9998	14.5901	25.4695	20.1535	3.17177	3.92243	103.079	3.22036e-24	7.33162e-21
MMAR_1469	24.6563	21.6355	24.3879	22.6694	20.3807	25.2991	0.0240605	4.60723	0.0126233	0.910543	0.938883	MMAR_1469	PPE family protein
MMAR_1470	203.614	171.052	258.563	270.583	257.764	327.714	0.498136	8.02777	3.93263	0.0473578	0.108561	MMAR_1470	NADH-quinone oxidoreductase subunit N	nuoN
MMAR_1471	274.763	224.453	308.576	348.238	315.556	410.314	0.395906	8.37123	2.57498	0.108565	0.203715	MMAR_1471	NADH-quinone oxidoreductase subunit M	nuoM
MMAR_1472	182.007	158.984	226.074	244.23	301.159	376.078	0.463938	8.00665	3.47511	0.0622984	0.134126	MMAR_1472	NADH-quinone oxidoreductase subunit L	nuoL
MMAR_1473	45.8447	33.7665	37.7493	34.4793	30.7118	40.307	-0.139898	5.2741	0.310905	0.577125	0.69032	MMAR_1473	NADH-quinone oxidoreductase subunit K	nuoK
MMAR_1474	145.156	128.5	172.375	198.535	185.882	233.447	0.438788	7.50599	2.42608	0.119331	0.219239	MMAR_1474	NADH:ubiquinone oxidoreductase subunit J	nuoJ
MMAR_1475	299.801	246.37	229.196	231.969	212.374	228.324	-0.243997	7.91448	1.06576	0.301905	0.437343	MMAR_1475	NADH-quinone oxidoreductase subunit I	nuoI
MMAR_1476	302.659	269.881	344.863	372.096	337.139	405.417	0.32456	8.44272	1.90419	0.167611	0.282788	MMAR_1476	NADH-quinone oxidoreductase subunit H	nuoH
MMAR_1477	403.037	347.701	418.533	404.104	512.843	615.235	0.131981	8.84921	0.34495	0.556986	0.673558	MMAR_1477	NADH-quinone oxidoreductase subunit G	nuoG
MMAR_1478	298.695	294.018	301.488	308.056	361.483	414.196	0.0404049	8.4053	0.0324601	0.857022	0.906561	MMAR_1478	NADH-quinone oxidoreductase subunit F	nuoF
MMAR_1479	162.762	161.766	150.688	149.87	170.104	182.171	-0.1107	7.40615	0.180303	0.671113	0.768751	MMAR_1479	NADH-quinone oxidoreductase subunit E	nuoE
MMAR_1480	484.894	459.818	336.509	350.258	404.521	360.506	-0.460031	8.64188	4.23022	0.0397102	0.0958833	MMAR_1480	NADH-quinone oxidoreductase subunit D	nuoD
MMAR_1481	207.501	166.018	141.321	137.87	152.101	152.968	-0.419853	7.39263	2.36681	0.12394	0.226237	MMAR_1481	NADH-quinone oxidoreductase subunit C	nuoC
MMAR_1482	113.792	120.184	91.6446	91.4616	112.107	96.9309	-0.353704	6.71948	1.82068	0.177232	0.294349	MMAR_1482	NADH-quinone oxidoreductase subunit B	nuoB
MMAR_1483	64.7465	54.9643	64.05	63.6833	66.4867	73.347	0.0937854	6.05582	0.134272	0.714043	0.803142	nuoA
MMAR_1484	42.9484	48.3986	55.7519	51.7783	68.3535	65.9897	0.235012	5.845	0.882377	0.347552	0.483163	MMAR_1484	NADH-quinone oxidoreductase subunit A
MMAR_1485	3.46788	4.00195	4.10685	5.2515	3.96363	6.22885	0.324844	2.19909	1.40852	0.235301	0.364356	MMAR_1484	NADH-quinone oxidoreductase subunit A
MMAR_1486	14.6337	12.3498	23.094	24.3565	20.7387	27.0594	0.815278	4.41663	10.0746	0.00150326	0.00773146	MMAR_1486	hypothetical protein
MMAR_1487	7.85038	9.56716	7.65112	9.19606	7.16011	7.4024	-0.0489269	3.02644	0.0535874	0.816934	0.880439	MMAR_1487	hypothetical protein
MMAR_1490	7.69794	9.56716	3.7693	3.75446	6.90439	5.93546	-1.20052	2.56937	29.5253	5.51911e-08	1.82847e-06	MMAR_1490	acyl-CoA dehydrogenase
MMAR_1491	50.6082	52.3067	20.3092	20.2218	27.4897	22.1846	-1.3443	4.90356	36.2333	1.75056e-09	9.09614e-08	MMAR_1491	acyl-CoA dehydrogenase	fadE12_3
MMAR_1492	16.1581	16.852	13.502	14.4476	16.366	15.8655	-0.23995	3.94653	1.51985	0.217643	0.343703	MMAR_1492	TetR family transcriptional regulator
MMAR_1493	15.3578	18.1651	15.0209	15.4218	31.1976	28.1427	-0.140086	4.35014	0.465258	0.495177	0.622417	MMAR_1493	hydroxymethylglutaryl-CoA lyase
MMAR_1494	55.6386	64.8754	40.1684	39.4219	61.3724	51.1172	-0.598742	5.63594	5.97527	0.0145079	0.0444293	MMAR_1494	CoA transferase
MMAR_1495	4.57303	6.37811	5.37266	4.34853	5.19108	4.46852	-0.179844	2.29833	0.585803	0.444047	0.576455	MMAR_1495	alpha/beta hydrolase
MMAR_1497	10.8228	10.0049	10.7734	10.4079	10.4077	11.2164	0.0249347	3.39801	0.0149628	0.902644	0.933567	MMAR_1497	hypothetical protein
MMAR_1498	11.4326	11.2555	15.4991	17.2753	23.1681	23.2228	0.531251	4.13085	7.10464	0.00768847	0.0273514	MMAR_1498	NADPH:quinone oxidoreductase	fadB4
MMAR_1499	6.97388	8.56667	9.98583	10.2416	11.8398	11.3744	0.377383	3.33678	3.25461	0.0712228	0.148273	MMAR_1499	quinone oxidoreductase
MMAR_1500	4.49682	5.15876	4.2475	4.72872	7.28797	5.70978	-0.106363	2.38532	0.21975	0.63923	0.741217	MMAR_1500	amidohydrolase
MMAR_1501	4.57303	4.00195	3.12233	3.68318	5.31894	4.78448	-0.326881	2.09252	2.10957	0.146381	0.255853	MMAR_1501	extradiol ring-cleavage dioxygenase
MMAR_1503	2.74382	2.40742	2.67227	2.92278	3.50334	3.18213	0.125806	1.56856	0.300951	0.583287	0.695678	MMAR_1503	FAD-binding monooxygenase
MMAR_1507	16.3105	21.573	17.3557	19.105	20.304	18.1223	-0.0565042	4.2391	0.0719396	0.788533	0.859085	MMAR_1507	decarboxylase
MMAR_1508	112.725	103.3	95.5546	97.2121	91.7261	97.134	-0.164272	6.63164	0.395638	0.529351	0.65192	MMAR_1508	acetolactate synthase	ilvB1_1
MMAR_1509	423.349	299.24	401.487	430.575	272.544	406.026	0.203585	8.59913	0.529316	0.466894	0.597016	MMAR_1509	acyl-CoA dehydrogenase	fadE23
MMAR_1510	219.849	168.082	221.432	205.046	163.941	278.854	0.136739	7.78746	0.212112	0.645117	0.746346	MMAR_1510	butyryl-CoA dehydrogenase	fadE24
MMAR_1511	10.3655	8.87933	14.6271	17.6555	10.6635	15.4593	0.748087	3.75325	9.31721	0.00227012	0.0107143	MMAR_1511	histidinol-phosphatase
MMAR_1512	10.2131	10.8803	10.4078	11.1446	10.6123	7.94404	0.0308504	3.36579	0.0204816	0.8862	0.923487	MMAR_1512	hypothetical protein
MMAR_1513	3.23923	2.84514	6.30092	8.05547	5.6258	6.58994	1.24257	2.72166	23.5993	1.18633e-06	2.44059e-05	MMAR_1513	PPE family protein
MMAR_1514	93.2518	79.6638	317.915	284.151	334.173	284.947	1.79995	7.8553	51.9541	5.68132e-13	7.24652e-11	MMAR_1514	PPE family protein
MMAR_1515	8824.55	9554.91	6445.48	5557.32	6206.77	5727.45	-0.614725	12.672	5.59436	0.0180184	0.0519965	MMAR_1515	universal stress protein
MMAR_1516	2076.46	2316.25	1209.07	918.062	1056.6	1135.25	-1.04622	10.3434	19.8599	8.33281e-06	0.000122873	MMAR_1516	DNA-binding response regulator	devR
MMAR_1517	1709.9	1399.21	1667.63	1504.57	1371.21	1724.96	0.0289891	10.5134	0.0116701	0.913973	0.940709	MMAR_1517	histidine kinase	devS
MMAR_1518	1118.26	880.523	903.226	816.43	829.601	857.55	-0.216984	9.75159	0.936434	0.333197	0.467667	MMAR_1518	NAD(P)H nitroreductase
MMAR_1519	449.796	349.67	421.346	418.575	452.493	400.7	0.0712724	8.67819	0.0902916	0.763807	0.842036	MMAR_1519	wax ester/triacylglycerol synthase family O
MMAR_1520	328.191	291.486	317.887	278.472	324.609	339.382	-0.0553267	8.23458	0.0499033	0.823232	0.884237	MMAR_1520	cyanoglobin
MMAR_1521	3450.13	3436.77	2872.09	2741.78	2569.61	2539.57	-0.294857	11.4227	1.34056	0.246935	0.378678	MMAR_1521	pyridoxamine 5'-phosphate oxidase
MMAR_1522	4957.32	5067.12	4027.98	3882.09	4540.69	4444.62	-0.341761	12.0901	1.91643	0.166251	0.281137	MMAR_1522	NAD(P)H nitroreductase
MMAR_1523	5.2971	4.50219	6.01963	5.08516	4.24492	6.29656	0.181288	2.41769	0.528411	0.467276	0.5972	MMAR_1523	hypothetical protein
MMAR_1524	4.11573	5.78407	7.06041	7.08121	7.2624	6.49967	0.508144	2.64658	4.8184	0.0281574	0.0734454	MMAR_1524	hypothetical protein
MMAR_1525	42.6054	48.4611	47.5663	51.6595	62.9834	67.8178	0.123654	5.76201	0.225065	0.635208	0.737894	MMAR_1525	FAD-binding oxidoreductase	agpS
MMAR_1526	51.6753	51.9003	74.2046	77.7032	44.5461	58.8356	0.552506	5.92848	4.40044	0.0359297	0.0883864	MMAR_1526	NADP oxidoreductase	fprA_1
MMAR_1527	50.0747	50.4621	46.1036	44.5783	53.8798	54.8635	-0.148884	5.61532	0.396711	0.528793	0.651667	prfB
MMAR_1528	56.0578	71.4098	51.842	63.3506	63.6227	60.6862	-0.146188	5.89238	0.304659	0.580976	0.693853	MMAR_1528	mechanosensitive ion channel protein MscS
MMAR_1529	31.8588	35.1109	21.4625	18.3446	28.5637	25.3668	-0.751199	4.67183	11.1795	0.000827041	0.00490647
MMAR_1530	48.055	53.5573	36.0897	40.1823	40.3268	44.3919	-0.413851	5.37959	2.98604	0.0839851	0.168102	MMAR_1530	cell division ATP-binding protein FtsE	ftsE
MMAR_1531	47.6739	51.1187	38.2556	41.0377	36.1586	37.5762	-0.317208	5.34587	1.9551	0.162038	0.275665	MMAR_1531	ABC transporter permease	ftsX
MMAR_1532	14.4813	14.7259	17.6932	19.9129	21.3525	20.334	0.36494	4.19931	3.18404	0.0743605	0.15304	MMAR_1532	SsrA-binding protein	smpB
MMAR_1533	8.65066	6.72203	8.94506	8.67329	7.67155	8.21486	0.199885	3.04321	0.863065	0.352882	0.487823	MMAR_1533	hypothetical protein
MMAR_1534	28.1242	26.5129	29.1136	29.9169	16.6473	20.8983	0.111883	4.62602	0.280915	0.596102	0.707447	MMAR_1534	hypothetical protein
MMAR_1535	29.7247	29.3268	18.6215	19.6278	22.8356	25.3216	-0.626188	4.55109	9.25016	0.00235475	0.0110422	MMAR_1535	ATPase AAA
MMAR_1536	12.3853	12.381	9.11383	8.74458	9.05243	11.1939	-0.471978	3.33353	5.14118	0.0233648	0.0635433	MMAR_1536	hypothetical protein
MMAR_1537	25.1898	18.4465	39.4933	43.8417	29.7656	47.416	0.934279	5.19256	10.5707	0.00114896	0.00626951	MMAR_1537	hypothetical protein
MMAR_1538	41.3097	46.8666	48.2133	44.9585	30.9419	39.6751	0.0791616	5.38248	0.107378	0.743149	0.826997	MMAR_1538	PE family protein
MMAR_1540	48.5504	44.8656	33.9237	28.5862	25.8787	21.9364	-0.579705	5.01199	6.1792	0.0129261	0.0406623	MMAR_1540	hypothetical protein
MMAR_1541	5.18277	3.93942	8.80441	7.05744	6.87882	8.10202	0.801111	2.75586	11.8847	0.000565983	0.00365988	MMAR_1541	hypothetical protein
MMAR_1542	5.52575	5.87786	8.38248	7.93665	13.0672	14.0375	0.515166	3.25493	5.83522	0.0157084	0.0472271	MMAR_1542	hypothetical protein
MMAR_1543	12.8045	24.5745	17.6651	18.4159	25.5463	25.0508	-0.0531762	4.32822	0.0379055	0.845633	0.899718	MMAR_1543	hypothetical protein
MMAR_1544	10.0226	14.4133	10.4078	10.8357	16.9541	11.0133	-0.203909	3.5872	0.601591	0.437971	0.570324	MMAR_1544	PadR family transcriptional regulator
MMAR_1545	14.1383	16.3517	6.32905	5.89308	10.0497	7.06388	-1.3198	3.3203	27.6389	1.46206e-07	4.16728e-06	MMAR_1545	hypothetical protein
MMAR_1546	29.0007	34.9858	8.04493	9.07725	15.4454	8.86934	-1.90138	4.05362	28.3961	9.88668e-08	3.0405e-06
MMAR_1547	19.7784	15.6639	22.447	23.6436	15.7778	17.2648	0.380683	4.31786	3.41892	0.0644533	0.137418
MMAR_1548	12.8045	14.7885	14.3458	14.2575	12.3	13.0219	0.0505108	3.75641	0.0643746	0.799711	0.866636	MMAR_1548	glutaminase	glsA
MMAR_1549	160.285	128.938	107.031	96.024	134.124	158.52	-0.510236	7.00407	3.58265	0.058386	0.127444	MMAR_1549	hypothetical protein
MMAR_1550	79.2278	64.0937	50.2386	43.3902	58.1248	66.3734	-0.614125	5.87399	5.45491	0.0195134	0.0552175	MMAR_1550	PPE family protein
MMAR_1551	80.9427	108.709	80.1398	74.5428	99.5255	74.0917	-0.29426	6.41011	1.03998	0.307827	0.443413	MMAR_1551	phytanoyl-CoA dioxygenase
MMAR_1552	121.338	153.887	49.3947	44.7922	51.4505	51.2978	-1.54715	6.15012	28.6865	8.50966e-08	2.69666e-06	MMAR_1552	hypothetical protein
MMAR_1553	319.122	312.058	211.897	193.117	185.37	163.372	-0.64009	7.82001	6.74398	0.00940645	0.0318312	MMAR_1553	hypothetical protein
MMAR_1554	351.133	459.318	322.669	284.246	289.55	246.536	-0.417296	8.3474	2.58583	0.107824	0.202913	MMAR_1554	hypothetical protein
MMAR_1555	24.542	33.0474	43.5439	47.6437	27.7199	43.0152	0.662331	5.24398	6.15616	0.0130955	0.0410519	MMAR_1555	transcriptional regulator
MMAR_1556	8.46011	10.4426	9.45138	8.55448	10.3822	9.83978	-0.0735038	3.20245	0.123921	0.72482	0.812575	MMAR_1556	hydroxylase
MMAR_1557	2.59139	3.03273	2.4191	2.09109	2.86404	2.95645	-0.327175	1.44662	1.98348	0.159024	0.272536	MMAR_1557	LLM class F420-dependent oxidoreductase
MMAR_1558	10.0988	10.9741	7.62299	7.88913	7.67155	7.58295	-0.442514	3.07221	5.11205	0.0237602	0.0643102	MMAR_1558	NADP-dependent oxidoreductase
MMAR_1559	8.57444	12.1309	10.6328	11.0733	15.0107	13.2476	0.0650817	3.55847	0.0824483	0.774007	0.849061	MMAR_1559	hypothetical protein
MMAR_1562	3.81086	2.81387	2.36285	3.13664	3.55448	3.79148	-0.254812	1.85887	1.09443	0.295492	0.430743	MMAR_1562	Rossman fold protein, TIGR00730 family
MMAR_1564	20.0832	18.3527	8.91693	9.43369	7.6204	10.9908	-1.06545	3.67355	23.0933	1.5433e-06	3.0519e-05	MMAR_1564	cytochrome P450	cyp276A1
MMAR_1565	20.0832	17.0083	6.83537	6.77229	5.49794	8.3277	-1.44547	3.44049	35.7495	2.24395e-09	1.10083e-07	MMAR_1565	SAM-dependent methyltransferase
MMAR_1566	35.1743	29.702	18.6777	25.1169	19.1022	25.8407	-0.565806	4.84555	4.77849	0.0288174	0.0747466	MMAR_1566	tRNA (N6-isopentenyl adenosine(37)-C2)	miaB
MMAR_1567	7.77416	7.2848	6.21653	7.6515	6.49524	7.28956	-0.115669	2.78909	0.29378	0.587808	0.699528	MMAR_1567	ABC transporter
MMAR_1568	1.86732	3.12652	3.93808	3.77823	5.16551	6.4771	0.614745	2.08319	4.82001	0.0281311	0.0734143	MMAR_1568	short-chain dehydrogenase
MMAR_1569	7.54551	11.7557	12.2643	11.6674	12.7348	18.9348	0.30789	3.64412	0.877547	0.348874	0.48421	MMAR_1569	TetR family transcriptional regulator
MMAR_1570	15.8532	14.0694	14.9647	13.6159	17.5934	17.0842	-0.0657092	3.93233	0.110899	0.739122	0.823183	MMAR_1570	hypothetical protein
MMAR_1571	28.4671	29.2955	33.98	40.4912	33.1922	35.5902	0.366709	5.11663	2.57172	0.10879	0.203911	MMAR_1571	hypothetical protein
MMAR_1572	35.5553	37.1118	32.8267	32.2219	24.4722	23.8321	-0.15993	4.94618	0.510593	0.474882	0.603837	MMAR_1572	hypothetical protein
MMAR_1573	48.7028	66.8451	47.3694	48.713	93.0814	64.4776	-0.266452	5.90705	0.878445	0.348628	0.484128	MMAR_1573	hypothetical protein
MMAR_1574	9.48905	7.06594	9.70454	9.69507	17.3121	20.0632	0.232168	3.63873	1.0658	0.301896	0.437343	MMAR_1574	hypothetical protein
MMAR_1575	29.6866	25.5124	25.4287	24.5704	29.8167	30.4446	-0.142208	4.81962	0.444541	0.504939	0.630648	MMAR_1575	LLM class F420-dependent oxidoreductase
MMAR_1576	39.1757	46.9291	49.5072	55.1764	80.807	62.7625	0.281654	5.86869	1.07102	0.300716	0.436239	MMAR_1576	hypothetical protein
MMAR_1577	141.574	158.171	151.56	163.39	218.767	181.156	0.0713581	7.44613	0.0719463	0.788524	0.859085	MMAR_1577	hydrolase
MMAR_1578	3.5441	4.03322	6.32905	8.19804	5.16551	7.49268	0.937925	2.66491	11.0166	0.000902996	0.00524275	MMAR_1578	cyclase
MMAR_1579	7.77416	6.94088	9.05757	10.3129	8.38756	8.86934	0.398696	3.20183	2.97666	0.0844733	0.1688	MMAR_1579	hydrolase
MMAR_1580	4.91601	4.15828	4.78195	3.94456	3.68234	4.80705	-0.0558062	2.30966	0.0454554	0.831169	0.889898	MMAR_1580	dehydrogenase
MMAR_1581	27.705	26.638	25.3725	20.1268	20.1762	16.8134	-0.256489	4.73611	0.690886	0.405863	0.540105	MMAR_1581	membrane protein
MMAR_1582	12.1185	10.2237	19.8873	22.907	19.4602	22.6586	0.939216	4.232	15.8031	7.02874e-05	0.000708708	MMAR_1582	PucR family transcriptional regulator
MMAR_1583	68.5955	86.167	63.9656	67.6041	51.4505	44.0759	-0.234395	5.92775	0.792241	0.373423	0.508457	MMAR_1583	CoA ester lyase	citE_2
MMAR_1584	16.7678	18.2589	11.8142	11.3584	11.763	11.555	-0.59683	3.70512	9.17305	0.00245605	0.0114124	MMAR_1584	HNH endonuclease
MMAR_1585	3.20112	3.78309	4.36001	5.34655	4.11706	4.42339	0.473123	2.10166	4.12638	0.0422196	0.100422	MMAR_1584	HNH endonuclease
MMAR_1586	2.13408	1.75085	3.90995	4.15843	3.68234	4.73934	1.06099	1.86009	17.8047	2.44777e-05	0.000295937	MMAR_1586	LLM class F420-dependent oxidoreductase
MMAR_1587	23.3225	24.7308	24.9787	24.3565	26.3646	28.0298	0.0376006	4.63365	0.0336249	0.854507	0.905252	MMAR_1587	siderophore biosynthesis protein
MMAR_1588	25.609	24.6057	28.7761	31.1288	25.3161	26.6306	0.254912	4.8092	1.4692	0.225473	0.352116	MMAR_1588	hypothetical protein
MMAR_1589	4.95412	6.19052	5.85086	6.08318	3.86135	5.70978	0.0956578	2.43483	0.158351	0.69068	0.784821	MMAR_1589	camphor resistance protein CrcB
MMAR_1590	9.10796	8.78553	9.31074	9.14854	6.2651	6.52224	0.0452438	2.99631	0.0521628	0.819342	0.881942	MMAR_1590	camphor resistance protein CrcB
MMAR_1591	30.868	31.3903	43.4032	42.606	38.9715	41.9996	0.466107	5.32434	4.04066	0.0444163	0.103536	MMAR_1591	phosphoglucomutase, alpha-D-glucose phosphate	pgmA
MMAR_1592	6.1736	4.84611	12.2362	14.0436	5.34451	11.6678	1.25595	3.29711	15.8438	6.87916e-05	0.000697763
MMAR_1595	3.39167	7.47239	2.95356	3.30298	4.65407	3.47552	-0.8013	1.9952	6.14924	0.0131469	0.0411505	MMAR_1595	SAM-dependent methyltransferase
MMAR_1596	2.97247	8.16023	2.2222	3.7307	4.52621	3.2724	-0.904746	1.95729	5.84372	0.0156327	0.0470827	MMAR_1596	SAM-dependent methyltransferase
MMAR_1597	3.46788	6.78456	2.55975	2.54258	3.65677	2.48251	-1.01266	1.76857	10.3089	0.00132391	0.00702139	MMAR_1597	TetR family transcriptional regulator
MMAR_1598	3.20112	5.34635	4.27563	3.87328	2.50604	3.56579	-0.0784053	1.90625	0.0888984	0.765582	0.843447	MMAR_1598	transposase
MMAR_1599	7.65983	9.16071	2.39097	2.06733	4.78193	3.15956	-1.91788	2.08563	42.6063	6.69429e-11	5.17489e-09	MMAR_1598	transposase
MMAR_1600	8.3839	9.16071	9.92958	8.50695	6.06052	5.28098	0.0692554	2.87923	0.101475	0.750067	0.831019	MMAR_1600	hypothetical protein
MMAR_1601	3.04869	2.62628	1.96904	2.75644	1.27859	1.89574	-0.253305	1.28178	0.92457	0.336278	0.471214	MMAR_1600	hypothetical protein
MMAR_1602	14.5194	12.5999	12.0393	12.3565	16.3915	16.2717	-0.151069	3.8631	0.600669	0.438323	0.570491	MMAR_1602	oxidoreductase
MMAR_1603	9.45094	9.62969	13.1363	15.8258	15.8545	17.7838	0.602593	3.81944	7.48188	0.00623229	0.0234665	MMAR_1603	PucR family transcriptional regulator
MMAR_1604	9.41283	10.724	7.96054	7.86537	16.0591	14.0375	-0.348825	3.50057	2.40302	0.121101	0.222091	MMAR_1604	glycerol acyltransferase
MMAR_1605	4.19195	5.15876	3.9662	4.99011	11.2005	10.4943	-0.0630067	2.77718	0.0744551	0.784957	0.856104	MMAR_1605	wax ester/triacylglycerol synthase family O
MMAR_1606	102.017	106.927	81.3775	76.8952	126.376	98.7815	-0.400747	6.63029	2.02283	0.15495	0.26735	MMAR_1606	long-chain-fatty-acid--CoA ligase
MMAR_1607	152.358	155.076	121.152	113.608	204.191	158.587	-0.38911	7.21833	1.99925	0.157377	0.27035	MMAR_1607	succinate-semialdehyde dehydrogenase	putA_2
MMAR_1608	128.121	114.493	88.2692	82.1467	90.959	83.7058	-0.509562	6.56546	3.53289	0.0601627	0.130617	MMAR_1608	alkyl sulfatase
MMAR_1609	107.39	109.46	52.5733	50.7566	60.3751	51.8168	-1.06943	6.11011	15.0806	0.000103016	0.000955612	MMAR_1609	hypothetical protein
MMAR_1610	235.206	216.355	157.945	146.21	185.779	185.15	-0.570102	7.56352	4.71672	0.0298707	0.07697	MMAR_1610	hypothetical protein
MMAR_1611	1.98165	4.62725	1.82839	1.63961	2.07132	2.07628	-0.939658	1.20288	6.35255	0.0117213	0.0378015	MMAR_1611	DNA-binding transcriptional regulator
MMAR_1612	7.88848	10.3801	7.25731	5.60793	4.78193	4.33311	-0.509074	2.66737	3.10116	0.0782366	0.158854	MMAR_1612	QacE family quaternary ammonium compound efflu	mmr
MMAR_1613	2.89626	2.2511	2.16594	2.25743	2.71061	2.55022	-0.208748	1.27924	0.764226	0.382009	0.517116	MMAR_1613	hypothetical protein
MMAR_1614	5.71629	4.06448	6.27279	7.55645	12.1722	14.8499	0.507184	3.19812	4.64874	0.0310764	0.0791573	MMAR_1614	short-chain dehydrogenase/reductase
MMAR_1615	20.1976	19.572	19.4935	21.7902	32.0159	37.8245	0.0544591	4.6871	0.0646539	0.799286	0.866627	MMAR_1615	molecular chaperone Hsp70	dnaK1
MMAR_1616	35.1361	25.1998	35.4427	36.0001	38.7669	41.0292	0.244737	5.19571	1.03704	0.308511	0.443413	MMAR_1616	carbon starvation protein A	cstA
MMAR_1618	13.338	12.9438	11.5892	10.6931	10.6635	12.4577	-0.238401	3.5733	1.37821	0.240406	0.370717	MMAR_1618	multicopper oxidase	cueO
MMAR_1619	14.9005	12.5374	7.20105	7.24754	10.1009	7.58295	-0.923513	3.23723	17.3792	3.06151e-05	0.000357434	MMAR_1619	hypothetical protein
MMAR_1620	102.627	107.052	42.1093	41.4892	77.1246	54.9538	-1.3266	5.98172	17.6905	2.59923e-05	0.000310568	MMAR_1620	hypothetical protein
MMAR_1621	47.5977	44.1152	11.111	9.38616	15.4454	13.4281	-2.16187	4.32868	51.7918	6.1708e-13	7.67888e-11	MMAR_1621	transcriptional regulator
MMAR_1622	4.15384	4.65852	1.71588	1.73466	3.04305	2.45995	-1.3532	1.46887	29.6518	5.17049e-08	1.72417e-06	MMAR_1622	hypothetical protein
MMAR_1623	6.93577	7.62872	7.36983	8.74458	10.9703	10.8328	0.146	3.12196	0.487396	0.485091	0.613176	MMAR_1623	ligB	ligB
MMAR_1624	6.44036	7.03468	7.93241	6.84358	5.6258	4.08486	0.13054	2.72261	0.304265	0.581221	0.693983	MMAR_1624	3-hydroxy-2-methylbutyryl-CoA dehydrogenase
MMAR_1625	72.7112	94.0458	56.5395	50.3051	73.519	50.6433	-0.642478	5.96422	4.91797	0.0265787	0.0702978	MMAR_1625	acyl-CoA dehydrogenase	fadE22
MMAR_1626	12.0423	13.0063	9.87332	9.33864	12.121	10.5845	-0.383817	3.43336	3.49958	0.0613843	0.132761	MMAR_1626	HxlR family transcriptional regulator
MMAR_1627	5.67818	7.06594	4.07872	4.08714	7.00668	5.59694	-0.644807	2.50046	7.2142	0.00723291	0.0260431	MMAR_1627	SAM-dependent methyltransferase
MMAR_1628	7.65983	10.3175	6.80725	7.12873	6.85325	6.65765	-0.370361	2.86564	2.95559	0.0855813	0.170628	MMAR_1628	hypothetical protein
MMAR_1629	17.7586	17.2584	11.7298	9.81389	11.9676	10.2911	-0.70161	3.61672	10.6904	0.0010769	0.00597327	MMAR_1629	acetyl-CoA acetyltransferase
MMAR_1630	6.02116	6.65949	7.11667	7.62774	7.31354	6.65765	0.21649	2.79009	0.965386	0.325834	0.461138	MMAR_1630	GntR family transcriptional regulator
MMAR_1631	19.7022	42.0517	22.1376	18.202	22.7589	30.5123	-0.615358	4.61361	2.73632	0.0980906	0.189352	MMAR_1631	hypothetical protein
MMAR_1632	6.13549	7.09721	5.17576	5.39407	3.01748	3.65607	-0.325831	2.36687	2.29366	0.129904	0.234276
MMAR_1633	9.98446	12.7562	9.5639	9.1723	9.10357	8.12459	-0.282229	3.26365	1.84761	0.174061	0.291072	MMAR_1633	hypothetical protein
MMAR_1634	92.7564	109.46	65.0345	57.1249	75.7437	41.7739	-0.727249	6.18302	5.02549	0.0249769	0.0666486	MMAR_1634	cytochrome P450	cyp136A2
MMAR_1635	21.1884	17.5711	18.959	19.2238	17.8747	20.1309	-0.0203506	4.29558	0.0102341	0.919421	0.94479	MMAR_1635	TetR family transcriptional regulator
MMAR_1636	14.5956	17.8837	14.9647	16.3486	16.5705	15.7527	-0.0538416	3.96029	0.0721239	0.788269	0.859085	MMAR_1636	short chain dehydrogenase
MMAR_1637	3.73464	4.78358	6.01963	4.70496	4.29607	6.34169	0.325313	2.30072	1.63275	0.201322	0.324226	MMAR_1637	TetR family transcriptional regulator
MMAR_1638	23.8179	35.4235	19.0715	17.7505	20.7132	15.5947	-0.686869	4.41236	5.38794	0.0202764	0.056966	MMAR_1638	NAD(P)H-dependent oxidoreductase
MMAR_1639	73.1304	78.7571	64.1062	62.0912	36.3887	39.991	-0.267412	5.91855	1.11489	0.291021	0.426541	MMAR_1639	PPE family protein
MMAR_1640	28.0479	24.6995	25.9913	29.0377	29.7656	35.0034	0.0618484	4.90687	0.0774475	0.780787	0.853928	MMAR_1640	NrdH-redoxin	nrdH
MMAR_1641	42.3768	37.7371	29.1418	30.0595	27.6943	30.9637	-0.436061	5.07249	3.35339	0.0670666	0.14168	MMAR_1641	ribonucleotide reductase assembly protein NrdI	nrdI
MMAR_1642	336.995	266.13	271.727	293.276	236.744	224.487	-0.0941095	8.15293	0.154921	0.693877	0.787577	MMAR_1642	ribonucleoside-diphosphate reductase subuni	nrdE
MMAR_1643	142.831	129.532	162.249	169.973	115.508	125.773	0.286675	7.16821	1.18712	0.275912	0.411056	MMAR_1643	AsnC family transcriptional regulator
MMAR_1644	562.559	610.266	332.008	337.545	293.769	234.485	-0.808722	8.5521	11.8358	0.000581018	0.00373344	MMAR_1644	4-hydroxyacetophenone monooxygenase
MMAR_1645	28.9244	32.9223	18.2277	19.8654	21.3269	17.8064	-0.699214	4.46313	9.79833	0.0017467	0.00867739	MMAR_1645	TetR family transcriptional regulator
MMAR_1646	3.01058	2.8764	3.45988	2.68516	2.8129	2.55022	0.0585823	1.56034	0.0532349	0.817527	0.880706	MMAR_1646	polyketide cyclase
MMAR_1647	304.678	298.989	333.358	334.337	242.625	238.502	0.145441	8.18175	0.419958	0.516958	0.640797	MMAR_1647	ribonucleotide-diphosphate reductase subuni	nrdF2
MMAR_1648	78.3513	98.5793	80.0555	85.0458	82.8016	73.4598	-0.0999797	6.36575	0.138594	0.709683	0.799294	MMAR_1648	hypothetical protein
MMAR_1649	244.772	324.658	199.857	189.22	267.635	222.14	-0.549543	7.85973	4.55449	0.0328326	0.0826402	MMAR_1649	zinc-binding dehydrogenase	adh
MMAR_1650	28.8101	30.4836	39.0713	39.3506	32.1694	30.5123	0.403152	5.07877	3.35279	0.0670913	0.14168	MMAR_1650	Fe3+-citrate ABC transporter substrate-bindin	fecB
MMAR_1651	2096.32	2738.27	2149.6	2015.29	1837.59	1582.94	-0.215125	11.0164	0.770018	0.380211	0.515366	MMAR_1651	cytochrome ubiquinol oxidase subunit I	ctaD
MMAR_1652	120.423	170.552	141.686	143.383	161.588	147.845	-0.0297419	7.20589	0.0117239	0.913776	0.940709	MMAR_1652	phosphoserine phosphatase SerB	serB2
MMAR_1653	29.4961	10.7552	23.0096	15.6594	8.10627	13.3379	-0.0571163	3.98349	0.0137786	0.906557	0.936286	MMAR_1653	transcriptional regulator
MMAR_1654	12.0042	4.53346	7.22918	6.32081	3.75906	9.20787	-0.285721	2.85308	0.265998	0.606029	0.714156	MMAR_1654	oxidoreductase
MMAR_1655	21.3789	7.87884	20.2811	17.4179	11.047	26.4049	0.366654	4.24019	0.461309	0.497013	0.623881	MMAR_1655	hypothetical protein
MMAR_1656	16.4248	5.25256	16.2305	13.8297	9.12914	21.0562	0.472961	3.99523	0.697719	0.403551	0.538279	MMAR_1656	formate hydrogenlyase	hycD
MMAR_1657	8.91742	2.50122	9.42325	9.33864	4.88422	13.9698	0.71866	3.28544	1.31114	0.252188	0.384537	MMAR_1657	hypothetical protein	hycP
MMAR_1658	11.9661	4.37713	15.0209	15.1129	10.0242	25.6602	0.884409	4.01851	2.62737	0.105036	0.199216	MMAR_1658	hydrogenase	hycQ
MMAR_1659	6.02116	2.65754	8.04493	8.12675	6.16281	13.7892	0.900797	3.11777	2.97986	0.0843064	0.168547	MMAR_1659	formate hydrogenase	hycE
MMAR_1660	7.0882	5.50268	10.7172	13.2832	14.5504	19.499	0.933811	3.67383	11.6565	0.000639786	0.0040249	MMAR_1660	iron ABC transporter ATP-binding protein
MMAR_1661	11.3564	9.41084	15.8086	18.202	19.946	20.7177	0.713928	4.12879	10.4526	0.00122479	0.00658467	MMAR_1661	NUDIX hydrolase
MMAR_1662	5.37332	3.90815	7.22918	7.55645	10.2799	11.1713	0.677007	3.03056	7.32106	0.00681513	0.0250366	MMAR_1662	enoyl-CoA hydratase	echA17
MMAR_1663	35.7459	33.6727	39.6902	41.0615	40.4802	39.5848	0.21838	5.27753	0.941203	0.331969	0.466457	MMAR_1663	SAM-dependent methyltransferase
MMAR_1664	2.2103	2.28236	4.02246	4.32476	5.03765	6.27399	0.892865	2.11493	14.0825	0.000174963	0.00147792	MMAR_1664	S-adenosylmethionine-dependen
MMAR_1665	166.878	172.396	59.915	52.5863	76.5876	62.4014	-1.59256	6.48249	28.6212	8.80115e-08	2.77182e-06	MMAR_1665	Immunogenic protein MPT64/MPB64 precursor
MMAR_1666	38.7184	41.3639	27.9885	29.2753	31.0442	27.7816	-0.483884	4.95044	4.92731	0.0264355	0.0699653	MMAR_1666	hypothetical protein
MMAR_1667	17.3394	13.1314	18.9028	18.7723	18.4373	23.9901	0.307887	4.25633	1.84623	0.174222	0.29115	MMAR_1667	hypothetical protein
MMAR_1668	29.0769	22.4484	26.4976	25.7585	18.4117	22.0267	0.0213049	4.55123	0.00947575	0.922454	0.946953	MMAR_1668	acetyltransferase
MMAR_1669	12.0042	7.84757	11.758	13.4495	10.3822	11.6904	0.349037	3.67627	2.2369	0.134751	0.23963	MMAR_1669	lysophospholipase
MMAR_1670	91.9561	49.9931	60.6182	71.9527	30.3793	33.7622	-0.098062	5.97171	0.10211	0.749312	0.830512	MMAR_1670	hypothetical protein
MMAR_1671	102.665	139.099	119.83	106.147	164.708	104.13	-0.0975832	6.89783	0.0953368	0.757499	0.836508	MMAR_1671	deoxyribodipyrimidine photo-lyase	phrI
MMAR_1672	70.4628	85.8543	105.962	103.842	138.676	76.0552	0.424424	6.59582	1.69421	0.193047	0.31387	MMAR_1672	TspO and MBR s
MMAR_1673	323.275	334.882	448.884	431.502	646.558	412.436	0.419689	8.80071	2.48109	0.115223	0.21326	MMAR_1673	membrane protein
MMAR_1674	20.1976	18.4152	22.5877	21.1723	18.0537	17.5807	0.18082	4.3122	0.713056	0.398431	0.533144
MMAR_1675	34.8313	47.6482	29.3949	31.2714	36.312	28.7746	-0.443598	5.08479	3.0551	0.0804839	0.162368	MMAR_1675	MarR family transcriptional regulator
MMAR_1676	46.2258	67.3766	46.1036	42.7249	77.3803	55.834	-0.355324	5.75447	1.44027	0.230095	0.357692	MMAR_1676	hypothetical protein
MMAR_1677	26.8285	29.7332	31.3358	29.608	24.0631	24.8928	0.107086	4.77714	0.259116	0.610728	0.717938	MMAR_1677	heme-binding protein
MMAR_1678	102.284	125.092	98.6488	100.99	104.972	112.48	-0.187786	6.72135	0.461141	0.497091	0.623881	MMAR_1678	hypothetical protein
MMAR_1679	30.4488	30.4523	33.333	34.9545	44.9297	47.0775	0.165229	5.20718	0.549289	0.458608	0.58893	MMAR_1679	nucleoside-diphosphate sugar epimerase
MMAR_1680	7.65983	7.97263	10.0984	10.7881	13.6809	14.7597	0.417797	3.46416	4.13468	0.042013	0.10007	MMAR_1680	dehydrogenase
MMAR_1681	84.0295	66.9701	69.0007	69.6477	82.3668	91.0631	-0.122888	6.28406	0.210573	0.646318	0.747228	MMAR_1681	glycogen synthase
MMAR_1682	31.2491	26.8568	34.9645	33.909	38.0764	36.6509	0.245724	5.0697	1.2423	0.265029	0.398311	MMAR_1682	1,4-alpha-glucan-branching protein
MMAR_1683	12.9569	10.1925	9.81706	8.91091	10.51	10.1106	-0.304066	3.35485	2.0883	0.148431	0.258374	MMAR_1683	SAM-dependent methyltransferase
MMAR_1684	177.739	149.26	255.047	247.961	178.568	217.694	0.621364	7.73565	5.94151	0.0147883	0.0449643	MMAR_1684	electron transfer flavoprotein subunit beta	fixA
MMAR_1685	118.67	106.396	185.399	198.06	187.058	207.922	0.768793	7.43062	8.16425	0.00427241	0.0176215	MMAR_1685	electron transfer flavoprotein subunit alpha	fixB
MMAR_1688	6.36414	10.4113	5.37266	4.84754	7.36469	5.34869	-0.719481	2.62645	6.96472	0.00831322	0.0289807	MMAR_1688	hypothetical protein
MMAR_1689	65.966	74.974	66.891	66.9625	109.243	98.7363	-0.0745577	6.26506	0.0812821	0.775567	0.850224	MMAR_1689	cysteine desulfurase	iscS
MMAR_1690	213.294	233.457	101.265	87.6596	132.539	104.92	-1.24172	7.0363	18.8176	1.43831e-05	0.000191101	MMAR_1690	tRNA 2-thiouridine(34) synthase MnmA	trmU
MMAR_1691	36.127	37.5808	27.5665	24.3803	24.6512	31.4376	-0.505156	4.82685	5.16337	0.0230681	0.0630387	MMAR_1691	sensor domain-containing protein	lpqA
MMAR_1692	2.85815	3.6893	5.37266	5.8218	9.257	10.9005	0.768121	2.74727	9.78986	0.00175476	0.00870895	MMAR_1692	methionine synthase
MMAR_1693	159.98	94.8587	112.685	81.1725	165.092	144.076	-0.394498	7.03621	1.24383	0.264733	0.39831	MMAR_1693	B12-binding domain-containing radical SA
MMAR_1694	61.3549	48.3673	38.9307	32.8634	39.534	43.8502	-0.611774	5.42942	5.41112	0.0200088	0.0564317	MMAR_1694	DNA ligase (NAD(+)) LigA	ligA
MMAR_1695	14.6718	16.9458	17.1025	15.9684	20.9178	19.3636	0.0632572	4.09327	0.104839	0.746098	0.828542	MMAR_1695	TetR family transcriptional regulator
MMAR_1696	74.045	69.315	43.9939	36.0476	44.853	34.1007	-0.840914	5.56657	8.69308	0.0031942	0.0140854	MMAR_1696	membrane protein
MMAR_1698	8.65066	7.47239	5.45705	4.56239	5.29337	4.37825	-0.686383	2.50487	9.77711	0.00176698	0.00874406	MMAR_1696	membrane protein
MMAR_1700	4.00141	3.65803	6.63847	7.41388	5.90709	6.88333	0.877692	2.60985	12.6494	0.000375676	0.00266208
MMAR_1702	18.7875	13.2877	21.1531	23.8337	22.3753	26.0438	0.490049	4.50199	3.97761	0.0461089	0.106477	MMAR_1702	glutamyl-tRNA(Gln) amidotransferase subunit A	gatA
MMAR_1703	106.666	126.343	83.9935	86.3289	114.025	93.004	-0.45219	6.62376	2.81873	0.0931701	0.181407	MMAR_1703	6-phosphofructokinase	pfkA
MMAR_1704	230.252	227.298	184.021	180.737	198.667	176.191	-0.326988	7.59204	1.62269	0.202717	0.325957	MMAR_1704	aspartyl/glutamyl-tRNA amidotransferase subuni	gatB
MMAR_1705	30.2582	30.2022	21.6875	20.3169	25.3928	24.6897	-0.525617	4.64303	6.53209	0.0105945	0.0348731	MMAR_1705	oxidoreductase
MMAR_1706	61.4692	69.8778	46.7506	47.1922	56.5649	57.504	-0.483656	5.77349	3.86032	0.049441	0.111812	MMAR_1706	hypothetical protein	lppZ
MMAR_1707	77.7416	49.9306	130.772	138.915	99.0141	138.479	1.07917	6.80366	11.4307	0.000722387	0.00442451	MMAR_1707	membrane protein
MMAR_1708	22.0649	20.7914	32.1516	37.5922	25.6485	32.6112	0.703022	4.88331	9.29409	0.00229894	0.0108403	MMAR_1708	hypothetical protein	cfp6
MMAR_1709	1.41002	1.15681	1.96904	2.11486	1.66217	2.64049	0.677906	0.989306	5.3248	0.021024	0.0586466	MMAR_1708	hypothetical protein	cfp6
MMAR_1710	152.168	161.11	134.992	147.874	136.579	147.89	-0.147319	7.18069	0.319778	0.571741	0.686681	MMAR_1710	acetolactate synthase large subunit	ilvB1
MMAR_1711	134.028	118.245	92.8542	97.9963	81.3184	91.3791	-0.40243	6.69505	2.37504	0.123289	0.225132	MMAR_1711	acetolactate synthase small subunit	ilvN
MMAR_1712	282.461	345.668	250.405	283.605	339.977	349.922	-0.234226	8.26024	1.04128	0.307524	0.443216	MMAR_1712	ketol-acid reductoisomerase	ilvC
MMAR_1713	34.7932	35.1421	33.8112	36.0239	44.2137	44.1887	-0.00197807	5.2418	7.89903e-05	0.992909	0.995445	MMAR_1713	hypothetical protein
MMAR_1714	12.7283	9.09818	11.0266	11.6911	14.6271	14.4889	0.0613124	3.64986	0.0787891	0.778945	0.852803	MMAR_1714	dehydrogenase
MMAR_1715	75.1121	67.3766	79.521	80.3408	115.636	117.107	0.166091	6.50613	0.40298	0.525554	0.648773	MMAR_1715	phosphoglycerate dehydrogenase	serA1
MMAR_1716	149.31	135.222	150.406	151.961	160.284	147.777	0.087766	7.21428	0.113639	0.736039	0.820107	MMAR_1716	3-isopropylmalate dehydrogenase	leuB
MMAR_1717	174.423	189.342	158.029	146.4	161.102	117.942	-0.25694	7.1759	0.761619	0.382822	0.517942	MMAR_1717	MFS transporter
MMAR_1718	38.2229	35.6736	23.1221	22.2416	25.4184	23.2228	-0.703799	4.73388	10.695	0.00107427	0.00597052	MMAR_1718	2-hydroxyhepta-2,4-diene-1,7-dioate isomerase
MMAR_1719	64.6322	57.9032	65.7659	72.0715	62.0628	69.3524	0.169966	6.06354	0.441259	0.506515	0.632153	MMAR_1719	glutamate--tRNA ligase	gltS
MMAR_1720	30.9061	22.2921	46.1599	46.1942	24.1142	32.1824	0.79667	5.1143	9.59141	0.0019549	0.00948129	MMAR_1720	PPOX class F420-dependent enzyme
MMAR_1721	6.02116	7.37859	8.60751	9.12477	7.41583	9.14016	0.401341	2.96044	3.44083	0.0636038	0.135834	MMAR_1721	oxidoreductase
MMAR_1722	9.52715	7.47239	10.1827	11.1683	7.54369	9.47869	0.331577	3.31577	1.84226	0.174687	0.291544	MMAR_1722	MMPL family RND transporter	mmpL1_1
MMAR_1723	4.61114	3.31411	2.72852	3.70694	2.37818	2.3471	-0.287858	1.69981	1.39015	0.238379	0.368214	MMAR_1723	membrane protein	mmpS1
MMAR_1724	5.33521	5.53395	4.58505	5.4416	5.19108	4.10743	-0.114744	2.36561	0.259738	0.6103	0.717781	MMAR_1724	8-amino-7-oxononanoate synthase	bioF2_2
MMAR_1725	0.571629	0.906692	2.67227	3.30298	2.9919	5.03273	1.99369	1.50707	35.7663	2.22467e-09	1.10083e-07	MMAR_1725	IclR family transcriptional regulator
MMAR_1726	28.7339	24.9184	51.2794	65.3705	37.0791	49.2892	1.12099	5.45883	18.3969	1.79347e-05	0.000230485	MMAR_1726	3-isopropylmalate dehydratase large subunit	leuC
MMAR_1727	17.4156	18.5403	23.8816	29.0377	20.6876	27.3979	0.557622	4.52534	6.12013	0.0133651	0.0416293	MMAR_1727	3-isopropylmalate dehydratase small subunit	leuD
MMAR_1728	319.465	281.794	951.58	1065.89	847.195	975.515	1.74653	9.69301	54.4344	1.60726e-13	2.48492e-11	MMAR_1728	DNA-binding protein	hupB
MMAR_1729	44.7776	41.9892	56.1738	59.4061	64.1853	68.0886	0.413821	5.85988	2.73962	0.0978879	0.189104	MMAR_1729	NUDIX hydrolase	mutT1
MMAR_1730	216.647	181.37	236.51	258.345	245.899	253.374	0.314274	7.92296	1.78029	0.182114	0.30038	MMAR_1730	polyphosphate kinase	ppk
MMAR_1731	2.70571	3.15779	5.03511	4.60991	4.98651	5.73235	0.711827	2.14274	9.2313	0.00237912	0.0111258	MMAR_1731	2-phospho-L-lactate guanylyltransferase
MMAR_1732	11.0134	8.78553	8.38248	8.2218	5.93266	8.07945	-0.251858	3.02893	1.12085	0.289735	0.425389	MMAR_1732	glycerol-3-phosphate dehydrogenase	gpdA2
MMAR_1733	61.5073	45.4909	80.7306	87.9448	64.5944	83.5027	0.657023	6.18421	5.25704	0.0218582	0.0604119	MMAR_1733	D-alanine--D-alanine ligase A	ddlA
MMAR_1734	21.2265	20.0097	31.8984	31.8417	26.0577	27.7364	0.628544	4.71953	9.28673	0.0023082	0.0108559	MMAR_1734	membrane protein
MMAR_1735	8.68877	6.44064	10.5203	11.0971	11.8142	12.3449	0.518375	3.43107	4.7209	0.0297981	0.0768604	MMAR_1735	thiamine-monophosphate kinase	thiL
MMAR_1736	1.48624	2.12604	2.98169	3.30298	2.37818	2.95645	0.786551	1.47903	9.97949	0.00158293	0.00807612	MMAR_1736	hypothetical protein
MMAR_1737	5.52575	5.28382	8.18557	9.50497	9.00128	10.0655	0.712542	3.06472	11.2755	0.000785377	0.00471966	MMAR_1737	uracil-DNA glycosylase	ung
MMAR_1739	65.3944	67.658	27.3415	27.0179	26.2878	21.959	-1.29136	5.16814	27.574	1.51198e-07	4.28562e-06	MMAR_1739	oxidoreductase
MMAR_1740	150.339	136.348	116.426	111.683	124.918	113.112	-0.329702	6.92908	1.57648	0.209269	0.333757	MMAR_1740	50S ribosomal protein L28	rpmB2_1
MMAR_1741	26.7904	29.4206	23.2065	22.9545	27.4641	28.5038	-0.28459	4.6804	1.95893	0.161627	0.275241	MMAR_1741	dihydroxyacetone kinase
MMAR_1742	89.479	102.081	67.9037	68.0794	68.9416	69.059	-0.494454	6.21147	3.67045	0.0553852	0.121905	MMAR_1742	DNA helicase RecG	recG
MMAR_1743	12.8045	13.9756	11.336	12.0238	14.6527	14.6243	-0.197505	3.70299	1.00882	0.315185	0.45013	MMAR_1743	HNH endonuclease
MMAR_1744	145.041	116.307	112.882	97.8537	99.5767	102.46	-0.310472	6.81005	1.29382	0.255346	0.38773	MMAR_1744	2,5-diketo-D-gluconic acid reductase
MMAR_1745	101.788	136.035	69.4789	62.519	49.8139	53.1258	-0.849582	6.16364	9.63199	0.00191218	0.00933581	MMAR_1745	hypothetical protein
MMAR_1746	298.086	399.726	178.535	155.929	183.861	150.576	-1.06106	7.67769	13.6414	0.000221252	0.00176379	MMAR_1746	lipase	lipN
MMAR_1747	230.176	244.901	130.491	120.024	140.747	120.515	-0.923293	7.25557	11.2208	0.000808871	0.0048211	MMAR_1747	membrane protein
MMAR_1748	110.324	106.802	86.3001	87.4933	100.855	103.273	-0.321121	6.62409	1.53566	0.215266	0.340986	MMAR_1748	membrane protein
MMAR_1749	209.521	207.195	371.164	382.338	438.685	473.235	0.854547	8.53438	15.0846	0.000102799	0.000955612	MMAR_1749	pyruvate carboxylase	pca
MMAR_1750	2.43895	2.21983	7.79176	8.29309	10.1009	11.8709	1.7893	2.94956	46.8446	7.68446e-12	8.00125e-10	MMAR_1750	16S rRNA (guanine(966)-N(2))-methyltransferas
MMAR_1751	29.2674	19.7909	44.444	45.9803	30.814	41.3903	0.883219	5.16816	10.1844	0.0014163	0.00742649	MMAR_1751	phosphopantetheine adenylyltransferase	kdtB
MMAR_1752	4.68736	4.56472	6.8635	6.39209	6.16281	6.88333	0.518196	2.5925	6.01862	0.0141557	0.0435599	MMAR_1752	hypothetical protein
MMAR_1753	15.2816	12.9438	8.74815	10.4079	9.92187	11.1939	-0.556442	3.5256	6.68365	0.00973011	0.0325742	MMAR_1753	formyltetrahydrofolate deformylase	purU
MMAR_1754	28.1623	30.9838	18.8746	17.5604	23.0914	17.5581	-0.699448	4.44977	9.70394	0.00183873	0.00904648	MMAR_1754	membrane protein
MMAR_1755	39.5186	43.2398	27.7634	33.1961	34.3174	33.2657	-0.44087	5.12912	3.49116	0.0616973	0.133212	MMAR_1755	glycosyl transferase family 1
MMAR_1756	196.031	139.287	217.1	238.979	140.747	195.938	0.44389	7.61546	2.34237	0.125898	0.229077	MMAR_1756	hypothetical protein
MMAR_1757	54.0761	50.806	42.9813	41.3704	47.6403	46.9421	-0.314204	5.52255	1.71791	0.189963	0.31	MMAR_1757	trans-acting enoyl reductase
MMAR_1758	57.4297	80.4142	51.5044	63.8021	100.293	78.8762	-0.257711	6.13506	0.853833	0.35547	0.490695	MMAR_1758	photosystem I reaction center subunit VIII
MMAR_1759	294.465	216.699	327.057	374.734	263.415	319.071	0.457362	8.32364	3.21733	0.0728623	0.150747	MMAR_1759	long-chain-fatty-acid--AMP ligase FadD29	fadD29
MMAR_1760	55.3718	43.5525	49.7323	52.3486	40.3779	46.6035	0.045755	5.64384	0.0329535	0.855951	0.905912	MMAR_1760	chorismate--pyruvate lyase
MMAR_1761	118.785	97.7351	155.863	186.345	134.585	179.553	0.660503	7.32312	4.85522	0.0275627	0.0722635	MMAR_1761	p-hydroxybenzoic acid--AMP ligase FadD22	fadD22
MMAR_1762	395.453	269.663	643.707	785.277	595.465	915.822	1.10338	9.40179	12.4722	0.000413058	0.00284082	MMAR_1762	polyketide synthase	pks15/1
MMAR_1763	132.809	133.44	115.47	130.883	108.757	115.437	-0.111994	6.96187	0.186441	0.665895	0.763975	MMAR_1763	hypothetical protein	lppX
MMAR_1764	384.478	511.249	349.898	365.062	519.082	454.977	-0.325246	8.70185	1.96154	0.161348	0.27495	MMAR_1764	membrane protein	mmpL7
MMAR_1765	927.488	1458.21	612.005	664.564	777.741	604.56	-0.902158	9.61016	11.7706	0.000601744	0.00383283	MMAR_1765	long-chain-fatty-acid--AMP ligase FadD28	fadD28
MMAR_1766	39.4424	27.2633	30.6889	36.0001	18.6419	22.2072	0.000623575	4.90608	5.34272e-06	0.998156	0.999122	MMAR_1766	SAM-dependent methyltransferase
MMAR_1767	3574.74	5021.04	3525.87	3691.99	4794.13	4084.8	-0.252062	12.0081	0.90947	0.340255	0.475091	MMAR_1767	polyketide synthase	mas
MMAR_1768	401.703	428.771	533.272	543.471	382.299	389.416	0.374648	8.86219	3.07572	0.0794696	0.160958	MMAR_1768	phthiocerol/phthiodiolone dimycocerosy	papA5
MMAR_1769	243.895	256.406	417.774	454.243	324.506	358.949	0.801542	8.5225	12.7225	0.000361282	0.00258885	MMAR_1769	peptide ABC transporter permease	drrC
MMAR_1770	160.475	174.773	282.416	301.165	225.646	226.902	0.799658	7.92729	11.6941	0.000626989	0.00396886	MMAR_1770	antibiotic transporter	drrB
MMAR_1771	309.518	340.447	503.174	511.985	380.841	412.21	0.643236	8.78287	8.85405	0.00292439	0.0131804	MMAR_1771	daunorubicin resistance protein DrrA family AB	drrA
MMAR_1772	1298.47	1422.01	2396.38	2509.12	1919.17	2104.7	0.850532	11.0345	13.1967	0.00028045	0.002142	MMAR_1772	polyketide synthase	ppsE
MMAR_1773	916.931	1025.56	1810.33	1889.35	1734.41	1909.57	0.92948	10.7055	15.9864	6.37985e-05	0.000658278	MMAR_1773	polyketide synthase	ppsD
MMAR_1774	1634.82	1757.17	2658.48	2764.85	2365.39	2485.49	0.677045	11.2455	8.19692	0.00419616	0.0174909	MMAR_1774	polyketide synthase	ppsC
MMAR_1775	922.343	1035.72	1614.33	1686.02	1492.04	1543.38	0.753175	10.5527	11.1937	0.000820747	0.00488048	MMAR_1775	polyketide synthase	ppsB
MMAR_1776	1917.89	2314.91	2655.73	2789.26	2373.88	2244.1	0.363308	11.3029	2.27779	0.131239	0.23585	MMAR_1776	polyketide synthase	ppsA
MMAR_1777	2389.03	2956.13	2085.58	2063.84	1598.42	1587.84	-0.36533	11.0721	2.07958	0.149282	0.259324	MMAR_1777	long-chain-fatty-acid--AMP ligase FadD26	fadD26
MMAR_1778	48.055	39.8319	52.5171	50.5189	35.6983	37.6891	0.229756	5.45812	0.93902	0.33253	0.466988	MMAR_1778	thioesterase	tesA
MMAR_1780	262.721	257.532	273.134	246.012	176.215	201.558	-0.00308769	7.8333	0.000168611	0.98964	0.993339	MMAR_1780	cell division protein
MMAR_1781	144.584	183.933	123.824	121.188	117.988	117.919	-0.423218	7.01116	2.53775	0.111153	0.207501	MMAR_1781	hypothetical protein
MMAR_1782	90.6985	115.212	65.1752	64.016	68.9161	64.4099	-0.67267	6.21255	6.45787	0.0110462	0.0361301	MMAR_1782	ribonuclease III	rnc
MMAR_1783	14.4813	15.5076	10.7734	10.3604	13.7065	12.7511	-0.505575	3.63972	5.99853	0.0143178	0.0438999	MMAR_1783	formamidopyrimidine-DNA glycosylase	fpg
MMAR_1784	23.0557	23.6053	21.0406	22.6456	20.2529	23.0197	-0.0948875	4.48416	0.209081	0.647489	0.747903	MMAR_1784	hypothetical protein
MMAR_1785	26.8285	24.4181	35.7521	38.3763	41.2729	47.0549	0.532889	5.23288	4.23814	0.0395254	0.0955727	MMAR_1785	chromosome segregation protein SMC	smc
MMAR_1786	16.1199	19.7596	24.3879	24.2614	30.1748	30.2641	0.437933	4.64579	4.17743	0.0409658	0.0980907	MMAR_1786	signal recognition particle-docking protei	ftsY
MMAR_1787	191.877	169.27	166.862	153.695	126.12	121.779	-0.171973	7.25976	0.421197	0.51634	0.640186	MMAR_1787	ammonia channel protein	amt
MMAR_1788	169.964	243.869	210.012	236.199	198.309	163.914	0.108575	7.67642	0.16258	0.686792	0.781622	MMAR_1788	nitrogen regulatory protein P-II 1	glnB
MMAR_1789	51.1418	70.0341	87.7066	90.0359	109.371	92.0787	0.552325	6.43383	4.01451	0.0451102	0.104662	MMAR_1789	[protein-PII] uridylyltransferase	glnD
MMAR_1790	8.15524	7.25353	21.8844	22.0991	15.5477	20.2663	1.51432	4.14978	45.0519	1.91878e-11	1.78806e-09	MMAR_1790	hypothetical protein
MMAR_1791	1.753	2.90767	3.12233	4.27724	4.57736	5.75492	0.657559	1.94154	5.62322	0.0177241	0.0513777	MMAR_1790	hypothetical protein
MMAR_1792	219.353	238.585	218.591	212.175	239.864	195.712	-0.0882874	7.79507	0.13495	0.713354	0.802687	MMAR_1792	signal recognition particle protein	ffh
MMAR_1793	34.5264	38.55	45.2035	43.5803	55.9512	53.9608	0.280535	5.55566	1.4429	0.229671	0.357468	MMAR_1793	hypothetical protein
MMAR_1794	52.5899	45.5534	44.5003	42.8674	47.5636	42.5864	-0.167564	5.48471	0.494727	0.481826	0.610886	MMAR_1794	serine/threonine protein kinase	pknI
MMAR_1795	30.3726	28.295	21.7438	20.8397	23.7051	21.801	-0.462094	4.59193	4.24035	0.0394739	0.0954936	MMAR_1795	hypothetical protein
MMAR_1796	6.24981	5.19003	6.10402	5.65546	5.72809	6.72535	0.0422068	2.61724	0.0377303	0.845986	0.899718	MMAR_1796	TetR family transcriptional regulator
MMAR_1797	12.4234	10.3801	13.4457	14.7802	10.9447	14.1729	0.309908	3.69021	2.10132	0.147172	0.256709	MMAR_1797	D-alanyl-D-alanine carboxypeptidase	dacB
MMAR_1798	6.97388	7.62872	8.91693	8.45943	8.4387	8.46311	0.248759	3.06047	1.56004	0.211659	0.336622	MMAR_1798	hypothetical protein
MMAR_1799	32.2399	32.9536	33.3893	38.4239	36.312	37.4408	0.139691	5.18166	0.378843	0.538223	0.658552	MMAR_1799	30S ribosomal protein S16	rpsP
MMAR_1800	8.65066	7.72251	10.4359	12.2377	13.7832	15.211	0.472142	3.53328	5.02824	0.0249373	0.0666125	MMAR_1800	KH domain-containing protein
MMAR_1801	9.52715	10.7552	14.824	16.2297	15.4454	18.8671	0.613483	3.87034	8.68418	0.00320984	0.01413	MMAR_1801	ribosome maturation factor RimM	rimM
MMAR_1802	13.7572	14.5071	13.08	17.1802	17.977	18.4157	0.0992684	4.01219	0.205249	0.650517	0.750721	MMAR_1802	tRNA (guanosine(37)-N1)-methyltransferase TrmD	trmD
MMAR_1803	64.9371	44.8031	120.843	116.175	72.8797	143.467	1.11113	6.59807	10.056	0.00151851	0.00778802	MMAR_1803	hypothetical protein	lppW
MMAR_1804	72.9018	52.3693	93.0511	104.175	69.2229	76.0778	0.655162	6.37811	5.50809	0.0189287	0.0540125	rplS
MMAR_1805	153.197	150.011	166.89	174.274	151.206	164.952	0.170179	7.34113	0.422581	0.515652	0.639642	MMAR_1805	signal peptidase I	lepB
MMAR_1806	17.0346	16.8832	24.3879	24.9743	32.5785	33.6945	0.541418	4.68644	6.83072	0.00896032	0.0307228	MMAR_1806	ribonuclease HII	rnhB
MMAR_1807	52.0564	45.8974	58.2554	60.9269	46.822	51.2301	0.283231	5.74652	1.28441	0.257081	0.389612	MMAR_1807	hypothetical protein
MMAR_1808	53.5807	50.3996	39.6339	36.9743	32.0926	32.3404	-0.440704	5.31074	3.70603	0.0542161	0.120006	MMAR_1808	transcription antitermination regulator
MMAR_1809	82.5433	92.7952	67.6786	64.2774	50.8879	51.9071	-0.410212	6.04923	2.56706	0.109111	0.204212	MMAR_1809	wax ester/triacylglycerol synthase family O
MMAR_1810	8.72687	19.0405	12.2362	9.5525	14.2435	18.9122	-0.352032	3.72039	0.820948	0.364903	0.500346	MMAR_1810	epimerase	galE4
MMAR_1811	7.73605	9.87981	10.6047	9.52874	10.2543	12.4351	0.189039	3.34374	0.745764	0.387821	0.522626	MMAR_1811	sulfurtransferase FdhD	fdhD
MMAR_1815	29.6485	33.2037	38.2556	37.1644	37.7952	40.0362	0.262553	5.20595	1.3449	0.246172	0.377622	MMAR_1815	siderophore-interacting protein	viuB
MMAR_1816	16.9202	18.04	17.4119	16.4198	19.8693	23.8773	-0.0480728	4.2117	0.0571507	0.811057	0.876377	MMAR_1816	lactate 2-monooxygenase	lldD1_1
MMAR_1817	12.8807	9.81728	18.9872	15.5882	20.483	20.1535	0.608733	3.97885	7.84409	0.0050987	0.0200258	MMAR_1817	tyrosine recombinase XerC	xerC
MMAR_1818	1.82921	1.87591	2.50349	2.11486	2.73619	2.18913	0.312204	1.12776	1.51535	0.218325	0.344538	MMAR_1817	tyrosine recombinase XerC	xerC
MMAR_1819	377.313	354.391	314.399	326.733	271.854	295.961	-0.190611	8.34668	0.746022	0.387739	0.522626	MMAR_1819	30S ribosomal protein S2	rpsB
MMAR_1820	136.162	157.295	111.532	103.818	148.956	138.366	-0.446563	6.97414	2.92429	0.0872555	0.173221	MMAR_1820	elongation factor Ts	tsf
MMAR_1821	132.656	155.201	130.632	132.357	178.057	148.138	-0.130424	7.14995	0.2436	0.621618	0.727407	MMAR_1821	amidase	amiC
MMAR_1822	26.5236	27.7323	17.9745	16.8951	20.9945	16.4749	-0.638134	4.30372	8.48257	0.00358565	0.015412	MMAR_1822	MarR family transcriptional regulator
MMAR_1823	29.1912	64.5627	26.5258	21.6001	22.3753	30.9863	-0.962622	4.90473	5.33643	0.0208842	0.0583372	MMAR_1823	hypothetical protein
MMAR_1824	23.4749	58.6536	30.1544	24.9743	34.8033	41.7739	-0.575692	5.08501	1.70246	0.191967	0.312612	MMAR_1824	glycerol acyltransferase
MMAR_1825	6.85955	17.6961	11.4485	10.4317	10.3566	12.1417	-0.168655	3.48481	0.163845	0.685641	0.780661	MMAR_1825	transcriptional regulator
MMAR_1826	86.9258	70.722	101.546	109.474	139.878	150.576	0.420866	6.91673	2.33704	0.12633	0.229465	pyrH
MMAR_1827	679.096	585.441	656.646	586.243	511.002	593.546	-0.0248997	9.25996	0.012363	0.911466	0.939455	MMAR_1827	ribosome-recycling factor	frr
MMAR_1828	146.185	117.37	154.541	160.515	152.101	161.183	0.257623	7.24991	0.84363	0.358361	0.493656	MMAR_1828	phosphatidate cytidylyltransferase	cdsA
MMAR_1829	1.60056	1.59453	2.2222	2.63763	3.42662	2.82104	0.608337	1.41275	5.61549	0.0178024	0.051519
MMAR_1830	116.003	155.732	82.9809	76.8002	76.5365	60.1445	-0.766258	6.46289	7.32905	0.00678489	0.0249578	MMAR_1830	hypothetical protein
MMAR_1831	16.1581	20.4475	8.55125	7.58022	9.8963	6.95104	-1.18377	3.4036	22.853	1.74874e-06	3.36682e-05	MMAR_1831	protein disulfide oxidoreductase	mpt53
MMAR_1832	17.7586	16.1954	12.9394	12.5703	12.3	12.8188	-0.41194	3.77047	4.17761	0.0409615	0.0980907	MMAR_1832	cytochrome C biogenesis protein CcdA
MMAR_1833	54.5715	48.9301	70.379	74.1388	53.8031	59.4223	0.481765	5.94104	3.44764	0.0633421	0.135388	MMAR_1832	cytochrome C biogenesis protein CcdA
MMAR_1834	19.8927	17.7587	15.3585	14.305	20.5853	13.9923	-0.343701	4.08427	1.91597	0.166302	0.281137	mpt70
MMAR_1835	13.8334	10.9741	8.46686	7.50893	10.2032	8.35027	-0.633871	3.31677	6.8218	0.00900517	0.0308559	MMAR_1835	cytochrome C biogenesis protein DipZ	dipZ
MMAR_1836	129.036	157.077	136.933	129.885	179.079	160.393	-0.100842	7.23368	0.144695	0.703657	0.79514	MMAR_1836	1-deoxy-D-xylulose-5-phosphate reductoisomerase	dxr
MMAR_1837	353.305	491.677	278.113	263.858	373.297	263.666	-0.64077	8.33923	6.13753	0.0132342	0.0413478	MMAR_1837	zinc metalloprotease
MMAR_1838	832.178	1159.75	621.738	567.138	852.59	575.153	-0.744597	9.50127	7.60604	0.0058173	0.0222155	MMAR_1838	4-hydroxy-3-methylbut-2-en-1-yl diphosphat	ispG
MMAR_1839	363.48	487.644	331.53	309.815	440.321	352.675	-0.40834	8.51322	2.89031	0.0891137	0.175679	MMAR_1839	N-acetyltransferase GCN5
MMAR_1840	59.983	41.6453	102.924	92.0319	85.2565	113.338	0.940171	6.40882	9.74929	0.00179392	0.00886019	MMAR_1840	penicillin-binding protein
MMAR_1841	73.3591	87.9804	70.2665	68.9823	68.9416	62.8753	-0.212608	6.12947	0.669222	0.413323	0.547297	MMAR_1841	hypothetical protein
MMAR_1842	287.949	317.186	153.191	141.981	196.724	173.686	-1.03573	7.59878	15.0524	0.000104569	0.000968263	MMAR_1842	type I methionyl aminopeptidase	mapB
MMAR_1843	51.4085	61.9052	25.4287	28.0872	44.5205	34.5972	-1.08227	5.23539	19.6377	9.36032e-06	0.000135672	MMAR_1843	alpha/beta hydrolase
MMAR_1844	25.9139	35.2047	15.4148	16.705	25.3672	20.1084	-0.92866	4.46205	15.6352	7.68123e-05	0.000762444	MMAR_1844	gamma-glutamyl-gamma-aminobutyrate hydrolase
MMAR_1845	2.93436	3.25158	2.13781	1.87723	2.40375	2.41481	-0.629929	1.28416	7.50281	0.00616027	0.0232435	MMAR_1844	gamma-glutamyl-gamma-aminobutyrate hydrolase
MMAR_1846	2.05787	3.72056	2.58788	2.66139	5.16551	3.81404	-0.149972	1.75051	0.276347	0.599106	0.709309
MMAR_1847	2.82004	3.43918	2.84104	2.25743	2.60833	2.18913	-0.305638	1.41627	1.52593	0.216724	0.342755	MMAR_1847	PPE family protein
MMAR_1848	15.2816	21.2604	19.4091	18.1307	24.1654	21.7784	0.0366289	4.29664	0.0291921	0.864336	0.910184
MMAR_1849	10.518	10.724	10.9422	12.0476	9.00128	7.51525	0.11444	3.58633	0.276048	0.599303	0.709309	MMAR_1849	PPE family protein
MMAR_1850	2.70571	3.28285	3.17859	2.73268	4.6285	4.06229	-0.0272118	1.92694	0.0129097	0.909538	0.938347	MMAR_1850	hypothetical protein
MMAR_1851	12.0423	9.59843	11.8986	12.7604	11.8142	12.0063	0.190985	3.67629	0.786379	0.375197	0.510332	MMAR_1851	PE family protein
MMAR_1852	2.36273	2.09477	2.27846	2.75644	1.50874	2.09885	0.18394	1.16871	0.548393	0.458975	0.589253	MMAR_1851	PE family protein
MMAR_1854	51.7896	44.9281	33.8956	30.606	20.6109	22.3878	-0.584308	4.9952	6.39127	0.0114683	0.0371737	MMAR_1854	3-deoxy-7-phosphoheptulonate synthase	aroG_1
MMAR_1855	15.6626	13.3503	13.1363	14.8278	15.0618	14.8274	-0.0510125	3.91893	0.0646038	0.799362	0.866627	MMAR_1855	alkaline phosphatase family protein
MMAR_1856	15.5864	18.4465	11.336	12.4278	15.4965	13.5636	-0.518649	3.78962	6.29382	0.0121159	0.0388045	MMAR_1856	hypothetical protein
MMAR_1857	175.3	201.004	95.4421	97.426	98.2725	77.9509	-0.9643	6.87179	12.01	0.000529152	0.00345235	MMAR_1857	hydrogenase formation protein HypD	hypD
MMAR_1858	29.4961	33.0786	18.3402	18.3921	14.9851	14.0601	-0.768875	4.35766	14.2978	0.000156044	0.0013471	MMAR_1858	hydrogenase assembly protein HupF	hypC
MMAR_1859	81.743	91.357	61.4059	59.5487	76.5109	65.3352	-0.517245	6.1775	4.08538	0.0432558	0.101945	MMAR_1859	hydrogenase expression/formation protein HypE	hypE
MMAR_1860	15.9675	16.0703	13.1644	13.4971	18.2071	16.3395	-0.264852	3.96263	1.85694	0.172978	0.289641	MMAR_1860	phosphoheptose isomerase
MMAR_1861	9.98446	14.4133	10.9422	11.7862	17.0564	15.5044	-0.104835	3.76045	0.222996	0.636767	0.739412	MMAR_1861	hypothetical protein
MMAR_1862	40.4332	50.8998	45.7098	45.0298	76.9456	65.5835	-0.00981702	5.78138	0.00148821	0.969227	0.98193	MMAR_1862	carbamoyltransferase HypF	hypF
MMAR_1863	14.7861	19.4782	16.2868	14.3525	20.0483	17.355	-0.163633	4.07707	0.576567	0.447661	0.578953	MMAR_1863	hydantoin utilization protein C
MMAR_1864	60.1735	75.2867	63.9937	71.0022	107.018	78.786	-0.00510791	6.24907	0.000340842	0.98527	0.992468	MMAR_1864	peptidase M52	hyaD
MMAR_1865	36.5843	42.3331	44.0221	45.0298	73.4423	59.9188	0.174009	5.66829	0.493599	0.482326	0.611166	MMAR_1865	hypothetical protein
MMAR_1866	12.0042	10.255	11.0547	9.64755	18.2327	13.4507	-0.104021	3.70941	0.215542	0.642458	0.744114	MMAR_1866	hypothetical protein
MMAR_1867	14.748	16.5393	12.8831	15.802	23.2448	15.8655	-0.125069	4.05659	0.292599	0.58856	0.69978	MMAR_1867	hypothetical protein
MMAR_1868	33.3069	38.5188	27.9041	25.402	57.6645	39.0206	-0.430631	5.17561	2.73286	0.0983029	0.189547	MMAR_1868	hypothetical protein
MMAR_1869	569.762	547.892	259.182	213.862	349.362	233.356	-1.24044	8.41945	17.8286	2.41717e-05	0.000294329	MMAR_1869	hydrogenase	hyaB
MMAR_1870	274.763	259.408	139.267	118.028	189.769	138.186	-1.05389	7.46551	12.017	0.000527174	0.00344729	MMAR_1870	hydrogenase expression protein HypE	hyaA
MMAR_1871	87.3068	86.3233	63.5718	61.4259	67.8165	56.9398	-0.474112	6.11581	3.2365	0.0720144	0.149373	MMAR_1871	hydrogenase accessory protein HypB	hypB
MMAR_1872	14.5956	16.9458	12.63	12.9268	13.1439	12.8865	-0.304567	3.69395	2.40168	0.121205	0.222201	MMAR_1872	[NiFe] hydrogenase nickel incorporation protein	hypA
MMAR_1873	75.7218	66.0634	52.6577	56.412	47.5892	55.9017	-0.37823	5.88757	2.10672	0.146654	0.256242	MMAR_1873	nickel transporter	hoxN
MMAR_1874	103.122	109.272	77.6645	69.6952	103.489	87.5425	-0.527487	6.46856	3.85705	0.0495372	0.11198	MMAR_1874	transcriptional repressor
MMAR_1875	168.783	169.27	107.313	109.901	121.773	104.559	-0.638109	6.95444	5.73539	0.0166263	0.0492039	MMAR_1875	mycothione reductase	mtr
MMAR_1876	6.78333	6.65949	5.85086	8.57824	7.18568	6.09344	0.105186	2.91104	0.180738	0.67074	0.768669	MMAR_1876	long-chain acyl-CoA synthetase
MMAR_1877	2.82004	3.25158	3.17859	3.42179	2.14803	2.91131	0.11766	1.58583	0.256494	0.612539	0.719589	MMAR_1876	long-chain acyl-CoA synthetase
MMAR_1879	2.47706	1.65706	3.23485	3.37427	2.42932	3.36268	0.689063	1.45742	6.70734	0.0096017	0.0322926	MMAR_1876	long-chain acyl-CoA synthetase
MMAR_1880	6.78333	6.28431	10.7172	11.4535	11.2005	14.218	0.763825	3.41785	10.9542	0.000933929	0.005378	MMAR_1880	alpha/beta hydrolase
MMAR_1881	85.0203	92.3575	92.7979	90.0834	89.1178	89.867	0.0439934	6.45946	0.0288417	0.865145	0.910848	MMAR_1881	malate:quinone oxidoreductase	mqo
MMAR_1882	37.4608	42.1768	23.6847	21.6238	28.0011	23.4936	-0.814148	4.79111	13.1248	0.000291408	0.00220588	MMAR_1882	GCN5 family N-acetyltransferase	elaA
MMAR_1883	41.9576	47.9921	46.4412	47.5962	66.8703	60.9119	0.0638792	5.67657	0.0695916	0.791932	0.861685	MMAR_1883	hypothetical protein
MMAR_1884	18.8638	20.6976	23.0659	25.9248	30.7885	30.3769	0.308207	4.63162	1.98124	0.159259	0.272593	MMAR_1884	cob(I)alamin adenolsyltransferase/cobinamide ATP	cobO
MMAR_1885	12.614	15.6326	17.9182	19.3901	23.9864	25.0508	0.39994	4.26292	3.65059	0.0560494	0.122995	MMAR_1885	cobyrinic acid a,c-diamide synthase	cobB
MMAR_1886	11.7756	10.849	19.5216	22.4793	21.02	24.3512	0.893445	4.23282	14.9057	0.000113022	0.00102787	MMAR_1886	uroporphyrinogen-III C-methyltransferase	cysG
MMAR_1887	143.022	148.979	223.373	246.06	113.743	196.412	0.684936	7.43824	4.78782	0.0286616	0.0745289	MMAR_1887	MFS transporter	efpA
MMAR_1888	39.4805	34.7982	56.3707	58.1229	56.7694	65.4481	0.624486	5.76282	5.75617	0.0164309	0.0488236	MMAR_1888	proline--tRNA ligase	proS
MMAR_1889	9.06985	10.7552	11.9549	11.4773	19.5624	17.7838	0.238972	3.75766	1.24478	0.264553	0.398156	MMAR_1889	hypothetical protein
MMAR_1890	3.27734	3.34538	5.09137	4.34853	7.36469	6.99617	0.507904	2.36203	5.19068	0.0227083	0.0623227	MMAR_1890	hypothetical protein
MMAR_1891	159.789	194.907	165.877	149.585	138.216	118.01	-0.169226	7.24466	0.394842	0.529765	0.65192	MMAR_1891	ribosome maturation factor
MMAR_1892	198.927	259.064	175.919	195.541	203.526	147.01	-0.302157	7.58887	1.19015	0.275299	0.410455	MMAR_1892	transcription termination/antiterminatio	nusA
MMAR_1893	1123.48	1011.27	750.316	735.495	534.093	613.632	-0.522809	9.59808	5.58657	0.0180987	0.0521987	MMAR_1893	DNA-binding protein
MMAR_1894	948.981	1192.11	704.522	707.764	855.761	769.06	-0.600334	9.66249	7.17086	0.00740973	0.0265667	infB
MMAR_1895	172.746	223.609	125.512	112.04	162.125	144.843	-0.738668	7.19069	7.29429	0.00691741	0.0253357	MMAR_1895	ribosome-binding factor A	rbfA
MMAR_1896	170.727	193.563	92.4041	77.4893	148.189	125.638	-1.10056	6.94848	15.2915	9.21284e-05	0.000878578	MMAR_1896	phosphoesterase
MMAR_1897	10.0226	9.66096	5.87898	6.32081	8.71999	8.48568	-0.688428	2.94125	11.5807	0.000666404	0.00415647	MMAR_1897	MATE family efflux transporter	dinF
MMAR_1898	3.20112	3.43918	5.42892	6.10695	5.08879	6.56738	0.795775	2.42067	10.8269	0.00100035	0.00565201	MMAR_1898	glycerol-3-phosphate ABC transporter permease	ugpA
MMAR_1899	6.59279	5.8466	8.12931	9.69507	8.31084	8.28257	0.522013	3.03182	5.54268	0.0185581	0.0532148	MMAR_1899	glycerol-3-phosphate ABC transporter permease	ugpE
MMAR_1900	10.0226	8.723	10.6891	12.2377	10.5612	10.5394	0.293083	3.47387	2.03908	0.153303	0.265321	MMAR_1900	ABC transporter substrate-binding protein
MMAR_1901	14.1383	14.976	15.5554	18.5347	14.6782	16.6328	0.22793	3.97403	1.27278	0.259245	0.392018	MMAR_1901	sugar ABC transporter ATP-binding protein
MMAR_1902	40.8524	39.7068	25.935	27.3981	27.0038	29.2937	-0.594753	4.94326	7.03656	0.00798621	0.0280618	MMAR_1902	thioredoxin reductase	trxB2_2
MMAR_1903	29.2674	39.1441	44.0783	47.0259	64.3643	52.855	0.412654	5.5527	2.61611	0.105784	0.200381	MMAR_1903	enoyl-CoA hydratase	echA16_2
MMAR_1904	2.59139	2.28236	3.12233	2.85149	5.57466	3.79148	0.294871	1.75718	0.96032	0.327106	0.462555	MMAR_1904	PPE family protein
MMAR_1906	4.83979	8.41035	5.65395	4.34853	9.48715	5.01016	-0.411064	2.58099	1.62367	0.202581	0.325841	MMAR_1906	hypothetical protein
MMAR_1907	15.3578	23.4802	15.8367	14.5426	27.5153	19.0702	-0.356193	4.2311	1.85206	0.173544	0.290302	MMAR_1907	hypothetical protein
MMAR_1908	46.9117	54.808	34.7113	35.4773	54.9283	55.8791	-0.535493	5.50473	5.12573	0.0235736	0.0639748	MMAR_1908	haloacid dehalogenase
MMAR_1909	4.91601	9.66096	4.4444	4.34853	4.83307	4.37825	-0.732789	2.39425	4.40074	0.0359234	0.0883864	MMAR_1909	hypothetical protein
MMAR_1910	59.5638	89.8563	49.9292	42.6298	78.3009	45.0238	-0.691221	5.89439	4.0088	0.0452633	0.104947	MMAR_1910	hydrolase
MMAR_1911	70.6915	64.8441	46.413	41.1565	30.0469	30.3995	-0.63017	5.45661	6.15565	0.0130993	0.0410519	MMAR_1911	membrane protein
MMAR_1913	3.16302	3.28285	3.5724	3.96833	3.24762	3.56579	0.227029	1.79774	1.05793	0.303688	0.438993	MMAR_1913	hypothetical protein
MMAR_1914	12.6902	13.6629	10.4359	10.2654	9.81958	9.38841	-0.349002	3.42269	3.03955	0.0812585	0.163672	MMAR_1914	hypothetical protein	lppV_1
MMAR_1915	67.5666	67.1265	44.2752	46.4318	44.853	43.3311	-0.570284	5.64553	5.90443	0.0151029	0.0457842	MMAR_1915	metallophosphoesterase
MMAR_1916	29.3817	30.2022	17.8057	17.109	25.4184	24.3512	-0.771274	4.53702	14.195	0.00016481	0.00141084	MMAR_1916	4'-phosphopantetheinyl transferase	pptII
MMAR_1917	8.26957	10.4739	10.2671	12.8317	16.2893	17.7613	0.300089	3.73007	1.89572	0.168558	0.283917	MMAR_1917	tRNA pseudouridine(55) synthase TruB	truB
MMAR_1918	27.362	26.4191	25.7663	27.0892	22.4009	27.7364	-0.0247601	4.74571	0.0135176	0.907442	0.936821	MMAR_1918	lipid-transfer protein	ltp1
MMAR_1919	17.5681	16.0703	15.246	18.0832	18.0793	20.65	-0.0118615	4.16041	0.00338031	0.953637	0.970808	MMAR_1919	acyl-CoA dehydrogenase	fadE21
MMAR_1920	38.6421	38.0498	44.2471	49.2595	41.4008	45.1817	0.286146	5.42627	1.47624	0.224363	0.351458	MMAR_1920	DtxR family transcriptional regulator	sirR
MMAR_1921	63.489	70.6594	77.0175	86.923	84.3103	76.4614	0.289282	6.29349	1.21269	0.2708	0.405406	MMAR_1921	bifunctional riboflavin kinase/FM	ribF
MMAR_1922	32.2018	25.6062	38.2275	38.9704	29.1519	34.5746	0.418027	5.08507	3.23085	0.072263	0.149751	MMAR_1922	30S ribosomal protein S15	rpsO
MMAR_1923	17.7205	16.4455	13.8395	11.2872	19.9716	17.9644	-0.44395	3.92884	4.54283	0.033057	0.0830003	MMAR_1923	hypothetical protein	lppU
MMAR_1924	16.2724	14.1319	8.8888	8.2218	8.84785	7.87634	-0.828691	3.30691	16.1212	5.94159e-05	0.000626322	MMAR_1924	SMI1/KNR4 family protein
MMAR_1925	805.731	647.628	823.508	914.616	810.218	944.98	0.258176	9.73601	1.26773	0.260194	0.393103	MMAR_1925	polyribonucleotide nucleotidyltransferase	gpsI
MMAR_1926	82.1241	74.7864	80.1398	93.0775	99.7045	123.2	0.14279	6.57441	0.267068	0.605305	0.713555	MMAR_1926	peptidase M16	pepR
MMAR_1927	482.036	458.098	206.186	166.955	232.448	202.889	-1.33317	8.04537	23.5021	1.24775e-06	2.54641e-05	MMAR_1927	2-nitropropane dioxygenase
MMAR_1928	26333.7	25656.8	15130.1	10831.3	19502	15818.7	-1.00188	14.1267	7.58756	0.00587724	0.022344	MMAR_1928	alanine dehydrogenase	ald
MMAR_1929	11.9661	10.6927	9.00132	11.7862	7.51812	7.56038	-0.121209	3.26777	0.336908	0.561619	0.677395	MMAR_1929	AsnC family transcriptional regulator
MMAR_1930	45.6922	43.9902	63.2342	55.7229	40.3268	46.1973	0.407473	5.60148	2.88893	0.0891904	0.175697	MMAR_1930	polyketide cyclase
MMAR_1931	136.962	148.916	67.6786	60.1665	51.0158	37.9148	-1.16107	6.26554	15.2596	9.36974e-05	0.000891873	MMAR_1931	hypothetical protein
MMAR_1932	131.97	145.446	60.6182	55.4853	51.6551	40.2844	-1.2567	6.22405	19.0747	1.257e-05	0.000170564	MMAR_1932	short chain dehydrogenase	ephD_1
MMAR_1933	49.3888	61.53	35.4708	30.4634	32.7319	26.2469	-0.750915	5.20688	8.98182	0.00272679	0.0124548	MMAR_1933	oxidoreductase
MMAR_1934	4.45871	6.06546	3.71304	3.39803	2.4549	3.04672	-0.572053	1.89622	5.9434	0.0147725	0.0449428	MMAR_1934	hypothetical protein
MMAR_1935	19.7784	21.1978	13.4738	13.1406	9.20586	9.04989	-0.622984	3.68275	8.70079	0.00318072	0.0140381	MMAR_1935	(2Fe-2S) ferredoxin
MMAR_1936	32.3542	30.4836	17.1588	14.4476	13.3229	10.7425	-0.991742	4.11848	17.832	2.41293e-05	0.000294329	MMAR_1936	dihydrodipicolinate reductase
MMAR_1938	25.7233	22.7298	53.7547	55.1288	35.3658	40.6907	1.16852	5.28445	24.5133	7.38003e-07	1.67912e-05	MMAR_1938	4-hydroxy-tetrahydrodipicolinate reductase	dapB
MMAR_1939	6.97388	7.00341	10.4078	11.2159	12.0955	12.4126	0.629762	3.39768	8.85201	0.00292766	0.0131835	MMAR_1939	hypothetical protein
MMAR_1940	2.74382	3.81436	5.1195	5.56041	4.90979	4.80705	0.695443	2.25257	9.2115	0.00240499	0.0112262	MMAR_1940	hypothetical protein
MMAR_1941	4.38249	4.34587	4.66943	6.24952	5.70252	5.34869	0.326637	2.36567	2.09309	0.147966	0.257768	MMAR_1941	flavodoxin
MMAR_1942	9.60337	8.56667	11.4485	13.7347	10.152	10.5845	0.47329	3.44634	5.08912	0.0240764	0.0647536	MMAR_1942	hypothetical protein
MMAR_1943	4.80169	3.93942	5.85086	6.72477	3.86135	4.53623	0.530362	2.33159	5.69625	0.0170012	0.05003	MMAR_1943	hypothetical protein
MMAR_1944	21.4552	19.1656	18.6215	17.2753	16.008	13.6764	-0.177957	4.10071	0.819047	0.365459	0.500776	MMAR_1944	hypothetical protein
MMAR_1945	16.9202	16.9145	18.5371	17.8931	23.4749	18.6866	0.106461	4.2268	0.267334	0.605125	0.713508	MMAR_1945	hypothetical protein
MMAR_1947	10.861	14.8823	16.765	13.806	17.082	14.692	0.244598	3.93339	1.20754	0.27182	0.406575	MMAR_1947	hypothetical protein
MMAR_1948	48.5123	57.0903	42.8969	42.8199	50.6834	45.588	-0.30126	5.55113	1.6208	0.20298	0.326175	MMAR_1948	acyl-CoA dehydrogenase	fadD13_1
MMAR_1949	16.7297	20.1035	17.0462	17.3941	20.4319	14.9628	-0.0978434	4.13907	0.195198	0.658625	0.7577	MMAR_1949	PE family protein
MMAR_1950	9.22229	11.3805	11.1954	11.0495	14.9084	13.4056	0.108171	3.62051	0.269448	0.603702	0.712819	MMAR_1950	PPE family protein
MMAR_1951	64.3273	108.146	59.4087	53.513	73.4934	69.894	-0.611417	6.13898	3.98992	0.0457733	0.105864	MMAR_1951	carbamoyl-phosphate-synthetase	accA3_1
MMAR_1952	13.4905	12.256	14.9928	13.1406	15.7522	13.1799	0.12802	3.80082	0.3577	0.549786	0.66726	MMAR_1952	3-ketoacyl-ACP reductase
MMAR_1953	26.9047	22.8862	26.0476	24.6179	35.059	26.7434	0.0255785	4.76055	0.0116917	0.913894	0.940709	MMAR_1953	acyl-CoA dehydrogenase	fadE34_1
MMAR_1954	37.3083	31.9531	32.3203	31.4615	57.9202	49.6277	-0.118531	5.30891	0.254693	0.61379	0.720063	MMAR_1954	acyl-CoA dehydrogenase	fadE18_1
MMAR_1955	29.1912	33.6414	36.9054	40.9427	50.3509	49.3117	0.308855	5.36026	1.78032	0.18211	0.30038	MMAR_1955	hypothetical protein
MMAR_1956	54.9526	45.3033	44.219	48.4041	39.6619	48.409	-0.113803	5.56064	0.215558	0.642445	0.744114	MMAR_1956	thymidylate synthase	thyA
MMAR_1957	8.87931	8.19149	10.5765	12.3802	10.6635	12.4351	0.429315	3.42416	4.07521	0.0435168	0.102268	MMAR_1957	dihydrofolate reductase	dfrA
MMAR_1958	6.44036	5.81533	11.4204	11.8337	13.7832	18.5737	0.925439	3.60618	16.5252	4.80088e-05	0.000517845	MMAR_1958	hypothetical protein
MMAR_1959	9.06985	7.15974	14.0083	16.705	13.9366	16.5651	0.923543	3.83363	16.6579	4.47644e-05	0.000493279	MMAR_1959	type I restriction endonuclease subunit M	hsdM
MMAR_1960	3.58221	2.72008	6.91976	7.43764	6.59753	8.66623	1.19412	2.67988	23.1552	1.49437e-06	2.96663e-05	MMAR_1960	type I restriction endonuclease subunit S	hsdS
MMAR_1961	20.5405	16.1641	14.6553	12.7604	15.3431	15.9784	-0.4201	3.95744	4.04336	0.0443454	0.1035	thyX
MMAR_1962	246.487	260.564	332.655	348.833	262.853	309.773	0.426539	8.25038	3.38165	0.0659259	0.139883	MMAR_1962	4-hydroxy-tetrahydrodipicolinate synthase	dapA
MMAR_1963	241.38	254.593	252.993	279.422	230.07	238.84	0.102293	7.98336	0.189773	0.663106	0.761459	MMAR_1963	RNase J family beta-CASP ribonuclease
MMAR_1964	50.8369	74.38	45.6535	45.6239	76.8178	49.0635	-0.456426	5.80305	2.38209	0.122733	0.224567	MMAR_1964	SAM-dependent methyltransferase
MMAR_1965	29.3055	46.8666	25.4006	24.9506	56.4114	34.8906	-0.597931	5.1387	4.16044	0.0413786	0.0987897	MMAR_1965	3-ketoacyl-ACP reductase
MMAR_1966	34.1453	45.9599	24.3036	20.2456	34.8544	24.6446	-0.847345	4.90603	10.3053	0.0013265	0.00702784	MMAR_1966	antibiotic biosynthesis monooxygenase
MMAR_1967	530.853	664.668	927.248	931.654	931.019	722.411	0.636773	9.63645	7.52857	0.00607281	0.0230018	MMAR_1967	DNA translocase FtsK	ftsK
MMAR_1968	38.2229	49.3991	62.4748	62.9942	50.5299	45.4074	0.517465	5.679	4.26035	0.0390119	0.0946903	MMAR_1968	N-acetylglutamate synthase
MMAR_1969	9.60337	7.191	14.0646	15.802	9.76844	14.8951	0.833212	3.64945	10.1596	0.00143552	0.00748878	MMAR_1969	CDP-diacylglycerol--glycerol-3-phosphate 3	pgsA3
MMAR_1970	118.823	220.858	57.2709	52.2061	105.842	75.2202	-1.6337	6.54646	22.2974	2.33523e-06	4.23998e-05	MMAR_1970	transcriptional regulator
MMAR_1971	272.667	427.083	191.756	189.363	275.741	212.481	-0.876675	7.94878	9.89842	0.00165421	0.00833146	MMAR_1971	hypothetical protein
MMAR_1972	70.8439	97.5475	66.666	61.4259	134.278	97.4274	-0.394911	6.40031	1.90822	0.167161	0.282216	MMAR_1972	hypothetical protein
MMAR_1973	83.9152	119.277	60.3651	62.7091	88.7854	64.2971	-0.72347	6.25081	6.10197	0.0135031	0.0419177	MMAR_1973	limonene-1,2-epoxide hydrolase
MMAR_1974	8.76498	8.37908	12.4893	12.2377	16.8774	16.836	0.528633	3.66451	5.82683	0.0157835	0.0473742	MMAR_1974	glycosyl transferase
MMAR_1975	3.04869	3.22032	2.10968	2.09109	2.86404	3.02415	-0.578909	1.40764	6.58669	0.0102744	0.0339861	MMAR_1974	glycosyl transferase
MMAR_1976	5.94494	6.28431	8.04493	7.41388	5.8048	8.82421	0.336596	2.82866	1.87506	0.170897	0.286871	MMAR_1976	iron reductase
MMAR_1977	103.579	88.9496	129.872	130.266	85.6145	106.996	0.434303	6.77151	2.62933	0.104906	0.199119	MMAR_1977	DNA recombination/repair protein RecA	recA
MMAR_1978	21.6838	18.3527	27.7072	32.9585	27.1828	36.5607	0.600525	4.85486	6.10146	0.013507	0.0419177	MMAR_1978	regulatory protein RecX	recX
MMAR_1979	68.405	64.5314	57.9741	61.9962	74.0816	81.2685	-0.147929	6.06769	0.327556	0.567102	0.682717	MMAR_1979	tRNA (N6-isopentenyl adenosine(37)-C2)
MMAR_1980	51.4085	42.2393	54.1204	53.8457	56.7694	57.9328	0.20557	5.73496	0.646814	0.421254	0.554499	MMAR_1980	membrane protein
MMAR_1981	97.5581	92.5451	116.201	109.711	118.986	121.779	0.248991	6.81029	0.915709	0.338604	0.473823	MMAR_1981	ATPase involved in DNA repair
MMAR_1982	62.0027	49.5554	71.1104	69.6239	58.6618	57.0075	0.335452	6.02373	1.67173	0.196027	0.317603	MMAR_1982	serine/threonine protein kinase	pknH_2
MMAR_1983	51.8658	39.7068	53.8391	61.4734	37.2837	51.7943	0.332999	5.72401	1.36545	0.242595	0.373482	MMAR_1983	hypothetical protein
MMAR_1984	21.0741	27.701	26.4976	27.8496	39.6363	45.6557	0.155467	4.95308	0.273422	0.601046	0.710504	MMAR_1984	hypothetical protein
MMAR_1985	3.62032	3.93942	4.19124	3.99209	5.52351	6.63508	0.111457	2.26658	0.233254	0.629122	0.733496	MMAR_1985	hypothetical protein
MMAR_1986	1.71489	1.81338	2.2222	2.37624	3.78463	3.45295	0.381066	1.42462	2.32767	0.127092	0.230427	MMAR_1986	tRNA (adenosine(37)-N6)-dimethylallyltransferas	miaA
MMAR_1987	35.7078	41.02	34.1769	35.81	60.7587	54.3445	-0.132905	5.40709	0.316312	0.573832	0.688059	MMAR_1987	diaminopimelate epimerase	dapF
MMAR_1988	43.6725	56.2462	48.8603	55.4378	76.8689	73.6855	0.0616318	5.90657	0.0533396	0.817351	0.880702	MMAR_1988	GTPase HflX	hflX
MMAR_1989	112.192	95.1401	67.0035	63.0655	58.6106	46.423	-0.672569	6.10581	6.02837	0.0140777	0.0433723	MMAR_1989	acyl-CoA dehydrogenase	fadE20
MMAR_1990	10.7466	9.81728	8.83254	9.48121	8.74556	8.57596	-0.165408	3.19801	0.671502	0.412529	0.546681	MMAR_1990	membrane protein
MMAR_1991	202.547	159.922	272.909	282.725	257.176	255.135	0.61639	7.92437	6.4846	0.0108813	0.035679	MMAR_1991	membrane protein
MMAR_1992	127.245	107.49	116.961	108.998	89.4247	101.873	-0.05489	6.72357	0.0435078	0.834772	0.892686	MMAR_1992	LexA repressor	lexA
MMAR_1993	13.4523	31.7029	22.5033	19.9604	22.2986	27.8493	-0.0903299	4.44845	0.0679992	0.794273	0.863678	MMAR_1993	hypothetical protein
MMAR_1994	547.278	622.491	275.806	248.151	310.749	253.216	-1.15873	8.41817	22.2711	2.36743e-06	4.26806e-05
MMAR_1995	60.3641	86.6985	41.4061	42.3922	36.0818	32.6789	-0.811737	5.52716	9.70567	0.00183701	0.00904648
MMAR_1996	88.6788	99.9862	91.6728	80.4121	106.583	94.0421	-0.13286	6.51082	0.24246	0.622435	0.728145	MMAR_1996	hypothetical protein
MMAR_1997	204.872	183.433	132.938	142.361	119.037	122.275	-0.496115	7.20869	3.5817	0.0584193	0.127444	MMAR_1997	alpha/beta hydrolase
MMAR_1998	181.283	137.442	135.835	145.45	98.3237	107.606	-0.180132	7.14908	0.434747	0.509669	0.635001	MMAR_1998	PAC2 family protein
MMAR_1999	12.1566	9.03565	9.39512	8.86339	7.46697	9.20787	-0.212592	3.23027	0.86296	0.352912	0.487823	MMAR_1999	trypsin
MMAR_2000	166.763	110.741	101.94	100.634	83.3386	90.9051	-0.453872	6.77948	2.54119	0.110911	0.207277	MMAR_2000	NAD(P)(+) transhydrogenase	sthA
MMAR_2001	23.513	33.954	23.2346	19.7228	26.9271	20.7854	-0.421119	4.54941	2.65236	0.103396	0.196839	MMAR_2000	NAD(P)(+) transhydrogenase	sthA
MMAR_2002	393.967	609.141	307.648	283.462	383.68	274.521	-0.763038	8.45709	7.34334	0.00673118	0.0248139	MMAR_2002	dihydrofolate reductase	ideR
MMAR_2003	2995.87	5921.23	2280.48	1992.43	3034.07	1712.3	-1.06136	11.4423	8.93725	0.00279413	0.0127224	MMAR_2003	RNA polymerase sigma factor	sigB
MMAR_2004	128.274	162.892	135.301	117.624	126.785	108.599	-0.203281	6.95627	0.540177	0.46236	0.592703	MMAR_2004	membrane protein
MMAR_2005	173.432	218.138	123.206	111.778	101.188	91.1534	-0.73681	7.0013	7.3208	0.00681611	0.0250366	MMAR_2005	hypothetical protein
MMAR_2006	590.607	624.836	397.577	352.373	288.143	316.272	-0.696642	8.64065	9.54052	0.00200985	0.00969211	MMAR_2006	hypothetical protein
MMAR_2007	99.8065	109.116	168.015	171.47	107.478	161.183	0.700318	7.10281	5.78296	0.0161822	0.0481972	MMAR_2007	hypothetical protein
MMAR_2008	58.2681	61.3737	70.7728	62.2101	68.4046	96.0281	0.152362	6.1449	0.322679	0.570002	0.685238
MMAR_2009	18.0254	22.7298	16.6524	18.1307	22.1196	30.061	-0.229311	4.39785	0.95005	0.329706	0.464045	MMAR_2009	hypothetical protein
MMAR_2010	61.7741	63.9687	61.2089	55.9605	59.7358	61.4309	-0.101995	5.95066	0.161585	0.687702	0.782134	MMAR_2010	PE-PGRS family protein
MMAR_2011	861.979	1014.71	690.035	671.716	700.898	644.596	-0.462746	9.54657	4.17157	0.0411076	0.0982807	MMAR_2011	RNA polymerase sigma factor	sigA
MMAR_2012	15.3578	14.6634	26.4695	29.6793	18.0281	23.1551	0.903753	4.43492	17.2648	3.2516e-05	0.000374485	MMAR_2012	polyphosphate glucokinase	ppgK
MMAR_2013	23.4749	21.6668	19.0434	15.6594	19.8182	17.6936	-0.379763	4.21647	3.21966	0.0727586	0.150594	MMAR_2013	inositol monophosphatase	suhB
MMAR_2014	84.1819	77.5378	71.026	66.0833	77.5338	76.3711	-0.238132	6.20794	0.852122	0.355953	0.491216	MMAR_2014	hypothetical protein
MMAR_2015	192.106	192.125	77.0175	70.8358	77.9941	65.2901	-1.37781	6.62954	24.1241	9.03211e-07	1.96093e-05	MMAR_2015	hypothetical protein
MMAR_2016	247.173	255.562	88.1566	77.3705	109.908	88.0841	-1.60276	7.00455	27.7989	1.34604e-07	3.85814e-06	MMAR_2016	membrane protein
MMAR_2017	61.8503	69.9403	51.842	52.3011	55.8233	53.4417	-0.339795	5.77813	1.69556	0.19287	0.313812	MMAR_2017	deoxyuridine 5'-triphosphat	dut
MMAR_2018	17.7586	20.2911	22.5033	24.8555	23.9864	25.8633	0.315276	4.49788	1.95086	0.162494	0.276255	MMAR_2018	hypothetical protein
MMAR_2019	4.61114	5.1275	5.93524	5.77427	10.0497	8.3277	0.263415	2.70894	1.31646	0.251227	0.383406	MMAR_2019	hypothetical protein
MMAR_2020	399.493	649.129	255.328	224.579	312.539	214.67	-1.12774	8.27614	15.9376	6.54652e-05	0.000672039	MMAR_2020	DNA-binding protein
MMAR_2021	83.6103	137.223	67.8474	64.8002	85.5122	68.1111	-0.735617	6.31787	6.14026	0.0132138	0.041321	MMAR_2021	membrane protein
MMAR_2022	45.3874	45.8036	56.2582	60.6655	56.2324	58.5196	0.358636	5.77477	2.10991	0.146348	0.255853	MMAR_2022	potassium transporter TrkA	ceoC
MMAR_2023	41.7289	40.4259	51.6169	52.4437	51.5528	58.4745	0.341068	5.66824	2.02782	0.154442	0.266889	MMAR_2023	potassium transporter peripheral membran	ceoB
MMAR_2024	51.2942	52.9633	45.8505	50.2575	57.4343	51.2301	-0.11736	5.66629	0.242322	0.622534	0.728145	MMAR_2024	DNA-binding protein
MMAR_2025	17.4537	19.3844	12.7144	11.5723	21.8895	21.1691	-0.602342	4.04954	9.48492	0.00207168	0.00994328	MMAR_2025	23S rRNA methyltransferase
MMAR_2026	51.8658	55.9648	61.1246	60.2378	57.9713	64.9064	0.17042	5.88824	0.452161	0.501311	0.627653	MMAR_2026	ATP-binding protein
MMAR_2027	22.1411	25.4499	25.5131	29.9882	29.2286	29.6322	0.221579	4.75223	1.06494	0.302091	0.437363	MMAR_2027	multidrug ABC transporter permease
MMAR_2028	21.1122	19.9785	22.1095	25.4496	23.1169	23.9901	0.211648	4.51447	1.03736	0.308435	0.443413	MMAR_2028	hypothetical protein
MMAR_2029	44.892	41.4577	56.9615	62.8992	58.9942	64.8387	0.473289	5.86759	3.36269	0.066689	0.141123	MMAR_2029	membrane protein	arsB1
MMAR_2030	55.6005	59.3727	68.2694	80.2695	77.6361	81.2008	0.369544	6.21448	1.97857	0.159541	0.27278	MMAR_2030	membrane protein	arsA
MMAR_2031	79.8757	85.7918	96.8485	103.937	79.4261	82.7805	0.277323	6.49241	1.12592	0.288647	0.424036	MMAR_2031	CBS domain-containing protein
MMAR_2032	463.477	525.725	319.209	308.009	424.799	363.869	-0.657326	8.54344	8.49781	0.00355575	0.0152987	MMAR_2032	1-deoxy-D-xylulose-5-phosphate synthase	dxs1
MMAR_2033	6.59279	6.90962	3.48801	3.9208	6.23952	4.85219	-0.864301	2.33272	12.1983	0.000478328	0.00316118	MMAR_2033	PE family protein
MMAR_2035	28.5434	21.7293	40.6466	46.2417	48.5609	54.4799	0.790262	5.38988	9.11883	0.00252992	0.0117023	MMAR_2035	1-deoxy-D-xylulose-5-phosphate synthase
MMAR_2036	26.1806	20.8539	42.5031	41.6793	31.8113	41.7514	0.840451	5.16304	10.9223	0.000950119	0.00545891	MMAR_2036	membrane protein
MMAR_2037	12.1566	10.9741	16.1742	18.9149	11.4306	15.1433	0.602487	3.88223	6.87616	0.00873533	0.0301133	MMAR_2037	enoyl-CoA hydratase	echA15
MMAR_2038	21.7219	22.9799	28.2698	32.2456	31.4789	34.1458	0.436944	4.85348	3.56488	0.059014	0.128396	MMAR_2038	uroporphyrinogen decarboxylase	hemE
MMAR_2039	18.597	17.7274	21.6875	21.7426	30.3538	33.7396	0.258026	4.6097	1.49776	0.221016	0.347538	MMAR_2039	protoporphyrinogen oxidase	hemY
MMAR_2040	55.1432	66.1572	68.0162	73.8774	89.9105	79.8015	0.226039	6.1316	0.77677	0.378131	0.513228	MMAR_2040	hypothetical protein
MMAR_2041	85.4776	96.0155	66.6097	68.7922	88.7854	72.1734	-0.422722	6.25656	2.60456	0.106556	0.201501	MMAR_2041	SAM-dependent methyltransferase
MMAR_2042	133.342	149.886	77.4957	77.418	91.1636	74.7914	-0.870526	6.54133	9.89061	0.00166124	0.00835038	MMAR_2042	peptide-methionine (R)-S-oxide reductase
MMAR_2043	55.9816	47.6795	47.4257	50.1863	40.5825	47.5288	-0.0864156	5.60624	0.122749	0.726072	0.813057	MMAR_2043	membrane protein
MMAR_2044	86.3541	108.522	71.3354	67.3427	93.3116	80.14	-0.491002	6.31216	3.38134	0.0659386	0.139883	MMAR_2044	protease
MMAR_2045	11.242	9.56716	11.0547	11.6198	12.6836	12.7285	0.125984	3.55069	0.372486	0.541652	0.660388	MMAR_2045	hypothetical protein	ribD
MMAR_2046	9.87013	8.28529	8.8888	7.39012	7.18568	7.74093	-0.156844	2.97627	0.545389	0.460208	0.590349	MMAR_2046	cell division protein ZapE
MMAR_2047	7.58362	7.31606	12.1236	11.002	13.4508	12.7737	0.633849	3.45873	9.60686	0.00193852	0.00942835	MMAR_2047	hypothetical protein
MMAR_2048	5.83062	5.87786	7.90428	5.72675	5.39565	4.85219	0.215946	2.65996	0.912782	0.339377	0.474484	MMAR_2048	hypothetical protein	clpC2
MMAR_2049	29.4961	34.9233	15.696	14.8278	12.6836	12.7737	-1.07825	4.20912	24.8567	6.17528e-07	1.4519e-05	MMAR_2049	hypothetical protein
MMAR_2050	19.0543	27.232	16.6524	16.301	24.4978	19.1154	-0.491687	4.28275	4.70268	0.0301156	0.0774444	MMAR_2050	alpha/beta hydrolase
MMAR_2051	14.024	16.8207	14.7959	13.8773	21.3525	19.3636	-0.107145	4.04159	0.285283	0.593259	0.704565	MMAR_2051	hypothetical protein
MMAR_2052	9.37472	11.5056	7.65112	7.55645	9.92187	9.23044	-0.459703	3.15387	5.02361	0.0250039	0.0666859	MMAR_2052	amino acid permease
MMAR_2054	5.86873	6.06546	6.01963	7.17626	4.01478	5.32612	0.14609	2.61572	0.400478	0.526842	0.649734	MMAR_2054	hypothetical protein
MMAR_2055	22.5984	22.8862	15.1053	13.7584	15.3687	12.8865	-0.656564	4.07633	10.1163	0.00146967	0.00762793	MMAR_2055	arsenical-resistance protein	arsC
MMAR_2056	9.60337	9.19198	5.28827	5.51288	5.6258	4.06229	-0.797842	2.65223	12.6462	0.000376321	0.00266296	MMAR_2056	transcriptional regulator
MMAR_2057	83.1149	87.6677	54.2329	52.7051	50.8368	39.314	-0.675422	5.90681	6.17413	0.0129632	0.0407254	MMAR_2057	cadmium transporter	cadI
MMAR_2058	2.6676	3.31411	2.47536	2.23367	3.09419	2.43738	-0.352198	1.4403	1.82852	0.176302	0.293472	MMAR_2057	cadmium transporter	cadI
MMAR_2059	10.8228	11.193	8.66377	7.77032	5.4468	5.03273	-0.423058	2.97222	4.09561	0.0429946	0.101461	MMAR_2059	hypothetical protein
MMAR_2060	124.31	156.201	66.5535	51.6358	68.5325	43.0829	-1.24707	6.33259	10.3549	0.0012913	0.00689146	MMAR_2060	catalase
MMAR_2061	50.2272	68.6585	33.558	28.3723	59.2499	35.9062	-0.941055	5.54337	5.31616	0.0211285	0.0588414	MMAR_2061	hypothetical protein
MMAR_2062	15.6245	20.8852	24.1348	25.7347	21.2246	21.643	0.448497	4.48472	3.70569	0.0542273	0.120006	MMAR_2062	TetR family transcriptional regulator
MMAR_2063	38.8327	60.3106	35.2458	39.8734	64.0063	52.3585	-0.400784	5.54287	2.25161	0.133476	0.238227	MMAR_2063	membrane protein	dedA
MMAR_2064	62.803	59.3101	71.8699	85.8299	71.3454	68.382	0.369115	6.17739	1.89889	0.168202	0.283598	MMAR_2064	acyl-CoA synthetase
MMAR_2065	217.6	157.389	69.5352	40.2298	75.0789	42.6767	-1.77248	6.41843	13.9008	0.000192715	0.00159649	MMAR_2065	membrane protein
MMAR_2066	25.4184	23.0112	23.6566	30.2021	17.9258	19.341	0.154212	4.59449	0.442597	0.505872	0.631659	MMAR_2066	hypothetical protein
MMAR_2067	10.0607	6.62823	15.1897	15.0891	12.2745	14.6694	0.863282	3.69628	12.5259	0.000401351	0.00278977	MMAR_2067	PE family protein
MMAR_2068	2879.45	2071.1	1995.79	1889.71	1441.97	1485.6	-0.34948	10.881	2.0802	0.14922	0.25931	MMAR_2068	hypothetical protein
MMAR_2069	832.902	684.115	714.564	589.261	595.389	615.754	-0.218479	9.32573	0.909752	0.34018	0.475091	MMAR_2069	phosphoribosyltransferase
MMAR_2070	1625.49	1496.6	1729.12	1523.67	1707.25	1705.33	0.0591686	10.5737	0.055959	0.813001	0.877869	MMAR_2070	hypothetical protein
MMAR_2071	5626.81	5280.14	4744.12	4051.42	5024.07	4417.81	-0.310404	12.163	1.47124	0.22515	0.352043	MMAR_2071	AMP-dependent synthetase	fadD11_1
MMAR_2072	3733.77	3733.85	3326.86	2930.45	3951.64	4119.14	-0.255107	11.7512	1.07222	0.300445	0.436094	MMAR_2072	hypothetical protein
MMAR_2073	772.424	647.44	512.625	437.847	451.266	486.979	-0.579031	8.97954	5.70691	0.0168983	0.0498641	MMAR_2073	wax ester/triacylglycerol synthase family O
MMAR_2074	5304.64	6540.97	3343.65	3099.22	3689.45	3499.58	-0.878581	11.9489	12.0889	0.000507222	0.00333056	MMAR_2074	hypothetical protein
MMAR_2075	3164.43	3575.24	2365.24	1876.61	2667.37	2659.61	-0.667991	11.3175	7.19931	0.00729318	0.0261672	MMAR_2075	zinc metalloprotease
MMAR_2076	1283.5	1228.63	1011.58	774.774	1050.8	1133.2	-0.491904	9.95921	3.96109	0.0465635	0.107109	MMAR_2076	universal stress protein
MMAR_2077	2020.82	2265.35	1656.21	1290.32	2326.17	2159.94	-0.540684	10.8434	5.14247	0.0233474	0.0635298	MMAR_2077	universal stress protein
MMAR_2078	33.2688	33.0474	39.6058	38.7803	43.5488	41.2774	0.2412	5.25539	1.16438	0.280559	0.416246	MMAR_2078	SAM-dependent methyltransferase
MMAR_2079	45.5017	52.4005	48.6915	49.117	48.3052	49.8308	-0.0016343	5.60438	4.7543e-05	0.994499	0.996452	MMAR_2079	MFS transporter	narK3
MMAR_2080	16.9964	19.9472	9.45138	8.76834	11.7886	10.4491	-1.02063	3.61731	15.2513	9.41099e-05	0.000894131	MMAR_2080	(4Fe-4S)-binding protein	fdxA_1
MMAR_2081	5.64008	7.34733	7.03228	8.24556	8.4387	7.26699	0.23172	2.88953	1.04829	0.3059	0.441001	MMAR_2081	transcriptional regulator
MMAR_2082	3.65843	2.50122	4.05059	4.15843	4.52621	3.65607	0.424492	1.94722	3.14895	0.075976	0.1553	MMAR_2082	hypothetical protein
MMAR_2083	15.0529	16.977	23.9097	24.6179	19.5369	19.2508	0.598444	4.34224	9.00853	0.00268722	0.0122961	MMAR_2083	LuxR family transcriptional regulator
MMAR_2084	7.5074	9.75475	12.7144	12.1664	18.8209	18.1675	0.523624	3.75687	6.21701	0.0126528	0.0400215	MMAR_2084	2-nitropropane dioxygenase
MMAR_2085	50.2653	79.6638	55.6394	60.3566	72.3938	58.4068	-0.164003	5.94099	0.312932	0.575887	0.689853	MMAR_2085	DUF1990 domain-containing protein
MMAR_2086	14.5956	19.3844	14.8803	14.4238	23.9097	16.8134	-0.215132	4.07009	0.803312	0.370105	0.505157	MMAR_2086	oxidoreductase
MMAR_2087	14.5194	17.6336	25.0349	28.6813	38.4856	32.9046	0.739435	4.76635	10.6657	0.00109138	0.00602622	MMAR_2087	thioesterase
MMAR_2088	214.018	204.537	213.162	236.412	206.62	192.079	0.103185	7.71746	0.175317	0.675429	0.772654	MMAR_2088	thrS	thrS
MMAR_2089	43.2152	41.4264	45.2316	49.5447	54.8771	50.1242	0.163352	5.57911	0.477316	0.48964	0.617283	MMAR_2089	diadenosine polyphosphate hydrolase
MMAR_2090	40.5476	44.4279	43.4313	46.9308	53.931	55.1118	0.0885688	5.55154	0.142385	0.705921	0.796288	MMAR_2090	CDP-diacylglycerol--inositol 3	pgsA1
MMAR_2091	25.3422	23.3864	23.0096	24.0951	29.1263	29.9256	-0.0483443	4.68042	0.0549692	0.814632	0.878886	MMAR_2091	phosphatidylinositol mannoside acyltransferase
MMAR_2092	64.1749	58.4347	50.0417	52.515	57.4855	60.2348	-0.257458	5.80868	1.07696	0.29938	0.435043	MMAR_2092	GDP-mannose-dependent alpha-(1-2)	pimA
MMAR_2093	11.2039	10.6302	13.502	11.7624	14.9084	15.9558	0.210171	3.69819	1.01859	0.312854	0.447737	MMAR_2093	exopolyphosphatase
MMAR_2094	99.7684	100.299	127.959	115.129	104.052	129.497	0.280943	6.84013	1.13406	0.286911	0.422185	MMAR_2094	pyridoxal biosynthesis lyase PdxS	snzP
MMAR_2095	49.2363	50.2745	57.074	61.5447	46.7197	55.3826	0.253424	5.76288	1.0391	0.308031	0.443413	MMAR_2095	acyl-CoA thioesterase II	tesB2
MMAR_2096	18.1016	15.7264	30.492	32.3644	27.1061	30.738	0.894688	4.75744	16.0485	6.17416e-05	0.000641559	MMAR_2096	pyridoxal 5'-phosphate synthase subunit PdxT	snoP
MMAR_2097	4.64925	4.00195	8.6919	7.39012	9.66615	9.99776	0.895651	3.00429	14.8385	0.000117118	0.00105759	MMAR_2097	PE family protein
MMAR_2098	159.065	191.374	141.658	143.359	130.058	118.596	-0.298187	7.16704	1.282	0.257527	0.390094	MMAR_2098	transcriptional regulator
MMAR_2099	65.8517	75.2554	48.2133	42.9387	46.1316	40.3296	-0.630706	5.6444	6.53619	0.0105702	0.0348378	MMAR_2099	transcriptional regulator
MMAR_2100	1.63867	1.96971	3.48801	3.11288	3.8102	3.88175	0.860336	1.67007	12.9477	0.000320314	0.00236162	MMAR_2100	PE family protein
MMAR_2101	3.01058	2.90767	4.69756	5.67922	4.06592	4.1977	0.813012	2.03773	12.4728	0.000412926	0.00284082	MMAR_2100	PE family protein
MMAR_2103	61.1262	41.9267	39.0151	32.3407	38.7925	34.4844	-0.529979	5.39081	3.69003	0.0547386	0.120841	MMAR_2103	PE-PGRS family protein
MMAR_2104	9.22229	7.81631	17.637	16.9664	18.3094	20.8983	1.02368	3.98204	22.1494	2.52238e-06	4.42241e-05	MMAR_2104	spermidine synthase	speE
MMAR_2105	24.6182	18.3214	33.5862	36.2852	23.7562	26.3598	0.703776	4.83267	9.422	0.00214397	0.0102229	MMAR_2105	DUF350 domain-containing protein
MMAR_2106	6.09738	5.37762	8.15744	8.10299	4.75636	6.54481	0.504665	2.71636	5.00368	0.0252934	0.0673524	MMAR_2106	hypothetical protein
MMAR_2107	1.63867	1.4382	2.4191	1.94852	2.50604	2.43738	0.504471	1.12112	3.43588	0.0637944	0.136184	MMAR_2107	hypothetical protein
MMAR_2108	25.1517	20.4787	40.8716	43.3427	31.1976	42.8572	0.884769	5.16155	12.2227	0.000472126	0.0031283	MMAR_2108	hypothetical protein
MMAR_2109	8.80309	7.09721	10.9141	10.907	6.57196	9.36585	0.459136	3.18893	4.14957	0.0416451	0.0993796	MMAR_2109	crossover junction endodeoxyribonuclease RuvC	ruvC
MMAR_2110	10.861	8.03516	14.9647	18.3684	16.5705	21.4173	0.822035	3.92633	11.4032	0.000733162	0.00447439	MMAR_2110	Holliday junction branch migration protein RuvA	ruvA
MMAR_2111	18.6351	16.0703	31.7015	32.507	31.6068	36.2898	0.88829	4.86115	13.8963	0.000193174	0.00159737	MMAR_2111	Holliday junction branch migration DNA helicas	ruvB
MMAR_2112	6.05927	4.75232	9.7608	10.6218	12.121	11.6452	0.917904	3.32514	12.0208	0.000526115	0.00344575	MMAR_2112	PE family protein
MMAR_2113	2.13408	1.81338	4.02246	3.94456	4.14264	5.32612	1.01731	1.98826	16.6971	4.3847e-05	0.000485266	MMAR_2113	PE family protein
MMAR_2114	10.5942	13.0376	11.8705	13.2119	10.5612	9.88492	0.0845369	3.47759	0.167292	0.68253	0.778856	MMAR_2114	membrane protein
MMAR_2115	72.3302	171.177	49.1416	33.2436	64.0063	45.0012	-1.56371	6.0385	9.84355	0.00170428	0.00850808	MMAR_2115	hypothetical protein
MMAR_2116	4.83979	8.75427	13.5301	10.8357	15.2664	15.2787	0.835581	3.51961	8.6846	0.0032091	0.01413	MMAR_2116	PE family protein
MMAR_2117	112.611	106.271	392.823	330.084	273.337	427.85	1.72365	8.17104	42.0853	8.73775e-11	6.27887e-09	MMAR_2117	carboxylic acid reductase	fadD9
MMAR_2118	61.1262	53.6824	71.6167	64.3724	65.8986	69.0816	0.244345	5.99551	0.902779	0.342038	0.476536	MMAR_2118	aspartate aminotransferase family protein	gabT
MMAR_2119	90.6604	89.9188	87.9597	91.0101	73.34	75.6264	-0.0128886	6.42094	0.00252672	0.95991	0.974619	MMAR_2119	preprotein translocase subunit YajC	yajC
MMAR_2120	182.045	196.846	178.085	201.553	203.322	180.772	0.00284405	7.57558	0.000122605	0.991165	0.994284	MMAR_2120	protein-export membrane protein SecD	secD
MMAR_2121	200.718	216.981	218.704	248.698	240.529	241.3	0.162195	7.8792	0.481503	0.487742	0.615347	MMAR_2121	preprotein translocase subunit SecF	secF
MMAR_2122	69.5863	70.6594	75.1047	78.3923	87.8392	91.9433	0.130258	6.3269	0.250638	0.616626	0.722228	MMAR_2122	hypothetical protein
MMAR_2123	25.3422	37.2682	38.79	31.105	57.7667	51.8394	0.157514	5.30879	0.376987	0.53922	0.658631	MMAR_2123	adenine phosphoribosyltransferase	apt
MMAR_2124	512.104	654.663	615.803	618.156	637.506	522.366	0.0807374	9.20142	0.123508	0.725261	0.812713	MMAR_2124	GTP pyrophosphokinase	relA
MMAR_2125	39.7854	35.8612	37.9462	40.3724	34.8033	33.6945	0.0504531	5.25455	0.0501514	0.8228	0.884146	MMAR_2125	peptidyl-prolyl cis-trans isomerase	ppiB
MMAR_2126	67.1093	63.9999	48.2414	42.4397	37.386	36.177	-0.531965	5.56428	5.18902	0.02273	0.0623486	MMAR_2126	hypothetical protein
MMAR_2127	82.2384	82.6653	61.9122	62.02	73.9281	68.7882	-0.412058	6.14413	2.70244	0.100195	0.19225	MMAR_2127	histidine--tRNA ligase	hisS
MMAR_2128	5.22088	5.59648	6.77912	5.96437	8.28527	7.62809	0.233332	2.75402	1.21862	0.269632	0.403894	MMAR_2128	hypothetical protein
MMAR_2129	42.453	48.0859	30.4638	29.8456	34.4452	30.2415	-0.586404	5.15455	6.28897	0.0121492	0.0388865	MMAR_2129	serine recombinase
MMAR_2130	5.14466	5.06497	9.39512	8.57824	6.82768	7.62809	0.815065	2.80855	14.2445	0.000160526	0.00138112	MMAR_2130	hypothetical protein
MMAR_2133	6.70712	7.50366	7.87615	7.81784	5.24222	6.86076	0.141439	2.80651	0.425328	0.514291	0.638421	MMAR_2133	antibiotic biosynthesis monooxygenase
MMAR_2134	12.3853	11.0992	5.40079	5.41783	5.47237	6.49967	-1.11652	2.84487	28.5238	9.2554e-08	2.897e-06	MMAR_2134	transcriptional regulator
MMAR_2136	130.789	129.626	90.9414	84.7131	98.4004	82.1486	-0.568081	6.56731	4.10392	0.042784	0.101151	MMAR_2136	hypothetical protein
MMAR_2137	6.74523	7.03468	9.59203	9.12477	9.58943	8.48568	0.440435	3.05907	4.65695	0.0309282	0.0789372	MMAR_2137	cation diffusion facilitator transporter
MMAR_2138	13.7572	13.319	7.3417	4.03961	7.23683	5.03273	-1.252	2.87573	10.1725	0.00142551	0.00745181
MMAR_2139	44.2441	65.4069	23.1221	21.2911	34.7265	24.0352	-1.30422	5.01151	16.58	4.66403e-05	0.000505819	MMAR_2139	hypothetical protein
MMAR_2140	63.5271	94.7649	48.2977	39.6833	78.6334	53.1709	-0.847685	5.89091	7.16414	0.00743753	0.0266103	MMAR_2140	metal ABC transporter ATPase
MMAR_2141	61.1643	71.5349	92.7979	57.5051	65.694	38.1404	0.179483	6.01525	0.220926	0.638335	0.740852	MMAR_2141	DUF1275 family protein
MMAR_2142	11.0896	23.0425	82.5589	30.2971	56.7183	15.6398	1.7245	5.30602	6.29841	0.0120846	0.0387299
MMAR_2143	16.1962	30.6087	104.078	35.5961	60.5029	15.3239	1.57682	5.54056	4.9761	0.0256999	0.0683277
MMAR_2144	13.8715	15.4138	22.2501	23.5248	16.545	17.8967	0.643582	4.20474	10.2462	0.00136968	0.00721167	MMAR_2144	cation transporter
MMAR_2145	9.94635	12.1934	9.36699	12.2139	9.18028	10.2234	-0.0371094	3.39265	0.0284517	0.866051	0.911238	MMAR_2145	phosphodiesterase
MMAR_2146	19.7403	19.572	75.4704	21.7189	30.5583	17.4904	1.3054	5.08117	6.13566	0.0132482	0.0413663	MMAR_2146	hypothetical protein
MMAR_2147	23.2844	31.7342	103.403	50.1863	65.7963	39.9685	1.48045	5.81033	12.8085	0.00034504	0.00248995	MMAR_2147	copper-translocating P-type ATPase
MMAR_2148	9.06985	8.56667	9.02944	7.29507	8.87342	7.62809	-0.112601	3.0518	0.261696	0.608957	0.717032
MMAR_2149	24.6944	37.018	27.8478	31.2951	51.6807	37.5085	-0.0621103	5.09614	0.0552871	0.814106	0.878537	MMAR_2149	hypothetical protein
MMAR_2150	3.31545	3.06399	2.92543	3.63565	3.58006	3.22727	0.0469379	1.71456	0.0411155	0.839315	0.895855	MMAR_2150	esterase (alpha-beta hydrolase superfamily)
MMAR_2151	25.8758	33.0474	18.0308	16.9901	22.6566	13.0445	-0.751254	4.33131	7.75634	0.00535242	0.020735	MMAR_2151	hypothetical protein
MMAR_2152	5.44953	8.78553	4.78195	4.44358	6.92996	4.87475	-0.630762	2.48349	5.44503	0.0196241	0.0554387	MMAR_2152	DNA-binding protein
MMAR_2153	11.8899	15.0073	5.76647	4.01585	5.95823	3.7012	-1.46161	2.78767	19.1559	1.20462e-05	0.000165214	MMAR_2153	class II aldolase
MMAR_2154	10.2893	13.4753	5.09137	3.87328	7.46697	4.44596	-1.40844	2.73002	15.9649	6.45284e-05	0.000663757	MMAR_2154	dihydrodipicolinate synthase family protein	dapA_1
MMAR_2155	64.7465	65.6883	46.9194	43.7229	48.612	38.5467	-0.525144	5.61836	4.49882	0.0339182	0.0845649	MMAR_2155	membrane protein
MMAR_2156	15.5483	20.5725	15.5273	15.802	16.3148	14.8725	-0.207001	3.97778	0.986531	0.320592	0.455785	MMAR_2156	MxaD family protein
MMAR_2157	36.3175	44.0214	22.0251	22.5981	33.3201	28.7069	-0.848642	4.84389	14.5695	0.000135083	0.00120069	MMAR_2157	2-dehydropantoate 2-reductase	apbA_1
MMAR_2158	30.6012	27.7323	34.205	36.9031	29.5355	33.6042	0.286148	5.05121	1.64744	0.199307	0.321997	MMAR_2158	aspartate--tRNA ligase	aspS
MMAR_2159	5.25899	5.06497	8.0168	7.62774	8.28527	10.1332	0.599618	2.99943	7.74196	0.00539523	0.0208692	MMAR_2159	nitroreductase family deazaflavin-dependen
MMAR_2160	10.4418	9.69222	10.0984	10.099	11.7375	13.4958	0.00542928	3.44204	0.00070928	0.978753	0.988244	MMAR_2160	FUSC family protein
MMAR_2161	24.1228	22.1045	19.2122	21.4812	17.1331	16.9262	-0.183012	4.34697	0.814733	0.366725	0.501616	MMAR_2161	hypothetical protein
MMAR_2162	77.0175	83.1655	68.6913	71.121	59.5823	79.2599	-0.196268	6.16397	0.532888	0.465395	0.595758	MMAR_2162	hypothetical protein
MMAR_2163	63.9463	66.3761	74.289	76.5626	69.2741	85.8498	0.211012	6.19766	0.635089	0.425495	0.55864	MMAR_2163	hypothetical protein
MMAR_2164	117.984	96.4532	143.233	147.612	143.765	172.512	0.439823	7.15692	2.58837	0.107651	0.202745	MMAR_2164	hypothetical protein
MMAR_2165	215.695	168.613	174.597	166.884	168.109	194.065	-0.170375	7.51621	0.410886	0.52152	0.644885	MMAR_2165	hypothetical protein
MMAR_2166	168.326	128.688	184.246	190.028	145.274	144.934	0.333695	7.3569	1.53788	0.214934	0.340938	MMAR_2166	integrase
MMAR_2167	35.3648	41.9267	34.5144	27.1129	56.5137	43.5568	-0.327429	5.31486	1.60415	0.205317	0.328997	MMAR_2167	ATPase AAA
MMAR_2168	278.65	290.266	181.883	144.594	293.667	201.896	-0.801286	7.83974	7.5991	0.00583974	0.0222512	MMAR_2168	hypothetical protein
MMAR_2169	65.966	80.0077	55.0487	45.4338	68.7626	58.9935	-0.539103	5.92072	4.07279	0.0435791	0.102367	MMAR_2169	hypothetical protein
MMAR_2170	326.438	427.177	331.895	335.953	504.021	385.963	-0.174367	8.56383	0.530345	0.466462	0.596613	MMAR_2170	alanine--tRNA ligase	alaS
MMAR_2171	14.8243	21.7293	17.6932	17.0377	33.3712	33.1528	-0.0758535	4.53465	0.106271	0.74443	0.827649	MMAR_2171	Holliday junction resolvase RuvX
MMAR_2172	91.1939	109.397	93.9512	90.7963	117.579	104.491	-0.11885	6.66539	0.204311	0.651263	0.751242	MMAR_2172	aminodeoxychorismate lyase
[truncated: 3,073 more rows]

## Sheet: S3AUp >2x, q<0.05
Supplemental Table S3A. Gene expression tables for DespM vs. Whib6-3xFL
Gene Number	Whib6-3xFL		Whib6-3xfl (DespM)		Whib6-3xfl (DespM)/MSP-espM		DespM/Whib6-3xFL	logCPM	LR	PValue	FDR	Gene Number	Proposed function	Gene Name
	Champ1_1	Champ5_2	Champ2_1	Champ6_2	Champ4_1	Champ8_2	logFC	logCPM	LR	PValue	FDR
MMAR_0010	11.3945	10.4739	19.2966	24.7367	24.1909	24.78	1.0109	4.41198	18.0181	2.19e-05	0.000271631	MMAR_0010	hypothetical protein
MMAR_0030	6.51657	4.18954	10.464	11.8099	9.33372	13.0445	1.0618	3.31177	13.6142	0.000224483	0.00178398	MMAR_0030	hypothetical protein
MMAR_0191	1.48624	1.50073	3.0942	2.94654	2.60833	3.76891	1.01312	1.46684	14.9435	0.000110778	0.00100926	MMAR_0191	hypothetical protein
MMAR_0214	4.53493	5.40889	9.33887	11.9287	3.96363	6.86076	1.09522	2.83654	13.6777	0.000217014	0.00173816	MMAR_0214	anti-anti-sigma factor
MMAR_0218	5.94494	4.72105	13.8114	9.7426	107.095	38.998	1.14326	4.74665	8.75931	0.00308026	0.0137493	MMAR_0218	acyltransferase
MMAR_0333	6.97388	5.81533	12.7425	14.3525	12.3768	13.383	1.08589	3.49264	22.1403	2.53e-06	4.43e-05	MMAR_0333	hypothetical protein
MMAR_0335	67.4141	37.2682	170.012	180.856	132.692	378.064	1.74512	7.30618	13.4616	0.000243496	0.00192012	MMAR_0335	hypothetical protein
MMAR_0336	330.326	143.476	632.736	798.703	285.151	793.908	1.59518	8.95595	11.3808	0.000742085	0.00451804	MMAR_0336	acyl-CoA desaturase	desA3_2
MMAR_0376	3.39167	1.81338	5.68208	5.72675	3.88692	3.43038	1.14702	2.08062	19.3536	1.09e-05	0.000153081	MMAR_0376	hypothetical protein
MMAR_0475	5.52575	5.65901	12.208	12.1188	14.3714	15.7075	1.12009	3.52526	26.9839	2.05e-07	5.6e-06	MMAR_0475	hypothetical protein
MMAR_0496	21.7981	18.6966	42.6719	48.9506	43.8812	54.1188	1.17856	5.32281	20.3327	6.51e-06	9.8e-05	MMAR_0496	membrane protein
MMAR_0498	1.25758	0.937957	3.00981	2.66139	1.58545	3.15956	1.37555	1.2306	18.8278	1.43e-05	0.000190582	MMAR_0498	hypothetical protein
MMAR_0630	8.19335	7.78504	16.8775	18.4396	17.5678	18.2126	1.14495	3.90241	27.2988	1.74e-07	4.85e-06	MMAR_0630	transcriptional regulator
MMAR_0636	14.7861	10.6927	27.7072	34.0278	20.5853	32.7015	1.27851	4.63007	20.6814	5.42e-06	8.41e-05	MMAR_0636	hypothetical protein
MMAR_0651	28.1623	20.51	55.0487	57.6239	44.3671	50.6433	1.21192	5.57996	22.4064	2.21e-06	4.05e-05	MMAR_0651	RNA methyltransferase
MMAR_0652	18.9781	13.788	39.9433	42.7486	24.1909	25.096	1.3373	4.83708	32.7811	1.03e-08	4.24e-07	MMAR_0652	calcium dodecin	secE2
MMAR_0678	3.16302	1.87591	4.21937	5.86932	3.86135	6.16115	1.01176	2.22247	9.43742	0.00212603	0.0101725	MMAR_0678	site-2 protease family protein
MMAR_0701	3.50599	2.78261	6.72286	6.48714	8.69442	9.29814	1.07597	2.71771	22.1602	2.51e-06	4.41e-05	MMAR_0701	FMNH2-utilizing oxygenase
MMAR_0745	10.518	8.0039	21.7719	25.2595	16.6728	24.5995	1.34647	4.22829	25.2492	5.04e-07	1.24e-05	MMAR_0745	hypothetical protein
MMAR_0765	2.05787	1.90718	4.89447	4.96635	5.85595	7.22186	1.31571	2.2861	27.2924	1.75e-07	4.85e-06	MMAR_0765	anti-sigma-K factor RskA
MMAR_0836	12.5758	8.84806	23.2909	30.7248	19.6136	24.5092	1.33664	4.47698	24.2959	8.26e-07	1.82e-05	MMAR_0836	acylaldehyde oxidase	coxL_1
MMAR_0856	27.2477	15.8515	49.5072	47.1209	12.1722	24.938	1.16562	5.01432	10.3898	0.00126716	0.00678387	MMAR_0855	SGNH/GDSL hydrolase family protein
MMAR_0943	1.56245	2.03224	4.66943	3.68318	6.85325	5.89033	1.20297	2.14368	20.5763	5.73e-06	8.75e-05	MMAR_0943	PE family protein
MMAR_0966	53.2377	54.2764	107.341	117.268	71.8824	81.4941	1.06285	6.3108	14.8983	0.000113462	0.00103004	MMAR_0966	DUF2191 domain-containing protein
MMAR_0984	8.15524	3.53297	12.208	14.1149	13.1951	15.8881	1.17758	3.59798	12.9186	0.000325334	0.00238485	MMAR_0984	amidase	amiD
MMAR_0986	0.647847	0.65657	2.05343	2.04357	3.14533	2.66306	1.64544	0.999984	29.8568	4.65e-08	1.6e-06	MMAR_0986	hypothetical protein	fabD2
MMAR_1132	4.91601	4.34587	9.70454	11.0971	7.18568	7.71836	1.17048	3.02493	29.7463	4.92e-08	1.66e-06	MMAR_1132	WhiB family transcriptional regulator	whiB3
MMAR_1161	5.22088	4.15828	9.47951	11.8099	6.69982	8.84678	1.1859	3.25631	17.4393	2.97e-05	0.000348703	MMAR_1161	PE family protein
MMAR_1192	27.9717	16.5393	51.4481	46.6694	43.4977	50.5304	1.14165	5.37086	16.3508	5.26e-05	0.000559467	MMAR_1192	D-alanyl-D-alanine carboxypeptidase	dacC
MMAR_1217	5.37332	5.25256	10.2671	12.3565	9.10357	10.8102	1.0913	3.23768	22.8229	1.78e-06	3.39e-05	MMAR_1217	uracil phosphoribosyltransferase	upp
MMAR_1219	1.37191	1.59453	4.16311	4.03961	5.21665	6.25142	1.45956	1.99028	28.0584	1.18e-07	3.49e-06	MMAR_1219	purine-nucleoside phosphorylase	deoD
MMAR_1223	30.2964	20.3224	48.2696	66.2021	32.5529	65.087	1.17784	5.53366	9.5984	0.00194747	0.00946286	MMAR_1223	gamma-glutamylcyclotransferase
MMAR_1268	1.67678	1.18808	3.12233	3.30298	3.34991	2.68563	1.1792	1.53972	21.0874	4.39e-06	7.11e-05	MMAR_1268	TetR family transcriptional regulator
MMAR_1272	4.61114	5.90913	17.637	7.81784	15.3942	8.84678	1.27194	3.47289	8.2733	0.00402324	0.0169221	MMAR_1272	hypothetical protein
MMAR_1273	8.99363	5.62774	13.9239	15.2792	17.8236	20.3115	1.00339	3.82002	17.0363	3.67e-05	0.000420444	MMAR_1273	TIGR03089 family protein
MMAR_1367	11.5088	8.75427	30.0138	31.2476	20.2273	21.4399	1.5986	4.43887	50.6531	1.1e-12	1.25e-10
MMAR_1374	51.6372	42.9897	91.3071	111.565	72.1381	79.5984	1.10054	6.33246	15.7565	7.2e-05	0.000719275
MMAR_1395	1.63867	1.81338	4.33188	3.63565	5.11436	4.26541	1.19945	1.92899	19.3481	1.09e-05	0.000153097	MMAR_1395	oxidoreductase
MMAR_1396	2.01976	2.1573	20.5905	15.2555	23.9352	20.334	3.09695	3.94348	102.501	4.31e-24	7.33e-21	MMAR_1396	IS1380 family transposase
MMAR_1403	1.71489	2.34489	20.0279	15.707	24.2932	20.0632	3.12796	3.93417	100.14	1.42e-23	1.81e-20	MMAR_1403	IS1380 family transposase
MMAR_1404	3.23923	2.50122	7.39796	7.41388	6.52082	9.04989	1.37317	2.71251	30.9054	2.71e-08	9.87e-07	MMAR_1404	phage excisionase
MMAR_1407	0.990824	1.00049	9.02944	7.2713	11.4306	8.89191	3.0275	2.8034	87.2179	9.72e-21	6.2e-18	MMAR_1406	hypothetical protein
MMAR_1445	1.14326	1.03175	8.60751	6.48714	11.2005	9.45612	2.79322	2.80167	69.9209	6.17e-17	2.1e-14	MMAR_1444	TetR family transcriptional regulator
MMAR_1468	2.05787	1.78212	19.9998	14.5901	25.4695	20.1535	3.17177	3.92243	103.079	3.22e-24	7.33e-21
MMAR_1513	3.23923	2.84514	6.30092	8.05547	5.6258	6.58994	1.24257	2.72166	23.5993	1.19e-06	2.44e-05	MMAR_1513	PPE family protein
MMAR_1514	93.2518	79.6638	317.915	284.151	334.173	284.947	1.79995	7.8553	51.9541	5.68e-13	7.25e-11	MMAR_1514	PPE family protein
MMAR_1586	2.13408	1.75085	3.90995	4.15843	3.68234	4.73934	1.06099	1.86009	17.8047	2.45e-05	0.000295937	MMAR_1586	LLM class F420-dependent oxidoreductase
MMAR_1592	6.1736	4.84611	12.2362	14.0436	5.34451	11.6678	1.25595	3.29711	15.8438	6.88e-05	0.000697763
MMAR_1707	77.7416	49.9306	130.772	138.915	99.0141	138.479	1.07917	6.80366	11.4307	0.000722387	0.00442451	MMAR_1707	membrane protein
MMAR_1725	0.571629	0.906692	2.67227	3.30298	2.9919	5.03273	1.99369	1.50707	35.7663	2.22e-09	1.1e-07	MMAR_1725	IclR family transcriptional regulator
MMAR_1726	28.7339	24.9184	51.2794	65.3705	37.0791	49.2892	1.12099	5.45883	18.3969	1.79e-05	0.000230485	MMAR_1726	3-isopropylmalate dehydratase large subunit	leuC
MMAR_1728	319.465	281.794	951.58	1065.89	847.195	975.515	1.74653	9.69301	54.4344	1.61e-13	2.48e-11	MMAR_1728	DNA-binding protein	hupB
MMAR_1750	2.43895	2.21983	7.79176	8.29309	10.1009	11.8709	1.7893	2.94956	46.8446	7.68e-12	8e-10	MMAR_1750	16S rRNA (guanine(966)-N(2))-methyltransferas
MMAR_1762	395.453	269.663	643.707	785.277	595.465	915.822	1.10338	9.40179	12.4722	0.000413058	0.00284082	MMAR_1762	polyketide synthase	pks15/1
MMAR_1790	8.15524	7.25353	21.8844	22.0991	15.5477	20.2663	1.51432	4.14978	45.0519	1.92e-11	1.79e-09	MMAR_1790	hypothetical protein
MMAR_1803	64.9371	44.8031	120.843	116.175	72.8797	143.467	1.11113	6.59807	10.056	0.00151851	0.00778802	MMAR_1803	hypothetical protein	lppW
MMAR_1938	25.7233	22.7298	53.7547	55.1288	35.3658	40.6907	1.16852	5.28445	24.5133	7.38e-07	1.68e-05	MMAR_1938	4-hydroxy-tetrahydrodipicolinate reductase	dapB
MMAR_1960	3.58221	2.72008	6.91976	7.43764	6.59753	8.66623	1.19412	2.67988	23.1552	1.49e-06	2.97e-05	MMAR_1960	type I restriction endonuclease subunit S	hsdS
MMAR_2104	9.22229	7.81631	17.637	16.9664	18.3094	20.8983	1.02368	3.98204	22.1494	2.52e-06	4.42e-05	MMAR_2104	spermidine synthase	speE
MMAR_2113	2.13408	1.81338	4.02246	3.94456	4.14264	5.32612	1.01731	1.98826	16.6971	4.38e-05	0.000485266	MMAR_2113	PE family protein
MMAR_2117	112.611	106.271	392.823	330.084	273.337	427.85	1.72365	8.17104	42.0853	8.74e-11	6.28e-09	MMAR_2117	carboxylic acid reductase	fadD9
MMAR_2142	11.0896	23.0425	82.5589	30.2971	56.7183	15.6398	1.7245	5.30602	6.29841	0.0120846	0.0387299
MMAR_2146	19.7403	19.572	75.4704	21.7189	30.5583	17.4904	1.3054	5.08117	6.13566	0.0132482	0.0413663	MMAR_2146	hypothetical protein
MMAR_2147	23.2844	31.7342	103.403	50.1863	65.7963	39.9685	1.48045	5.81033	12.8085	0.00034504	0.00248995	MMAR_2147	copper-translocating P-type ATPase
MMAR_2235	2.05787	1.81338	3.93808	4.44358	2.37818	4.15257	1.11768	1.83935	14.0585	0.000177214	0.00149199	MMAR_2235	PE-PGRS family protein
MMAR_2307	7.92659	5.15876	13.8677	15.8971	9.46157	11.7581	1.19012	3.51491	19.4165	1.05e-05	0.000148942	MMAR_2307	hypothetical protein
MMAR_2311	28.772	30.0146	49.9573	72.7606	48.433	57.5717	1.06185	5.77515	12.3649	0.000437492	0.00295852	MMAR_2311	glycosyl transferase
MMAR_2312	3.16302	3.09526	5.54144	7.00992	7.74826	7.85377	1.00611	2.64485	16.9578	3.82e-05	0.000434292	MMAR_2312	nucleoside-diphosphate sugar epimerase
MMAR_2328	3.69654	2.65754	5.90711	7.2713	3.22205	5.41639	1.05751	2.49701	10.6726	0.00108737	0.00601709	MMAR_2328	sugar kinase
MMAR_2332	30.3726	26.1377	72.4887	97.3072	49.7883	68.6979	1.58747	6.10466	23.0149	1.61e-06	3.14e-05	MMAR_2332	acetolactate synthase	ilvB1_3
MMAR_2333	8.07903	6.00292	21.9407	32.412	11.763	16.0461	1.95107	4.29504	43.291	4.72e-11	3.88e-09	MMAR_2333	glycosyltransferase	wcaA
MMAR_2334	6.1736	4.18954	11.6736	17.109	5.11436	9.36585	1.47682	3.44602	16.978	3.78e-05	0.000430658	MMAR_2334	glucose-1-phosphate cytidylyltransferase
MMAR_2335	27.1333	20.2286	42.9532	55.8417	28.1546	35.5902	1.06163	5.34689	14.1874	0.000165477	0.00141418	MMAR_2335	lipopolysaccharide biosynthesis protein RfbH
MMAR_2336	7.01199	4.75232	14.3177	22.5743	11.7375	16.8585	1.65251	4.048	26.9865	2.05e-07	5.6e-06	MMAR_2336	CDP-glucose 4,6-dehydratase	galE6
MMAR_2337	5.60197	5.53395	10.8578	14.5664	5.47237	9.00475	1.1915	3.39102	15.4009	8.69e-05	0.000846583	MMAR_2337	polysaccharide biosynthesis protein GtrA
MMAR_2338	9.45094	7.22227	16.5962	19.3901	10.0242	14.0601	1.1123	3.9315	17.319	3.16e-05	0.000367259	MMAR_2338	hypothetical protein
MMAR_2339	30.7155	15.2262	42.8406	62.3526	17.4144	31.0089	1.1961	5.30144	8.43099	0.00368879	0.0157228	MMAR_2339	SAM-dependent methyltransferase
MMAR_2340	298.048	152.606	501.598	709.95	245.899	389.416	1.42687	8.89259	14.1709	0.000166929	0.0014242	MMAR_2340	polyketide synthase	pks5
MMAR_2341	124.463	80.8832	222.248	285.339	118.679	136.313	1.30582	7.46644	16.6286	4.55e-05	0.000499879	MMAR_2341	acyl-CoA synthetase	fadD25
MMAR_2342	228.042	129.376	352.148	464.223	131.618	203.634	1.19175	8.19735	11.6313	0.000648515	0.00406477	MMAR_2342	MMPL family RND transporter
MMAR_2344	207.54	111.648	310.714	347.335	277.25	367.525	1.04398	8.20862	10.7204	0.00105962	0.00590906	MMAR_2344	polyketide synthase	pks5_1
MMAR_2348	24.2752	30.0146	52.4327	60.6655	50.0696	45.5654	1.05822	5.36321	18.4195	1.77e-05	0.000228342	MMAR_2348	hypothetical protein
MMAR_2352	10.0226	5.31509	17.9745	25.9961	6.69982	13.9923	1.52161	4.07471	12.3088	0.000450828	0.00302252	MMAR_2352	hypothetical protein
MMAR_2354	58.8778	38.8002	96.2578	122.804	34.5475	52.7873	1.16561	6.25592	11.173	0.000829963	0.00491809	MMAR_2354	hypothetical protein
MMAR_2415	39.1376	28.764	61.1808	78.2972	70.3225	93.681	1.03912	6.14203	12.3702	0.000436244	0.0029558	MMAR_2415	tryptophan synthase subunit alpha	trpA
MMAR_2459	23.0938	12.4748	36.6804	42.2496	15.5732	21.0111	1.15168	4.85805	13.2068	0.000278936	0.00213951	MMAR_2459	PE family protein
MMAR_2476	14.748	10.6927	25.9913	26.3763	23.9864	27.5333	1.04347	4.53929	17.8895	2.34e-05	0.000289575	MMAR_2476	ABC transporter ATP-binding protein
MMAR_2591	58.6111	28.5139	87.7066	117.885	63.8784	101.354	1.23914	6.56204	9.40901	0.00215921	0.0102764	MMAR_2591	PPE family protein
MMAR_2634	5.86873	5.78407	10.8297	12.7367	9.12914	11.1713	1.01646	3.27485	13.9236	0.000190393	0.00158464	MMAR_2634	wax ester/triacylglycerol synthase family O
MMAR_2635	16.9202	12.2872	26.4695	32.1743	18.4884	29.1582	1.00708	4.61668	12.1221	0.000498282	0.0032803	MMAR_2635	hypothetical protein
MMAR_2725	1.14326	1.15681	3.17859	3.06535	3.34991	4.46852	1.43695	1.57492	29.0815	6.94e-08	2.26e-06	MMAR_2725	urease accessory protein UreF	ureF
MMAR_2728	233.072	213.291	459.883	498.845	281.853	652.608	1.10291	8.61712	9.64301	0.00190073	0.00928883	MMAR_2728	NADH dehydrogenase	ndh
MMAR_2844	29.8009	29.1392	68.6913	69.9566	33.7548	37.486	1.23409	5.46673	25.4087	4.64e-07	1.16e-05	MMAR_2844	8-oxoguanine deaminase
MMAR_2975	8.76498	9.00439	16.7368	20.6258	20.1762	22.1169	1.07242	4.11581	23.6602	1.15e-06	2.38e-05	MMAR_2975	membrane protein
MMAR_3033	63.6033	51.9628	159.239	138.796	134.687	157.166	1.36692	6.95572	25.0057	5.72e-07	1.38e-05	MMAR_3033	DUF389 domain-containing protein
MMAR_3051	8.49822	7.31606	16.3149	15.5882	13.5786	21.2819	1.01326	3.79648	13.0971	0.000295754	0.00223215	MMAR_3051	RNA polymerase sigma factor SigC	sigC
MMAR_3069	5.71629	3.06399	8.49499	9.19606	5.70252	10.404	1.01614	2.92639	8.5806	0.00339763	0.0147929	MMAR_3069	hypothetical protein
MMAR_3105	0.876498	1.31314	2.64414	2.28119	2.19918	2.75333	1.14904	1.15414	14.0397	0.000178993	0.00149954	MMAR_3105	PE family protein
MMAR_3191	41.4622	29.2955	81.4338	75.7309	65.7707	87.565	1.15181	6.06793	15.8475	6.87e-05	0.000697763	MMAR_3191	cell division protein FtsQ	ftsQ
MMAR_3192	82.3908	60.5295	153.529	163.177	150.081	179.057	1.14819	7.13817	16.6169	4.57e-05	0.000501873	MMAR_3192	UDP-N-acetylmuramate--L-alanine ligase	murC
MMAR_3193	32.2399	26.7005	58.8461	60.6893	63.6227	79.8015	1.02051	5.82282	14.5492	0.000136547	0.00120948	MMAR_3193	undecaprenyldiphospho-muramoylpentapeptide beta	murG
MMAR_3194	48.8934	34.9858	98.3956	96.7369	74.056	94.2001	1.21849	6.3041	17.7173	2.56e-05	0.000308389	MMAR_3194	cell division protein FtsW	ftsW
MMAR_3195	10.6704	9.81728	25.7663	26.6852	27.413	36.6058	1.35667	4.60921	29.101	6.87e-08	2.25e-06	MMAR_3195	UDP-N-acetylmuramoyl-L-alanine--D-glutamat	murD
MMAR_3197	25.7995	21.4792	54.3173	55.3189	61.8838	76.3034	1.21392	5.7308	20.4005	6.28e-06	9.54e-05	MMAR_3197	UDP-N-acetylmuramoyl-tripeptide--D-alanyl-D	murF
MMAR_3198	28.5434	22.4797	66.3847	70.4556	77.8406	93.7713	1.42377	6.01226	23.9721	9.77e-07	2.1e-05	MMAR_3198	UDP-N-acetylmuramoyl-L-alanyl-D-glutamate--2, 6	murE
MMAR_3235	5.48764	3.93942	10.6891	11.6198	12.2745	16.5426	1.24764	3.45571	23.3516	1.35e-06	2.71e-05	MMAR_3235	hypothetical protein
MMAR_3307	8.91742	7.25353	17.8339	19.5802	24.0119	30.9637	1.21215	4.25959	23.3714	1.34e-06	2.7e-05	MMAR_3307	hypothetical protein	cobC
MMAR_3352	1.63867	2.72008	19.1278	14.7802	23.9097	20.4017	2.94653	3.87529	86.153	1.67e-20	9.44e-18	MMAR_3352	IS1380 family transposase
MMAR_3409	270.114	141.006	411.023	414.892	289.754	468.676	1.00656	8.47028	8.81716	0.0029841	0.0133904	MMAR_3409	diguanylate cyclase
MMAR_3416	12.9569	8.66047	116.567	114.535	100.906	228.278	3.41929	6.77269	75.3401	3.96e-18	1.56e-15	MMAR_3416	sulfite reductase	nirA
MMAR_3417	3.77275	2.84514	28.2979	29.703	25.265	60.3928	3.13357	4.77847	67.0167	2.69e-16	7.63e-14	MMAR_3417	phosphoadenosine phosphosulfate reductase	cysH_1
MMAR_3418	1.18137	0.625305	7.76363	7.69903	8.79671	20.6049	3.1098	3.08654	53.3887	2.74e-13	3.68e-11	MMAR_3418	sirohydrochlorin chelatase
MMAR_3419	5.33521	4.18954	9.31074	10.9307	10.9959	14.3986	1.0925	3.26211	21.864	2.93e-06	5.03e-05	MMAR_3419	LysR family transcriptional regulator
MMAR_3465	42.453	42.7083	80.3086	97.5448	96.0478	139.156	1.06244	6.49484	13.7217	0.000211996	0.0017114	MMAR_3465	hypothetical protein
MMAR_3617	2.05787	1.50073	3.99433	4.01585	2.78733	3.54322	1.18055	1.70865	21.3497	3.83e-06	6.42e-05	MMAR_3617	sugar ABC transporter permease	uspA
MMAR_3639	2.78193	2.81387	10.5484	10.5268	11.3795	11.8032	1.91156	3.14925	69.7588	6.7e-17	2.14e-14	MMAR_3639	formate dehydrogenase H FdhF	fdhF
MMAR_3667	38.5659	30.7337	67.5099	71.121	42.1424	42.7895	1.00087	5.63134	16.6706	4.45e-05	0.000491027	MMAR_3667	glycine--tRNA ligase	glyS
MMAR_3685	9.06985	8.723	17.4682	18.4396	11.4306	14.0826	1.01344	3.76173	22.3759	2.24e-06	4.1e-05	MMAR_3685	antitoxin VapB
MMAR_3687	5.14466	7.9101	13.8677	12.7842	8.2597	10.8554	1.02389	3.40762	16.7534	4.26e-05	0.000475213	MMAR_3687	DNA-directed RNA polymerase sigma-70 factor
MMAR_3688	10.4799	20.7288	31.6453	30.9625	22.8612	28.3232	1.00183	4.69771	11.1123	0.000857583	0.00504658	MMAR_3688	hypothetical protein	cfp2
MMAR_3756	29.0769	17.6336	44.0502	52.1348	46.8476	56.0822	1.0434	5.48116	12.9932	0.000312626	0.00232171	MMAR_3756	membrane protein
MMAR_3776	2.36273	1.46947	4.95072	6.15447	2.91519	4.60393	1.54695	2.0211	25.8684	3.66e-07	9.51e-06	MMAR_3776	resuscitation-promoting factor RpfE	rpfE
MMAR_3818	90.6985	105.739	175.329	219.232	165.475	169.375	1.0061	7.3461	12.5029	0.000406332	0.0028189	MMAR_3818	DUF5130 domain-containing protein
MMAR_3860	8.68877	7.09721	15.6398	19.4377	9.23143	11.4873	1.1547	3.72845	24.4904	7.47e-07	1.68e-05	MMAR_3860	hypothetical protein
MMAR_3960	12.6521	15.2262	46.5537	34.5031	300.315	107.041	1.53898	6.32027	14.7892	0.000120222	0.00108178	MMAR_3960	hypothetical protein
MMAR_4078	9.60337	7.59745	18.1433	17.3228	15.5732	20.1986	1.04616	4.00696	21.6544	3.26e-06	5.53e-05	MMAR_4078	adenylate/guanylate cyclase domain-containin
MMAR_4176	13.7572	12.4123	25.063	27.7308	25.1627	29.5645	1.01333	4.54369	20.0405	7.58e-06	0.000112453	MMAR_4176	amidase	amiB2
MMAR_4231	14.6718	14.9135	42.925	42.1308	34.6754	41.6837	1.52319	5.07393	42.8986	5.77e-11	4.6e-09	MMAR_4231	dihydropteroate synthase	folP2
MMAR_4340	10.7085	8.50414	18.1714	20.2931	21.2758	25.2991	1.00352	4.24111	16.5072	4.85e-05	0.000521674	MMAR_4340	cyclase
MMAR_4377	5.48764	3.47044	10.1265	10.0753	10.3822	11.7807	1.17942	3.24295	19.3417	1.09e-05	0.000153188	MMAR_4377	PE family protein
MMAR_4482	9.03174	11.1304	26.6101	24.6416	24.8558	19.5216	1.3437	4.34081	31.1333	2.41e-08	8.84e-07	MMAR_4482	SAM-dependent methyltransferase
MMAR_4642	7.5074	6.06546	11.2235	16.3486	8.6177	12.2772	1.02532	3.35641	13.3766	0.00025478	0.00199676	MMAR_4642	pyridoxamine 5'-phosphate oxidase	pdxH
MMAR_4804	2.43895	4.06448	7.39796	6.81982	3.91249	5.68721	1.11708	2.54861	17.5235	2.84e-05	0.00033437	MMAR_4802	hypothetical protein
MMAR_4848	3.20112	2.43869	6.63847	7.39012	3.24762	7.92147	1.31802	2.50484	14.504	0.000139859	0.00123241	MMAR_4843	hypothetical protein
MMAR_4918	10.2512	7.12847	15.7523	24.2614	9.257	13.3604	1.20523	4.04837	12.3916	0.000431275	0.00294166	MMAR_4918	TetR family transcriptional regulator
MMAR_4969	2.85815	2.12604	16.2024	20.1743	12.9649	12.3449	2.87448	3.51083	120.181	5.77e-28	2.95e-24	MMAR_4969	acyl carrier protein
MMAR_4999	4.19195	2.31363	6.38531	9.14854	9.35929	12.706	1.26646	3.14114	18.2062	1.98e-05	0.000250957	MMAR_4999	PE family protein
MMAR_5019	18.5589	16.508	52.5171	49.8061	60.7331	48.8152	1.54524	5.44168	36.0183	1.95e-09	9.97e-08	MMAR_5019	hypothetical protein
MMAR_5020	20.9597	25.7938	54.683	52.111	71.6522	56.9624	1.19081	5.59093	22.1812	2.48e-06	4.39e-05	MMAR_5020	carboxylate--amine ligase	gcs2
MMAR_5035	44.6252	46.3351	104.331	108.571	76.9968	64.9516	1.22678	6.32843	20.2733	6.71e-06	0.000100738	MMAR_5035	nitroreductase family deazaflavin-dependen
MMAR_5036	21.6838	23.2926	44.3315	47.5724	47.7682	43.5117	1.03065	5.34126	19.3301	1.1e-05	0.000153282	MMAR_5036	short-chain dehydrogenase
MMAR_5039	2.36273	2.18857	5.37266	5.22774	3.9892	4.80705	1.22087	2.11773	27.8475	1.31e-07	3.78e-06	MMAR_5039	hypothetical protein	echA20
MMAR_5042	3.5441	2.43869	8.83254	9.5525	8.20856	8.98219	1.62804	2.88441	41.9317	9.45e-11	6.7e-09	MMAR_5042	2-nitropropane dioxygenase
MMAR_5043	195.65	142.069	355.974	357.268	286.225	262.74	1.07872	8.10884	19.5675	9.71e-06	0.000139169	MMAR_5043	electron transfer flavoprotein	fdxB
MMAR_5047	250.64	105.082	476.901	552.762	230.453	320.131	1.53349	8.55856	14.3096	0.000155069	0.00134095	MMAR_5047	PPE family protein
MMAR_5049	4.61114	5.56521	9.90145	10.9307	8.97571	8.98219	1.03005	3.03314	23.7972	1.07e-06	2.25e-05	MMAR_5049	acyl-CoA dehydrogenase	fadE30
MMAR_5059	15.091	14.7885	37.0179	38.0912	56.1302	51.9522	1.32982	5.20449	32.1184	1.45e-08	5.74e-07	MMAR_5059	peptidase M48
MMAR_5060	12.3853	9.00439	29.8731	28.3723	26.876	28.2329	1.44741	4.57204	35.6892	2.31e-09	1.12e-07	MMAR_5060	hypothetical protein
MMAR_5061	29.9153	59.2789	99.999	82.6457	129.035	153.69	1.03348	6.54731	6.1898	0.0128489	0.040516	MMAR_5061	hypothetical protein
MMAR_5070	6.47847	5.22129	18.8465	20.6733	18.5396	18.8671	1.75978	3.9748	67.9619	1.67e-16	5e-14	MMAR_5070	LacI family transcriptional regulator
MMAR_5077	25.0374	34.3605	69.8165	69.8853	121.568	89.0094	1.23308	6.13513	19.2249	1.16e-05	0.000160647	MMAR_5077	MBL fold metallo-hydrolase
MMAR_5078	21.417	24.4494	67.9599	78.5824	84.5149	89.8219	1.67534	6.02807	38.3814	5.82e-10	3.52e-08	MMAR_5078	arsenic transporter	arsB2
MMAR_5079	15.4721	9.84855	39.3245	37.1407	44.7763	45.4977	1.59678	5.10383	36.4978	1.53e-09	8.04e-08	MMAR_5079	23S rRNA (guanosine(2251)-2'-O)
MMAR_5080	19.7403	13.5378	57.8616	61.4021	52.9592	61.3632	1.84284	5.60484	42.4805	7.14e-11	5.36e-09	MMAR_5080	cysteine--tRNA ligase	cysS1
MMAR_5081	4.95412	5.72154	21.0406	22.9783	17.5167	20.1761	2.04067	4.08839	92.1995	7.84e-22	6.66e-19	MMAR_5081	2-C-methyl-D-erythritol 2,4-cyclodiphosphat	ispF
MMAR_5085	59.4876	57.059	135.132	128.46	132.718	128.278	1.17739	6.80248	19.7591	8.78e-06	0.000128785	MMAR_5085	DNA repair protein RadA	radA
MMAR_5086	26.7141	25.9501	53.7266	57.1962	65.157	69.1267	1.07473	5.68928	19.7272	8.93e-06	0.00013058	MMAR_5086	DNA integrity scanning protein DisA
MMAR_5089	16.9202	14.5696	35.2458	33.006	49.9929	47.0775	1.11664	5.071	24.4897	7.47e-07	1.68e-05	MMAR_5089	adenine glycosylase	mutY
MMAR_5090	17.4537	20.9477	39.437	42.107	48.3563	46.423	1.0855	5.21206	21.7929	3.04e-06	5.2e-05	MMAR_5090	alpha/beta hydrolase
MMAR_5091	14.5575	14.6634	52.7983	49.8061	36.4654	33.356	1.81167	5.10035	59.932	9.82e-15	2.09e-12	MMAR_5091	monooxygenase
MMAR_5092	106.818	95.7029	232.318	254.258	211.326	225.119	1.26467	7.62907	24.3907	7.86e-07	1.74e-05	MMAR_5092	serine hydrolase	lpqF
MMAR_5093	36.4318	32.0781	75.0766	81.125	60.4518	60.0768	1.18928	5.9165	20.7724	5.17e-06	8.05e-05	ppm1_2
MMAR_5105	38.3754	44.209	92.4041	83.5962	125.583	96.6149	1.09129	6.3588	15.5882	7.87e-05	0.000777093	MMAR_5105	pantoate--beta-alanine ligase	panC
MMAR_5106	28.6196	34.4543	75.6111	67.2715	105.254	87.4522	1.17913	6.08259	19.2369	1.15e-05	0.000160074	MMAR_5106	oxidoreductase
MMAR_5107	43.6725	37.1744	146.046	151.676	153.533	171.361	1.88091	6.94758	46.4045	9.62e-12	9.44e-10	MMAR_5107	hypothetical protein
MMAR_5114	33.345	32.6096	73.5014	69.6477	90.3197	80.4109	1.11791	6.07607	18.6576	1.56e-05	0.000206222	MMAR_5114	epoxide hydrolase	ephA
MMAR_5121	0.83839	0.65657	3.29111	2.75644	2.78733	3.49809	2.02069	1.33931	49.7582	1.74e-12	1.89e-10	MMAR_5121	PPE family protein
MMAR_5123	25.266	25.7626	66.9754	63.3982	64.799	58.7227	1.35305	5.75143	28.9537	7.41e-08	2.36e-06	lpqG
MMAR_5124	49.9985	43.6775	167.115	192.998	118.014	158.204	1.94284	7.07589	43.5899	4.05e-11	3.5e-09	MMAR_5124	hypoxanthine phosphoribosyltransferase	hpt
MMAR_5125	4.00141	6.94088	11.111	11.3347	22.4521	16.1589	1.02943	3.60011	14.9988	0.00010758	0.000988688	MMAR_5125	tRNA(Ile)-lysidine synthetase	mesJ
MMAR_5128	50.9512	43.6775	146.581	177.886	130.288	135.274	1.77791	6.999	38.4233	5.69e-10	3.5e-08	MMAR_5128	inorganic pyrophosphatase	ppa
MMAR_5129	35.2124	35.1109	98.3112	105.196	86.0748	88.5806	1.53296	6.34406	33.287	7.95e-09	3.46e-07	MMAR_5129	hypothetical protein
MMAR_5130	8.11714	6.22178	40.731	41.6318	41.2474	42.7895	2.5245	5.00289	97.7569	4.73e-23	4.83e-20	MMAR_5130	hypothetical protein
MMAR_5131	16.8821	17.3522	86.0188	93.2438	104.333	104.469	2.38827	6.23992	76.7217	1.97e-18	8.37e-16	MMAR_5131	glycosyl transferase
MMAR_5132	16.6535	15.6951	50.0136	57.1249	47.717	39.8105	1.72798	5.29514	51.014	9.17e-13	1.06e-10	MMAR_5132	membrane protein
MMAR_5135	2.82004	2.03224	5.20389	6.13071	6.00938	6.81563	1.23388	2.38575	23.5862	1.19e-06	2.45e-05	MMAR_5135	PE family protein
MMAR_5136	33.4594	29.9834	134.26	137.228	107.453	146.446	2.09749	6.71324	53.7816	2.24e-13	3.18e-11	MMAR_5136	DNA polymerase III subunit delta'
MMAR_5137	77.9702	68.0331	276.959	281.181	236.463	298.263	1.93472	7.74862	51.4218	7.45e-13	9.05e-11	MMAR_5137	adenylate/guanylate cyclase domain-containin
MMAR_5139	35.0218	34.4856	73.642	84.2854	94.2066	89.0094	1.18406	6.21101	20.0643	7.49e-06	0.000111381	MMAR_5139	hypothetical protein
MMAR_5140	1113.19	1031.13	1975.51	2455.75	1995.34	2105.44	1.04721	10.8724	18.5606	1.65e-05	0.000215864	MMAR_5140	cold-shock protein	cspA_1
MMAR_5142	72.0634	85.0102	165.68	184.967	150.746	148.274	1.15842	7.12989	19.1098	1.23e-05	0.000168352	MMAR_5142	hypothetical protein
MMAR_5143	3.39167	3.72056	7.3417	7.22378	6.06052	8.66623	1.03156	2.75212	15.9844	6.39e-05	0.000658278	MMAR_5142	hypothetical protein
MMAR_5148	1.71489	1.78212	5.34453	5.13269	3.70791	4.89732	1.57946	2.10499	37.4052	9.6e-10	5.44e-08	MMAR_5148	helicase
MMAR_5150	4.64925	5.31509	10.2953	11.7386	15.9057	19.2056	1.14265	3.69824	27.3693	1.68e-07	4.74e-06	MMAR_5150	hypothetical protein
MMAR_5151	12.8807	17.3522	31.3077	33.0773	53.7008	48.0254	1.08877	5.01836	21.2121	4.11e-06	6.75e-05	MMAR_5151	ABC transporter ATP-binding protein	dppD
MMAR_5152	12.2329	14.1319	28.2979	29.7506	37.8207	33.4688	1.1374	4.7052	27.9027	1.28e-07	3.72e-06	MMAR_5152	peptide ABC transporter permease	dppC
MMAR_5155	68.1763	58.1533	151.335	165.244	165.194	178.222	1.32552	7.13808	23.0248	1.6e-06	3.14e-05	MMAR_5155	acetyl-coenzyme A synthetase	acs
MMAR_5157	26.7523	23.4802	79.8867	81.1487	48.7143	58.5648	1.68097	5.82562	41.3923	1.25e-10	8.57e-09	MMAR_5157	membrane protein
MMAR_5158	12.6521	12.0058	46.188	46.0754	39.3039	46.2425	1.90382	5.18824	64.9975	7.5e-16	1.91e-13	MMAR_5158	alpha/beta hydrolase	ephE
MMAR_5159	60.4784	45.0532	155.976	188.46	188.234	203.702	1.7069	7.29121	35.0202	3.26e-09	1.54e-07	MMAR_5159	acid resistance periplasmic serine proteas
MMAR_5160	15.0148	11.0054	33.6705	36.4278	41.9634	48.0705	1.43153	5.0834	31.6623	1.83e-08	7.02e-07	MMAR_5160	coenzyme A pyrophosphatase
MMAR_5163	31.9731	32.2032	82.2214	85.7111	123.947	119.905	1.38769	6.43634	25.85	3.69e-07	9.56e-06	MMAR_5163	hypothetical protein
MMAR_5164	91.1939	88.6057	239.548	260.199	356.753	338.412	1.47482	7.92422	37.806	7.81e-10	4.58e-08	MMAR_5164	Crp/Fnr family transcriptional regulator
MMAR_5165	33.1545	39.8944	107.116	120.048	165.271	142.338	1.6364	6.69651	35.3766	2.72e-09	1.31e-07	MMAR_5165	MBL fold metallo-hydrolase
MMAR_5166	34.7932	49.5241	108.381	125.228	146.169	132.205	1.46963	6.69232	26.9047	2.14e-07	5.77e-06	MMAR_5166	LysR family transcriptional regulator
MMAR_5167	18.1778	19.4157	51.4763	42.5823	35.417	37.2377	1.32235	5.15286	31.7249	1.78e-08	6.87e-07
MMAR_5168	30.6774	29.0767	89.1693	93.0299	85.8958	97.4048	1.60845	6.20606	33.7775	6.18e-09	2.79e-07	MMAR_5168	ATPase
MMAR_5197	1.86732	2.21983	4.19124	5.0614	5.6258	4.91989	1.17435	2.1285	21.9583	2.79e-06	4.82e-05	MMAR_5196	ferredoxin	hybA
MMAR_5198	23.0938	20.979	45.8223	43.1051	25.086	32.3629	1.01294	5.09598	17.598	2.73e-05	0.000323025	MMAR_5198	hypothetical protein
MMAR_5205	6.02116	4.06448	9.64829	10.4792	8.41313	11.4647	1.00155	3.13296	12.6213	0.000381367	0.00269119	MMAR_5205	RDD family protein
MMAR_5287	13.8715	11.0054	23.1221	28.3486	21.5315	25.9987	1.05088	4.44129	19.4237	1.05e-05	0.000148796	MMAR_5287	hypothetical protein
MMAR_5341	0.685955	0.875427	2.44723	2.06733	1.66217	2.48251	1.51227	0.86673	24.6945	6.72e-07	1.56e-05	MMAR_5341	PE family protein
MMAR_5354	15.9294	12.2247	27.5665	30.012	28.2313	32.3178	1.03389	4.66917	19.063	1.26e-05	0.000171158	MMAR_5354	arabinofuranosyltransferase
MMAR_5362	8.99363	6.25305	15.8929	14.6139	17.1587	18.9348	1.00359	3.88971	15.148	9.94e-05	0.000932297	MMAR_5362	PE family protein
MMAR_5371	2.43895	1.50073	4.52879	3.65941	6.03495	6.36426	1.0661	2.02931	15.3638	8.87e-05	0.000855196	MMAR_5371	phosphatase PAP2 family protein
MMAR_5376	19.664	21.4479	44.3596	47.5486	52.32	61.2052	1.16023	5.4986	22.4688	2.14e-06	3.95e-05	MMAR_5376	HAD family hydrolase
MMAR_5412	331.926	313.872	660.893	642.703	468.399	477.794	1.01335	8.95626	22.1779	2.49e-06	4.39e-05	MMAR_5412	gltD	gltD
MMAR_5413	1154.35	1040.57	2296.97	2328.39	1651.84	1703.73	1.0754	10.7975	22.228	2.42e-06	4.33e-05	MMAR_5413	glutamate synthase subunit alpha	gltB
MMAR_5436	295.418	266.755	800.386	719.978	121.338	83.5479	1.43533	8.23616	14.3747	0.000149801	0.00130532
MMAR_5440	3503.48	3390.18	7666.51	7094.75	931.096	775.876	1.09847	11.5161	15.9142	6.63e-05	0.000679038	MMAR_5440	secretion protein EspF
MMAR_5441	2163.58	2250.44	5476.18	5363.87	915.113	804.38	1.2962	11.356	27.8738	1.29e-07	3.75e-06	MMAR_5441	secretion protein EspG
MMAR_5442	1149.58	1125.05	3028.24	3021.94	410.683	347.281	1.41134	10.4495	36.2172	1.77e-09	9.1e-08	MMAR_5442	secretion protein EspH
MMAR_5472	6.6309	4.47093	11.4767	14.305	16.008	20.1084	1.22057	3.67325	20.1072	7.32e-06	0.000109229	MMAR_5472	DNA mismatch repair protein MutT
MMAR_5500	1.29569	1.59453	3.40362	4.15843	1.07402	2.97902	1.38299	1.55114	10.4447	0.00123001	0.00660582	valU
MMAR_5517	1.79111	2.72008	6.4697	7.05744	5.06322	3.09186	1.57312	2.08811	32.0852	1.48e-08	5.79e-07	proU
MMAR_5520	2.09597	1.18808	4.36001	4.13466	0.971729	1.60235	1.38359	1.3796	18.5012	1.7e-05	0.000220432	argV
MMAR_5528	42.4911	40.7073	95.3014	79.9844	50.9135	50.6207	1.07501	5.88463	13.4145	0.000249688	0.00196288	gluT
MMAR_5540	4.26817	3.50171	9.36699	7.86537	10.1776	11.1713	1.15148	3.06604	24.5969	7.07e-07	1.62e-05	MMAR_5540	hypothetical protein
MMAR_5555	12.1185	6.09672	17.4119	19.5802	8.89899	12.548	1.02589	3.91551	10.9299	0.000946249	0.0054428	MMAR_5555	hypothetical protein
MMAR_5565	2.36273	3.03273	4.69756	6.55843	10.0497	11.2616	1.05748	2.94564	13.0513	0.00030308	0.00227653

## Sheet: S3ADown >2x, q<-0.05
Supplemental Table S3A. Gene expression tables for DespM vs. Whib6-3xFL
Gene Number	Whib6-3xFL		Whib6-3xfl (DespM)		Whib6-3xfl (DespM)/MSP-espM		DespM/Whib6-3xFL	logCPM	LR	PValue	FDR	Gene Number	Proposed function	Gene Name
	Champ1_1	Champ5_2	Champ2_1	Champ6_2	Champ4_1	Champ8_2	logFC	logCPM	LR	PValue	FDR
MMAR_0054	55.1051	48.4298	22.2783	17.3941	29.5099	23.2002	-1.38411	4.85685	23.3653	1.34e-06	2.7e-05	MMAR_0054	bile acid:sodium symporter
MMAR_0074	77.3986	76.0683	36.3147	37.0219	49.3536	37.4634	-1.06521	5.62298	16.1543	5.84e-05	0.000616754	MMAR_0074	30S ribosomal protein S18	rpsR1
MMAR_0089	10.4799	12.4748	6.27279	5.03764	13.9111	9.36585	-1.023	3.16023	11.541	0.000680782	0.00422036
MMAR_0090	12.1566	13.6316	6.89163	5.94061	9.99858	6.52224	-1.00843	3.0716	15.3876	8.76e-05	0.000850936	MMAR_0090	transposase
MMAR_0119	21.2265	24.5119	7.70738	7.86537	11.763	8.80164	-1.5544	3.68357	38.6003	5.2e-10	3.24e-08	MMAR_0119	nitroreductase
MMAR_0129	2.40084	3.47044	1.57523	1.16436	2.40375	1.51208	-1.11239	0.987061	13.2831	0.000267811	0.00207129	MMAR_0129	monooxygenase
MMAR_0130	24.7325	32.0156	10.2671	10.6218	18.0026	10.9908	-1.44215	4.04258	32.4384	1.23e-08	4.9e-07	MMAR_0130	monooxygenase
MMAR_0131	42.6817	47.4606	16.7931	16.7763	25.0092	14.2857	-1.42504	4.64992	25.3117	4.88e-07	1.21e-05	MMAR_0131	monooxygenase
MMAR_0158	1367.64	1600.5	645.422	648.406	644.998	490.071	-1.19792	9.70758	24.7719	6.45e-07	1.5e-05	MMAR_0158	isocitrate dehydrogenase, NADP-dependent	icd2
MMAR_0159	75.417	38.8627	12.2643	18.2971	38.7157	107.47	-1.90222	5.98134	8.21763	0.00414853	0.0173065
MMAR_0160	35.0218	20.041	8.63564	10.4792	18.1049	45.272	-1.52552	4.83046	7.22159	0.00720318	0.0260089	MMAR_0160	hypothetical protein
MMAR_0161	38.3754	16.0078	2.10968	4.34853	18.514	64.2068	-3.07111	4.96037	14.9959	0.000107744	0.000988688	MMAR_0161	hypothetical protein
MMAR_0162	152.511	65.6883	5.09137	16.0634	52.1409	156.714	-3.36563	6.62044	14.7515	0.000122647	0.00110167	MMAR_0162	hypothetical protein
MMAR_0163	75.3788	33.9853	4.27563	9.48121	30.6862	89.7767	-2.9895	5.60459	14.8416	0.00011693	0.00105759	MMAR_0163	N-acetyltransferase
MMAR_0164	68.6717	27.8573	2.13781	8.7921	38.6135	127.556	-3.14078	5.88938	11.7853	0.000596999	0.00381213	MMAR_0164	nucleoside-diphosphate sugar epimerase
MMAR_0165	141.764	66.8763	2.78478	10.8594	55.1073	156.105	-3.93312	6.46731	18.2486	1.94e-05	0.000246665	MMAR_0165	fatty acid desaturase
MMAR_0166	120.538	49.7117	2.55975	13.3545	59.6846	200.768	-3.41795	6.48817	12.5014	0.000406646	0.0028189	MMAR_0166	aspartate aminotransferase family protein	gabT_2
MMAR_0167	135.667	47.2418	3.65678	15.8495	58.5339	202.821	-3.22806	6.55324	11.6133	0.00065481	0.00409417	MMAR_0167	aspartate aminotransferase family protein
MMAR_0168	86.9258	26.7943	2.44723	8.05547	25.3928	102.686	-3.43485	5.73624	12.8953	0.000329406	0.00239748	MMAR_0168	hypothetical protein
MMAR_0169	302.659	86.167	5.96337	24.0476	67.7653	256.692	-3.69491	7.22561	13.8456	0.000198466	0.00163055	MMAR_0169	hypothetical protein
MMAR_0170	107.847	32.8598	2.58788	10.4792	43.7278	174.679	-3.42717	6.28039	12.4785	0.000411669	0.00284082	MMAR_0170	hypothetical protein
MMAR_0171	261.616	83.0092	6.49782	26.709	81.4718	325.142	-3.37489	7.37594	11.7929	0.000594578	0.0038062	MMAR_0171	ABC transporter ATP-binding protein
MMAR_0172	176.938	52.7132	3.51614	15.208	56.0279	190.657	-3.6154	6.69786	13.567	0.000230191	0.00182649	MMAR_0172	ABC transporter
MMAR_0173	49.4269	15.5076	2.55975	5.34655	16.1358	53.532	-3.03572	4.84437	12.3446	0.000442259	0.00298466	MMAR_0173	acyl carrier protein
MMAR_0174	163.219	50.0556	5.51331	19.7466	76.2296	295.261	-3.07702	7.00763	10.5433	0.00116607	0.00633577	MMAR_0174	long-chain-fatty-acid--CoA ligase	pks16_1
MMAR_0175	45.8066	15.6326	2.2222	6.17823	28.7427	96.0281	-2.86843	5.371	9.95811	0.00160143	0.00812174	MMAR_0175	integral membrane protein YrbE6A	yrbE6A
MMAR_0176	55.4861	19.447	2.33472	6.72477	28.3847	97.0663	-3.04602	5.46254	11.3172	0.000767932	0.00463119	MMAR_0176	ABC transporter permease	yrbE6B
MMAR_0177	121.452	35.6736	4.36001	13.7584	50.6066	197.856	-3.11537	6.5386	10.5057	0.0011901	0.00643207	MMAR_0177	mammalian cell entry protein	mce6A
MMAR_0178	98.7775	26.763	3.06607	8.69705	26.4157	102.55	-3.41425	5.76021	13.0873	0.000297299	0.0022405	MMAR_0178	mammalian cell entry protein	mce6B
MMAR_0179	155.407	40.1133	4.19124	14.9703	49.0212	183.074	-3.35004	6.54973	11.5425	0.000680223	0.00422036	MMAR_0179	MCE family protein	mce6C
MMAR_0180	156.817	46.9291	5.54144	17.1802	56.3347	228.143	-3.16381	6.77169	11.0372	0.000893038	0.00520123	MMAR_0180	MCE family protein	mce6D
MMAR_0181	99.0824	31.7655	3.23485	12.8792	35.4425	141.842	-3.02027	6.11382	9.92347	0.00163184	0.00823507	MMAR_0181	mammalian cell entry protein	mce6E
MMAR_0182	114.097	34.0791	5.28827	14.4713	43.958	171.339	-2.90578	6.35116	9.54102	0.0020093	0.00969211	MMAR_0182	MCE family protein	mce6F
MMAR_0289	13.1856	7.22227	2.0253	2.37624	4.4495	13.2476	-2.2099	3.07122	12.5733	0.000391287	0.00274224	MMAR_0289	30S ribosomal protein S18	rpsR2
MMAR_0292	6.93577	3.50171	0.421937	0.308912	1.25302	6.00317	-3.82641	1.93417	14.5	0.000140159	0.00123292	MMAR_0292	50S ribosomal protein L28	rpmB2
MMAR_0293	46.9117	39.3629	0.787615	1.63961	15.4198	60.9119	-5.14538	5.04327	25.148	5.31e-07	1.3e-05	MMAR_0293	hypothetical protein
MMAR_0294	78.0846	36.8304	1.32207	2.09109	12.4279	58.0005	-5.0695	5.28662	23.6607	1.15e-06	2.38e-05	MMAR_0294	50S ribosomal protein L31	rpmE_1
MMAR_0295	35.3267	23.3864	4.69756	5.22774	10.9447	40.5327	-2.56345	4.56943	11.1201	0.000853966	0.00503692	MMAR_0295	epimerase
MMAR_0325	312.186	441.246	177.242	169.949	246.743	181.562	-1.1178	7.88715	14.2404	0.000160883	0.00138186	MMAR_0325	trehalose synthase	treS
MMAR_0327	59.4876	69.0962	32.2922	31.105	34.9567	26.608	-1.0204	5.27179	16.8601	4.02e-05	0.000453771	MMAR_0327	DUF1275 family protein
MMAR_0350	90.7366	87.9804	43.6001	36.0714	39.1249	33.4011	-1.16564	5.71594	16.0645	6.12e-05	0.000637727	MMAR_0350	hypothetical protein
MMAR_0355	692.357	964.501	380.024	336.405	559.921	415.821	-1.20959	8.94853	17.8174	2.43e-05	0.000294874	MMAR_0355	TetR family transcriptional regulator
MMAR_0356	232.386	281.2	71.6167	62.02	85.103	83.1416	-1.94237	6.90113	41.7386	1.04e-10	7.29e-09	MMAR_0356	SAM-dependent methyltransferase
MMAR_0386	18.1778	20.7914	8.80441	7.60398	7.33911	5.43896	-1.24941	3.31707	30.0867	4.13e-08	1.44e-06	MMAR_0386	diacylglycerol kinase
MMAR_0393	4.11573	3.09526	1.82839	1.68713	3.14533	2.64049	-1.02994	1.36866	17.8702	2.36e-05	0.000290679	MMAR_0393	LLM class F420-dependent oxidoreductase
MMAR_0443	54.3429	60.2168	24.5848	22.6931	22.4265	18.8671	-1.27706	4.94529	24.621	6.98e-07	1.6e-05	MMAR_0443	hemophore
MMAR_0464	73.5877	54.2452	26.1038	31.2951	27.2084	28.752	-1.1543	5.19171	22.2615	2.38e-06	4.27e-05	MMAR_0464	wax ester/triacylglycerol synthase family O
MMAR_0465	44.7014	37.9873	18.5371	20.7684	23.6539	23.629	-1.07202	4.71238	23.6004	1.19e-06	2.44e-05	MMAR_0465	enoyl-CoA hydratase	echA1
MMAR_0515	24.6182	50.5871	11.5329	7.8416	39.1505	18.348	-1.95764	4.4616	21.336	3.85e-06	6.43e-05	MMAR_0515	heat-shock protein Hsp20	hsp
MMAR_0521	22.6365	25.1685	7.87615	7.98418	13.6042	10.3363	-1.59167	3.76465	44.0603	3.18e-11	2.8e-09	MMAR_0521	MFS transporter	narK3_2
MMAR_0522	73.9688	89.5436	38.5088	35.0734	84.3614	47.8448	-1.1521	5.86979	12.2835	0.000456972	0.00304369	MMAR_0522	aminoglycoside 2'-N-acetyltransferase	aac
MMAR_0523	332.383	404.728	146.412	129.196	499.725	193.478	-1.41928	8.02554	12.8304	0.00034104	0.00246806	MMAR_0523	allophanate hydrolase
MMAR_0524	165.163	182.433	62.0247	50.9229	260.321	100.429	-1.62178	6.94346	13.778	0.00020573	0.0016821	MMAR_0524	allophanate hydrolase
MMAR_0540	52.8185	67.189	13.3895	13.5921	18.5396	16.362	-2.15315	4.72459	82.4599	1.08e-19	5e-17
MMAR_0541	533.826	540.513	232.628	264.381	345.296	338.728	-1.11207	8.51783	23.8135	1.06e-06	2.24e-05	MMAR_0541	type VII secretion AAA-ATPase EccA
MMAR_0590	20.1976	16.383	9.47951	8.62576	6.64867	6.11601	-1.01386	3.38408	20.8808	4.89e-06	7.78e-05
MMAR_0614	1487.11	2947.5	901.538	668.509	1274.73	851.976	-1.49801	10.2207	11.6728	0.000634221	0.00399481	iniB
MMAR_0615	147.518	264.004	96.5391	94.4794	107.606	83.8187	-1.10737	6.91235	11.1901	0.000822343	0.00488428	MMAR_0615	isoniazid-inducible protein iniA	iniA
MMAR_0694	6.47847	5.31509	2.70039	2.89902	3.52891	3.24984	-1.06889	2.09165	21.2391	4.05e-06	6.67e-05	MMAR_0694	SAM-dependent methyltransferase
MMAR_0706	18.0635	11.6307	6.49782	6.202	6.13724	7.22186	-1.22256	3.21863	26.5495	2.57e-07	6.86e-06	MMAR_0706	long-chain-fatty-acid--AMP ligase FadD30	fadD30
MMAR_0721	35.0218	32.1407	17.0181	14.6614	25.4695	20.5372	-1.08428	4.4863	22.567	2.03e-06	3.83e-05	MMAR_0721	hydrolase
MMAR_0722	174.537	126.499	57.6084	51.4457	68.7371	60.3702	-1.4648	6.38047	20.8122	5.07e-06	7.95e-05	MMAR_0722	hypothetical protein
MMAR_0734	45.3493	63.062	27.3978	23.5248	53.4707	43.7374	-1.09071	5.30641	15.3789	8.8e-05	0.000851891	MMAR_0734	bifunctional hydroxymethylpyrimidin	thiD
MMAR_0774	4.64925	4.68978	2.13781	2.16238	1.76446	2.12142	-1.1176	1.45938	23.8581	1.04e-06	2.2e-05	MMAR_0774	membrane protein
MMAR_0775	109.143	85.0414	43.8533	44.5308	38.4345	38.7046	-1.13529	5.81059	19.3609	1.08e-05	0.000152921	MMAR_0775	MMPL family RND transporter
MMAR_0776	255.137	220.451	42.9532	34.2179	49.9162	42.0899	-2.62361	6.52802	51.2751	8.03e-13	9.53e-11	MMAR_0776	hypothetical protein
MMAR_0780	1401.48	1730.72	714.901	614.663	975.846	465.81	-1.23623	9.83169	13.2822	0.000267945	0.00207129	MMAR_0780	aldehyde dehydrogenase	putA_1
MMAR_0784	15.0148	15.6014	7.11667	7.31883	4.19378	4.49109	-1.08436	3.0267	29.8322	4.71e-08	1.61e-06	MMAR_0784	8-amino-7-oxononanoate synthase	bioF2_4
MMAR_0794	3521.43	3708.9	1069.61	891.875	1052.56	784.61	-1.88212	10.6727	45.043	1.93e-11	1.79e-09	MMAR_0794	SAM-dependent methyltransferase	umaA
MMAR_0853	70.6153	74.505	28.973	30.0357	33.6014	19.9955	-1.29815	5.26765	15.8288	6.93e-05	0.000701938	MMAR_0853	sulfate transporter
MMAR_0866	39.9759	52.807	21.575	21.1248	22.3242	16.0461	-1.12004	4.72219	19.2195	1.17e-05	0.000160667	MMAR_0864	mandelate racemase
MMAR_0924	53.0853	37.7684	23.319	19.6278	25.9554	21.1014	-1.08071	4.7952	15.766	7.17e-05	0.000718488	MMAR_0924	3-ketoacyl-ACP reductase
MMAR_0938	704.552	1229.82	266.551	222.464	705.706	363.508	-1.98394	8.97207	30.5268	3.29e-08	1.19e-06	MMAR_0938	cytochrome P450	cyp135B4
MMAR_0939	188.904	295.644	48.2977	38.5902	117.758	56.985	-2.47948	6.71696	33.2421	8.14e-09	3.46e-07	MMAR_0939	hypothetical protein
MMAR_0947	113.487	106.364	46.6381	45.1724	58.048	54.0737	-1.25973	6.01762	22.7745	1.82e-06	3.47e-05	MMAR_0947	hypothetical protein
MMAR_0948	35.7459	33.1724	14.8522	14.1149	24.4467	18.7091	-1.25029	4.39956	30.0758	4.15e-08	1.44e-06	MMAR_0948	hypothetical protein
MMAR_0976	161.885	177.43	63.825	50.9942	59.1988	49.8985	-1.56336	6.38325	22.5378	2.06e-06	3.87e-05	MMAR_0976	transcription initiation protein
MMAR_0977	1507.69	1539.72	492.991	413.918	424.595	344.776	-1.74856	9.44149	32.9721	9.35e-09	3.91e-07	MMAR_0977	SAM-dependent methyltransferase	mmaA4
MMAR_0978	1306.36	1229.47	421.993	354.607	358.696	333.221	-1.70723	9.21701	41.1724	1.39e-10	9.29e-09	MMAR_0978	SAM-dependent methyltransferase	mmaA3
MMAR_1008	88.5644	85.9169	46.6662	40.2536	56.437	47.7545	-1.00539	5.89887	13.3838	0.00025381	0.00199221	MMAR_1008	hypothetical protein
MMAR_1041	371.521	491.771	180.701	183.755	276.201	184.857	-1.24413	8.03041	19.5824	9.64e-06	0.000138477	MMAR_1041	arylsulfatase	atsA
MMAR_1095	19.8165	22.2921	7.20105	7.10497	6.6231	6.07087	-1.55791	3.41253	55.4884	9.4e-14	1.58e-11	MMAR_1095	PPE family protein
MMAR_1125	373.236	741.486	285.82	244.468	268.376	252.314	-1.0719	8.49338	10.5194	0.00118126	0.00639106	MMAR_1125	co-chaperone GroES	groES
MMAR_1136	1905.47	2235.93	967.895	806.402	949.712	731.755	-1.22288	10.1802	20.9539	4.7e-06	7.57e-05	MMAR_1136	hypothetical protein
MMAR_1169	14.3288	15.1011	5.90711	4.63367	7.67155	8.62109	-1.48424	3.09079	46.6088	8.67e-12	8.67e-10	MMAR_1169	hypothetical protein
MMAR_1181	706.915	586.223	330.855	276.357	331.59	317.965	-1.09061	8.62235	22.5074	2.09e-06	3.88e-05	MMAR_1181	hypothetical protein
MMAR_1183	248.697	238.491	100.365	79.2715	94.2577	93.9293	-1.43944	7.02446	19.5964	9.56e-06	0.000137852	MMAR_1183	SAM-dependent methyltransferase
MMAR_1184	1412.65	1325.65	558.925	452.27	512.076	474.002	-1.43722	9.48958	25.4498	4.54e-07	1.15e-05	MMAR_1184	homoserine O-acetyltransferase	metA
MMAR_1263	41.767	55.7146	24.9505	23.4298	29.9702	27.8042	-1.01127	4.96945	16.9182	3.9e-05	0.000441502	MMAR_1263	fused response regulator/phosphatase
MMAR_1282	1690.27	1523.18	678.84	566.164	737.926	541.053	-1.36798	9.75365	24.8998	6.04e-07	1.43e-05	MMAR_1282	Sporulation regulatory protein	whiB2
MMAR_1283	356.011	312.527	108.972	77.2754	111.57	87.0008	-1.84383	7.24089	25.5801	4.24e-07	1.09e-05
MMAR_1291	83.6484	58.7786	24.0785	20.3882	21.1223	19.5216	-1.67927	5.17206	24.6628	6.83e-07	1.58e-05	MMAR_1291	alkane 1-monooxygenase	alkB
MMAR_1292	6.44036	5.22129	3.03794	2.63763	2.32704	2.91131	-1.03773	1.89028	11.4282	0.000723388	0.00442533	MMAR_1292	rubredoxin	rubA
MMAR_1316	265.731	272.82	103.29	89.7507	86.2538	112.977	-1.48022	7.15067	29.0068	7.21e-08	2.32e-06	MMAR_1316	stearoyl-CoA 9-desaturase	desA3_1
MMAR_1318	22.8652	24.8871	12.5175	10.1228	11.226	8.3277	-1.07783	3.73213	19.7057	9.03e-06	0.000131563	MMAR_1318	transcriptional regulator
MMAR_1337	460.848	416.984	196.848	160.016	203.449	187.994	-1.29859	7.94671	24.3956	7.84e-07	1.74e-05	MMAR_1337	ATPase
MMAR_1352	184.979	179.244	92.376	82.5745	84.4382	75.017	-1.05789	6.75896	14.0457	0.000178425	0.00149913	MMAR_1352	adenylyltransferase/sulfurtransferase MoeZ	moeB1
MMAR_1362	101.331	105.52	43.797	45.7189	38.3833	36.2221	-1.2083	5.87223	22.3289	2.3e-06	4.19e-05	MMAR_1362	sensor domain-containing protein	lpqQ
MMAR_1379	7.5074	8.22276	3.93808	3.5406	4.83307	4.87475	-1.07543	2.4254	25.9943	3.42e-07	9.01e-06	MMAR_1379	2-methylcitrate dehydratase
MMAR_1380	2.85815	3.56424	1.37833	1.16436	2.32704	2.36967	-1.34661	1.11789	28.2687	1.06e-07	3.21e-06	MMAR_1380	methylisocitrate lyase
MMAR_1381	16.3486	17.8524	6.8635	8.00794	7.64598	6.52224	-1.20024	3.28929	33.6582	6.57e-09	2.91e-07	MMAR_1381	2-methylcitrate synthase	gltA1
MMAR_1410	56.2864	68.846	32.8548	21.7189	28.8194	32.9497	-1.19808	5.24225	21.2849	3.96e-06	6.56e-05
MMAR_1424	113.792	71.2535	42.5875	29.6793	38.5879	42.8572	-1.35648	5.72583	20.8782	4.89e-06	7.78e-05
MMAR_1452	12.1185	12.5999	5.96337	5.10892	7.85055	6.92847	-1.16025	2.93709	26.3108	2.91e-07	7.72e-06	MMAR_1452	transposase
MMAR_1455	74.9597	76.3184	25.2318	20.3406	20.7899	21.2142	-1.73131	5.10742	43.5272	4.18e-11	3.56e-09	MMAR_1455	transposase
MMAR_1456	694.453	779.442	342.416	317.015	277.25	279.486	-1.16036	8.67069	22.5588	2.04e-06	3.84e-05	MMAR_1456	transposase
MMAR_1490	7.69794	9.56716	3.7693	3.75446	6.90439	5.93546	-1.20052	2.56937	29.5253	5.52e-08	1.83e-06	MMAR_1490	acyl-CoA dehydrogenase
MMAR_1491	50.6082	52.3067	20.3092	20.2218	27.4897	22.1846	-1.3443	4.90356	36.2333	1.75e-09	9.1e-08	MMAR_1491	acyl-CoA dehydrogenase	fadE12_3
MMAR_1516	2076.46	2316.25	1209.07	918.062	1056.6	1135.25	-1.04622	10.3434	19.8599	8.33e-06	0.000122873	MMAR_1516	DNA-binding response regulator	devR
MMAR_1545	14.1383	16.3517	6.32905	5.89308	10.0497	7.06388	-1.3198	3.3203	27.6389	1.46e-07	4.17e-06	MMAR_1545	hypothetical protein
MMAR_1546	29.0007	34.9858	8.04493	9.07725	15.4454	8.86934	-1.90138	4.05362	28.3961	9.89e-08	3.04e-06
MMAR_1552	121.338	153.887	49.3947	44.7922	51.4505	51.2978	-1.54715	6.15012	28.6865	8.51e-08	2.7e-06	MMAR_1552	hypothetical protein
MMAR_1564	20.0832	18.3527	8.91693	9.43369	7.6204	10.9908	-1.06545	3.67355	23.0933	1.54e-06	3.05e-05	MMAR_1564	cytochrome P450	cyp276A1
MMAR_1565	20.0832	17.0083	6.83537	6.77229	5.49794	8.3277	-1.44547	3.44049	35.7495	2.24e-09	1.1e-07	MMAR_1565	SAM-dependent methyltransferase
MMAR_1597	3.46788	6.78456	2.55975	2.54258	3.65677	2.48251	-1.01266	1.76857	10.3089	0.00132391	0.00702139	MMAR_1597	TetR family transcriptional regulator
MMAR_1599	7.65983	9.16071	2.39097	2.06733	4.78193	3.15956	-1.91788	2.08563	42.6063	6.69e-11	5.17e-09	MMAR_1598	transposase
MMAR_1609	107.39	109.46	52.5733	50.7566	60.3751	51.8168	-1.06943	6.11011	15.0806	0.000103016	0.000955612	MMAR_1609	hypothetical protein
MMAR_1620	102.627	107.052	42.1093	41.4892	77.1246	54.9538	-1.3266	5.98172	17.6905	2.6e-05	0.000310568	MMAR_1620	hypothetical protein
MMAR_1621	47.5977	44.1152	11.111	9.38616	15.4454	13.4281	-2.16187	4.32868	51.7918	6.17e-13	7.68e-11	MMAR_1621	transcriptional regulator
MMAR_1622	4.15384	4.65852	1.71588	1.73466	3.04305	2.45995	-1.3532	1.46887	29.6518	5.17e-08	1.72e-06	MMAR_1622	hypothetical protein
MMAR_1665	166.878	172.396	59.915	52.5863	76.5876	62.4014	-1.59256	6.48249	28.6212	8.8e-08	2.77e-06	MMAR_1665	Immunogenic protein MPT64/MPB64 precursor
MMAR_1690	213.294	233.457	101.265	87.6596	132.539	104.92	-1.24172	7.0363	18.8176	1.44e-05	0.000191101	MMAR_1690	tRNA 2-thiouridine(34) synthase MnmA	trmU
MMAR_1739	65.3944	67.658	27.3415	27.0179	26.2878	21.959	-1.29136	5.16814	27.574	1.51e-07	4.29e-06	MMAR_1739	oxidoreductase
MMAR_1746	298.086	399.726	178.535	155.929	183.861	150.576	-1.06106	7.67769	13.6414	0.000221252	0.00176379	MMAR_1746	lipase	lipN
MMAR_1831	16.1581	20.4475	8.55125	7.58022	9.8963	6.95104	-1.18377	3.4036	22.853	1.75e-06	3.37e-05	MMAR_1831	protein disulfide oxidoreductase	mpt53
MMAR_1842	287.949	317.186	153.191	141.981	196.724	173.686	-1.03573	7.59878	15.0524	0.000104569	0.000968263	MMAR_1842	type I methionyl aminopeptidase	mapB
MMAR_1843	51.4085	61.9052	25.4287	28.0872	44.5205	34.5972	-1.08227	5.23539	19.6377	9.36e-06	0.000135672	MMAR_1843	alpha/beta hydrolase
MMAR_1869	569.762	547.892	259.182	213.862	349.362	233.356	-1.24044	8.41945	17.8286	2.42e-05	0.000294329	MMAR_1869	hydrogenase	hyaB
MMAR_1870	274.763	259.408	139.267	118.028	189.769	138.186	-1.05389	7.46551	12.017	0.000527174	0.00344729	MMAR_1870	hydrogenase expression protein HypE	hyaA
MMAR_1896	170.727	193.563	92.4041	77.4893	148.189	125.638	-1.10056	6.94848	15.2915	9.21e-05	0.000878578	MMAR_1896	phosphoesterase
MMAR_1927	482.036	458.098	206.186	166.955	232.448	202.889	-1.33317	8.04537	23.5021	1.25e-06	2.55e-05	MMAR_1927	2-nitropropane dioxygenase
MMAR_1928	26333.7	25656.8	15130.1	10831.3	19502	15818.7	-1.00188	14.1267	7.58756	0.00587724	0.022344	MMAR_1928	alanine dehydrogenase	ald
MMAR_1931	136.962	148.916	67.6786	60.1665	51.0158	37.9148	-1.16107	6.26554	15.2596	9.37e-05	0.000891873	MMAR_1931	hypothetical protein
MMAR_1932	131.97	145.446	60.6182	55.4853	51.6551	40.2844	-1.2567	6.22405	19.0747	1.26e-05	0.000170564	MMAR_1932	short chain dehydrogenase	ephD_1
MMAR_1970	118.823	220.858	57.2709	52.2061	105.842	75.2202	-1.6337	6.54646	22.2974	2.34e-06	4.24e-05	MMAR_1970	transcriptional regulator
MMAR_1994	547.278	622.491	275.806	248.151	310.749	253.216	-1.15873	8.41817	22.2711	2.37e-06	4.27e-05
MMAR_2003	2995.87	5921.23	2280.48	1992.43	3034.07	1712.3	-1.06136	11.4423	8.93725	0.00279414	0.0127224	MMAR_2003	RNA polymerase sigma factor	sigB
MMAR_2015	192.106	192.125	77.0175	70.8358	77.9941	65.2901	-1.37781	6.62954	24.1241	9.03e-07	1.96e-05	MMAR_2015	hypothetical protein
MMAR_2016	247.173	255.562	88.1566	77.3705	109.908	88.0841	-1.60276	7.00455	27.7989	1.35e-07	3.86e-06	MMAR_2016	membrane protein
MMAR_2020	399.493	649.129	255.328	224.579	312.539	214.67	-1.12774	8.27614	15.9376	6.55e-05	0.000672039	MMAR_2020	DNA-binding protein
MMAR_2049	29.4961	34.9233	15.696	14.8278	12.6836	12.7737	-1.07825	4.20912	24.8567	6.18e-07	1.45e-05	MMAR_2049	hypothetical protein
MMAR_2060	124.31	156.201	66.5535	51.6358	68.5325	43.0829	-1.24707	6.33259	10.3549	0.0012913	0.00689146	MMAR_2060	catalase
MMAR_2065	217.6	157.389	69.5352	40.2298	75.0789	42.6767	-1.77248	6.41843	13.9008	0.000192715	0.00159649	MMAR_2065	membrane protein
MMAR_2080	16.9964	19.9472	9.45138	8.76834	11.7886	10.4491	-1.02063	3.61731	15.2513	9.41e-05	0.000894131	MMAR_2080	(4Fe-4S)-binding protein	fdxA_1
MMAR_2115	72.3302	171.177	49.1416	33.2436	64.0063	45.0012	-1.56371	6.0385	9.84355	0.00170428	0.00850808	MMAR_2115	hypothetical protein
MMAR_2134	12.3853	11.0992	5.40079	5.41783	5.47237	6.49967	-1.11652	2.84487	28.5238	9.26e-08	2.9e-06	MMAR_2134	transcriptional regulator
MMAR_2138	13.7572	13.319	7.3417	4.03961	7.23683	5.03273	-1.252	2.87573	10.1725	0.00142551	0.00745181
MMAR_2139	44.2441	65.4069	23.1221	21.2911	34.7265	24.0352	-1.30422	5.01151	16.58	4.66e-05	0.000505819	MMAR_2139	hypothetical protein
MMAR_2153	11.8899	15.0073	5.76647	4.01585	5.95823	3.7012	-1.46161	2.78767	19.1559	1.2e-05	0.000165214	MMAR_2153	class II aldolase
MMAR_2154	10.2893	13.4753	5.09137	3.87328	7.46697	4.44596	-1.40844	2.73002	15.9649	6.45e-05	0.000663757	MMAR_2154	dihydrodipicolinate synthase family protein	dapA_1
MMAR_2266	1660.09	2262.6	1007.95	810.537	1027.17	759.333	-1.10912	10.1759	13.3335	0.000260701	0.00203378	MMAR_2266	Fe-S cluster assembly protein SufB
MMAR_2270	478.454	587.755	292.824	228.096	311.439	220.605	-1.03341	8.32691	12.6737	0.000370836	0.00263878	MMAR_2270	iron-sulfur cluster assembly scaffold protei
MMAR_2272	147.061	191.812	73.3889	49.117	83.0573	55.7211	-1.46804	6.47831	13.7544	0.00020833	0.00169252	MMAR_2272	PE family protein
MMAR_2277	253.918	320.625	139.914	110.59	247.996	160.122	-1.19765	7.55122	12.6285	0.000379915	0.00268467	MMAR_2277	thiol reductase thioredoxin	trxB1
MMAR_2278	339.052	404.666	155.695	123.541	256.025	160.822	-1.41332	7.75358	16.9181	3.9e-05	0.000441502	MMAR_2278	enoyl-CoA hydratase	echA12
MMAR_2324	6.51657	5.72154	3.31924	2.63763	2.04575	2.12142	-1.04033	1.82158	21.1574	4.23e-06	6.91e-05	MMAR_2323	hypothetical protein
MMAR_2325	38.4516	33.954	19.831	16.0634	16.5961	15.4593	-1.01257	4.48156	18.0543	2.15e-05	0.000267165	MMAR_2325	hypothetical protein
MMAR_2346	84.4106	65.782	26.3288	23.0733	28.9217	23.8321	-1.60404	5.2443	27.3581	1.69e-07	4.74e-06	MMAR_2346	monooxygenase
MMAR_2390	22.2173	27.232	12.7425	10.503	8.71999	6.81563	-1.09037	3.76552	19.1317	1.22e-05	0.000166877	MMAR_2390	NUDIX hydrolase
MMAR_2391	1062.89	1335.09	438.083	348.357	265.64	289.461	-1.60844	9.0819	37.186	1.07e-09	5.95e-08	MMAR_2391	quinolinate synthetase	nadA
MMAR_2431	15.2816	14.4445	5.93524	5.0614	7.46697	5.16814	-1.43529	2.99998	32.7121	1.07e-08	4.36e-07	MMAR_2431	benzoylsuccinyl-CoA thiolase
MMAR_2442	142.298	173.772	73.2482	70.4319	90.601	62.3562	-1.13745	6.52143	14.9502	0.000110389	0.00100752	MMAR_2442	Zn-dependent hydrolase
MMAR_2455	102.703	120.778	44.4159	42.8912	58.8152	46.8067	-1.35604	5.98148	22.1976	2.46e-06	4.37e-05	MMAR_2455	hypothetical protein
MMAR_2474	75.8362	101.487	46.9194	37.6635	29.1519	24.9154	-1.06822	5.55278	10.9017	0.000960786	0.00548968	MMAR_2474	polyketide synthase	pks11_1
MMAR_2489	738.812	675.392	223.514	170.876	198.719	215.076	-1.84235	8.35525	55.964	7.38e-14	1.3e-11	MMAR_2489	IS481 family transposase ISMyma6
MMAR_2492	21.1122	17.1646	3.68491	2.49506	4.75636	4.03973	-2.63313	2.95483	71.5693	2.68e-17	9.76e-15	MMAR_2492	PE family protein
MMAR_2531	42.6817	46.5539	19.1559	18.7486	17.4911	17.0165	-1.23539	4.61673	30.1583	3.98e-08	1.41e-06	MMAR_2531	transposase
MMAR_2532	4.61114	5.47142	2.67227	1.99604	1.76446	1.94087	-1.11849	1.46954	19.0282	1.29e-05	0.000173388	MMAR_2531	transposase
MMAR_2538	10.518	15.6951	6.30092	4.94259	5.13994	4.69421	-1.22401	2.9063	16.2918	5.43e-05	0.000574765
MMAR_2546	35.2124	35.6111	15.4429	15.0654	16.2893	15.7978	-1.21501	4.33231	33.2432	8.13e-09	3.46e-07	MMAR_2546	carbonic anhydrase
MMAR_2547	41.1192	46.9604	19.7466	17.8694	16.6473	16.2943	-1.22795	4.58655	28.2883	1.05e-07	3.19e-06	MMAR_2547	transposase
MMAR_2551	34.5645	27.7635	9.98583	10.0515	10.3566	11.6678	-1.63593	3.98218	61.8918	3.63e-15	8.41e-13	MMAR_2551	PE-PGRS family protein
MMAR_2552	519.116	411.669	81.4057	70.0754	78.9914	86.0304	-2.61931	7.47517	84.9094	3.12e-20	1.59e-17	MMAR_2552	hypothetical protein
MMAR_2553	72.6731	67.314	20.6186	18.0594	40.5313	46.6713	-1.85582	5.26838	56.867	4.66e-14	8.5e-12
MMAR_2554	2362.2	1767.39	821.033	683.336	808.53	1001.76	-1.45684	10.1701	34.1525	5.1e-09	2.32e-07	MMAR_2554	hemophore-related protein
MMAR_2569	46.5306	32.2032	20.7312	18.0119	28.5126	28.3007	-1.02251	4.79578	17.2848	3.22e-05	0.000372241	MMAR_2569	hypothetical protein
MMAR_2599	4.26817	4.28334	1.82839	2.32872	3.14533	3.09186	-1.03293	1.62098	20.4873	6e-06	9.14e-05	MMAR_2599	wax ester/triacylglycerol synthase family O
MMAR_2619	1670.76	1647.58	832.594	681.198	741.915	644.551	-1.13231	9.8798	23.7384	1.1e-06	2.31e-05	MMAR_2618	amidohydrolase
MMAR_2642	28.3528	38.2374	19.0997	13.4258	18.0026	14.534	-1.03492	4.37081	12.0059	0.00053033	0.00345561	MMAR_2642	hypothetical protein
MMAR_2643	170.269	242.524	115.02	83.1923	104.128	68.2014	-1.0585	6.93576	8.44444	0.00366162	0.0156593	MMAR_2643	ABC transporter
MMAR_2654	106.78	103.207	46.4412	41.3229	52.2944	43.3763	-1.25862	6.01047	19.1703	1.2e-05	0.000164416	MMAR_2654	cytochrome P450	cyp144A4
MMAR_2655	29.6866	25.7313	11.2516	14.3763	8.54099	11.2616	-1.11059	4.13212	25.4106	4.63e-07	1.16e-05	MMAR_2655	TetR family transcriptional regulator
MMAR_2676	726.998	745.238	341.881	313.807	307.348	265.245	-1.16694	8.73962	19.7019	9.05e-06	0.000131563	MMAR_2676	ESX secretion-associated protein EspG
MMAR_2686	250.907	282.857	112.854	100.681	90.3964	68.9913	-1.32176	7.07602	17.4157	3e-05	0.000352254	MMAR_2686	hypothetical protein
MMAR_2687	141.154	168.144	34.3456	24.8555	35.3403	27.9847	-2.38546	5.92466	35.9416	2.03e-09	1.03e-07	MMAR_2687	methyltransferase	mgtC
MMAR_2692	452.845	518.909	169.197	137.489	143.739	189.235	-1.6639	7.90958	42.2473	8.04e-11	5.86e-09	MMAR_2692	hypothetical protein
MMAR_2693	48.8171	40.8011	12.4893	9.02972	10.2032	9.81721	-2.05908	4.20291	65.5744	5.6e-16	1.5e-13	MMAR_2693	lactoylglutathione lyase
MMAR_2762	121.071	119.371	44.1627	40.0635	47.6403	39.6299	-1.51335	5.9497	24.0601	9.34e-07	2.02e-05	MMAR_2762	carboxymuconolactone decarboxylase famil
MMAR_2765	2807.16	2516.1	856.222	650.425	1184.54	889.688	-1.82098	10.3858	40.5037	1.96e-10	1.27e-08	MMAR_2765	amidase
MMAR_2767	38.4897	42.7396	9.90145	8.86339	12.7092	9.00475	-2.11427	4.12972	55.4482	9.6e-14	1.58e-11	MMAR_2767	limonene-1,2-epoxide hydrolase
MMAR_2768	260.93	303.492	142.671	134.353	174.886	113.338	-1.02679	7.44893	11.3545	0.000752646	0.00455516	MMAR_2768	cytochrome P450	cyp140A5
MMAR_2770	36.7748	28.7953	17.9182	14.5664	22.4776	18.4609	-1.01319	4.42225	18.3351	1.85e-05	0.000236891	MMAR_2770	short-chain dehydrogenase
MMAR_2771	296.371	207.101	66.666	52.9189	75.0533	53.2386	-2.07385	6.7508	28.4524	9.6e-08	2.99e-06	MMAR_2771	hypothetical protein
MMAR_2772	422.396	292.299	129.844	102.036	186.546	108.757	-1.62393	7.4698	18.8984	1.38e-05	0.000184133	MMAR_2772	resuscitation-promoting factor
MMAR_2774	20.3119	29.0141	6.10402	6.202	11.1237	6.61251	-2.00309	3.53701	37.4796	9.24e-10	5.3e-08	MMAR_2774	alpha/beta hydrolase
MMAR_2775	35.4029	43.0522	11.5611	9.95646	18.693	13.9472	-1.86717	4.31074	52.8955	3.52e-13	4.6e-11	MMAR_2775	LLM class F420-dependent oxidoreductase
MMAR_2782	61.1262	60.7796	23.1221	21.6476	27.6431	21.3948	-1.44519	5.06848	33.6779	6.5e-09	2.91e-07	MMAR_2782	Zn-dependent alcohol dehydrogenase	adhC
MMAR_2783	75.0359	76.8187	32.5454	30.7248	41.6821	31.6182	-1.26312	5.51769	23.3338	1.36e-06	2.72e-05	MMAR_2783	cytochrome P450 steroid C27-monooxygenase	cyp125A6
MMAR_2784	140.773	154.607	75.161	71.9764	66.4867	45.5428	-1.00543	6.38406	10.7747	0.00102897	0.00577536	MMAR_2784	hypothetical protein
MMAR_2785	96.4148	109.491	20.5624	17.608	19.9716	14.4211	-2.43161	5.28635	57.0036	4.35e-14	8.22e-12	MMAR_2785	hypothetical protein
MMAR_2798	36.1651	44.4592	18.6496	17.3228	19.946	18.7768	-1.16498	4.57406	26.6932	2.38e-07	6.4e-06	MMAR_2798	amidohydrolase
MMAR_2800	589.464	505.309	250.574	206.519	250.885	239.201	-1.26008	8.33316	22.0144	2.71e-06	4.7e-05	MMAR_2800	anti-anti-sigma factor
MMAR_2801	391.871	405.666	140.111	112.349	176.625	127.308	-1.65954	7.6502	29.0058	7.22e-08	2.32e-06	MMAR_2801	amino acid oxidase	aao
MMAR_2802	263.14	348.795	130.688	104.032	157.65	115.098	-1.38253	7.37632	19.0379	1.28e-05	0.000172965	MMAR_2802	hypothetical protein
MMAR_2822	94.2807	107.146	26.1038	27.4694	29.4587	23.8773	-1.91055	5.53843	57.8767	2.79e-14	5.7e-12	MMAR_2822	PPE family protein
MMAR_2837	20.5787	23.4489	9.14196	8.15051	8.4387	5.9129	-1.34901	3.50919	25.8001	3.79e-07	9.76e-06
MMAR_2838	12.8426	15.9453	8.18557	5.53665	9.20586	7.04131	-1.07224	3.28939	15.8817	6.74e-05	0.00068666
MMAR_2858	29.6104	21.7606	7.06041	5.94061	8.31084	6.52224	-1.9821	3.55783	57.7881	2.92e-14	5.73e-12	MMAR_2858	hypothetical protein
MMAR_2859	56.1721	45.3659	15.5273	15.8971	14.9084	14.8499	-1.69138	4.6214	48.9821	2.58e-12	2.75e-10	MMAR_2859	radical SAM protein
MMAR_2863	4.64925	5.1275	1.85652	1.87723	2.73619	2.21169	-1.38871	1.54645	30.1938	3.91e-08	1.39e-06	MMAR_2863	enoyl-CoA hydratase	echA13
MMAR_2869	19.2449	29.1705	10.0702	9.00596	8.46427	8.48568	-1.34425	3.84421	11.8688	0.00057082	0.00368648	MMAR_2869	oxidoreductase
MMAR_2870	148.89	239.023	88.6911	96.6181	94.6157	91.1534	-1.06583	7.11729	7.00221	0.00814092	0.0284876	MMAR_2870	DUF1275 family protein
MMAR_2877	5.33521	5.44015	1.65962	2.23367	3.83577	3.54322	-1.46085	1.91759	31.6536	1.84e-08	7.02e-07	MMAR_2877	cytochrome P450	cyp278A1
MMAR_2880	4.26817	4.22081	1.63149	2.23367	2.17361	2.2794	-1.12547	1.4403	21.3381	3.85e-06	6.43e-05	MMAR_2880	ABC transporter permease	yrbE3A
MMAR_2895	209.674	191.406	72.9388	60.4279	68.6348	91.9433	-1.58853	6.7395	31.628	1.87e-08	7.06e-07	MMAR_2895	hypothetical protein
MMAR_2905	629.135	1016.31	343.907	331.914	650.675	359.423	-1.28379	8.95992	16.5778	4.67e-05	0.000505819
MMAR_2906	382.344	701.998	217.804	235.462	481.748	279.712	-1.25842	8.46599	13.768	0.000206824	0.00168565
MMAR_2919	11.7375	15.0073	3.26298	3.61189	7.21125	5.82262	-1.95902	2.73699	55.0505	1.17e-13	1.87e-11	MMAR_2919	hypothetical protein
MMAR_2921	465.078	503.276	106.131	77.7744	133.357	103.566	-2.39662	7.64032	38.6044	5.19e-10	3.24e-08	MMAR_2921	hypothetical protein
MMAR_2922	284.824	358.769	69.1695	59.7863	81.0883	68.8333	-2.31931	7.04877	42.5586	6.86e-11	5.22e-09	MMAR_2922	hypothetical protein
MMAR_2923	32.5829	34.7044	12.4893	11.3822	14.6782	13.9246	-1.49547	4.17915	42.4084	7.41e-11	5.48e-09	MMAR_2923	prenyltransferase
MMAR_2924	24.3133	22.3859	11.2516	8.83963	13.8855	11.1713	-1.21748	3.86219	22.5181	2.08e-06	3.88e-05	MMAR_2924	SAM-dependent methyltransferase
MMAR_2936	18.4827	29.233	10.6328	10.1228	17.619	13.7215	-1.20239	3.92907	20.9595	4.69e-06	7.57e-05	MMAR_2936	oxidoreductase	fadD9_1
MMAR_2949	267.789	431.804	105.428	97.7349	107.888	84.5634	-1.78394	7.36835	28.3949	9.89e-08	3.04e-06	MMAR_2949	peptidylprolyl isomerase
MMAR_2953	63.1079	61.999	28.1854	27.1367	45.2621	40.3747	-1.17719	5.37443	24.4508	7.62e-07	1.7e-05	MMAR_2953	hypothetical protein
MMAR_2973	3344.83	2241.97	907.586	903.685	946.771	1010.09	-1.62501	10.443	36.5967	1.45e-09	7.8e-08	MMAR_2973	PE family protein
MMAR_2974	106.895	80.977	27.229	25.5921	27.6176	33.5816	-1.83034	5.44625	38.7656	4.78e-10	3.05e-08	MMAR_2974	crotonase
MMAR_2984	12.0423	12.2872	4.81008	3.42179	5.6258	4.24284	-1.56675	2.68537	36.9064	1.24e-09	6.8e-08	MMAR_2984	TetR family transcriptional regulator
MMAR_2994	3922.56	3842.09	2124.03	1683.97	2147.45	1827.76	-1.02789	11.1984	15.6139	7.77e-05	0.000769594	MMAR_2994	ferredoxin	fdxA_2
MMAR_2995	2518.83	2637.35	1315.94	1116.76	1460.76	1608.47	-1.08375	10.6966	21.9114	2.86e-06	4.92e-05	MMAR_2995	universal stress protein
MMAR_3113	95.2334	110.116	35.1614	31.4377	38.2554	33.2431	-1.62469	5.66826	38.3654	5.87e-10	3.52e-08	MMAR_3113	phosphatidylinositol kinase
MMAR_3134	22.7127	25.231	11.2516	12.7129	11.3283	10.0429	-1.00002	3.96757	23.0093	1.61e-06	3.14e-05	MMAR_3134	cysteine protease
MMAR_3139	122.062	120.34	65.2877	52.6813	51.7574	40.1039	-1.03907	6.23162	10.7341	0.00105178	0.00587754	MMAR_3139	4-hydroxyacetophenone monooxygenase
MMAR_3140	71.6823	74.4113	34.0925	25.6872	26.1344	17.1068	-1.28937	5.34985	14.0991	0.000173429	0.00147227	MMAR_3140	hypothetical protein
MMAR_3141	27.7812	30.7025	14.9928	12.7604	10.4589	10.2009	-1.07607	4.14142	17.8615	2.38e-05	0.000290679	MMAR_3141	short-chain dehydrogenase
MMAR_3144	96.148	110.867	40.9279	37.6635	41.6054	30.0158	-1.3974	5.711	24.137	8.97e-07	1.96e-05	MMAR_3144	TetR family transcriptional regulator
MMAR_3145	40.0903	43.2398	18.7059	17.7981	26.9527	22.2975	-1.19098	4.69679	25.9266	3.55e-07	9.28e-06	MMAR_3145	hypothetical protein
MMAR_3146	27.2477	28.9829	12.9956	11.9287	17.4911	14.7597	-1.17421	4.10733	24.9209	5.97e-07	1.42e-05	MMAR_3145	hypothetical protein
MMAR_3148	8.11714	10.0674	5.09137	3.49308	5.98381	4.73934	-1.08701	2.55398	13.5231	0.000235644	0.00186396	MMAR_3148	transposase
MMAR_3155	40.9668	41.614	21.4344	17.6793	22.4009	16.0461	-1.07846	4.70047	15.1041	0.00010174	0.00094895	MMAR_3155	ferredoxin
MMAR_3221	5.7544	7.53492	2.92543	2.9703	2.27589	2.50508	-1.17537	1.85269	24.9827	5.78e-07	1.39e-05	MMAR_3214	hydroxymethylglutaryl-CoA reductase
MMAR_3246	451.358	472.543	167.228	146.02	139.008	130.648	-1.56046	7.81931	28.1664	1.11e-07	3.34e-06	MMAR_3246	ribokinase	cbhK
MMAR_3247	443.965	576.656	164.471	139.105	183.478	132.566	-1.74936	7.91842	30.3428	3.62e-08	1.3e-06	MMAR_3247	hypothetical protein
MMAR_3248	1024.51	1387.83	627.814	530.378	683.791	473.032	-1.05859	9.51345	13.369	0.000255815	0.00200179	MMAR_3248	iron-sulfur cluster assembly accessory protein
MMAR_3273	25.952	23.6053	12.3768	11.8575	8.00398	7.96661	-1.03162	3.83751	28.025	1.2e-07	3.53e-06	MMAR_3273	hypothetical protein
MMAR_3297	167.449	195.22	84.978	80.4358	115.917	98.3978	-1.13263	6.80414	16.7374	4.29e-05	0.000477156	MMAR_3297	alpha/beta hydrolase
MMAR_3298	160.514	216.949	80.6462	82.5269	132.053	90.9277	-1.20998	6.84516	16.3521	5.26e-05	0.000559467	MMAR_3298	wax ester/triacylglycerol synthase family O
MMAR_3300	57.6964	62.0615	26.807	31.6753	41.6054	34.3038	-1.03374	5.30522	18.9139	1.37e-05	0.000183129	MMAR_3300	hypothetical protein
MMAR_3328	41.3479	43.4274	24.6411	17.5129	47.1544	29.3839	-1.00847	5.11756	10.3514	0.00129377	0.00689739	MMAR_3328	zinc-dependent alcohol dehydrogenase AdhE2	adhE2_1
MMAR_3346	490.153	643.782	206.693	165.6	244.39	170.797	-1.60689	8.1047	30.0945	4.12e-08	1.44e-06	MMAR_3346	hypothetical protein
MMAR_3361	154.302	161.61	72.0668	77.1804	83.3897	68.8108	-1.08177	6.61593	15.0355	0.00010551	0.000973442	MMAR_3361	cytochrome P450	cyp124A1
MMAR_3362	110.706	95.1088	49.8167	45.0773	89.1178	77.0708	-1.11689	6.1861	16.581	4.66e-05	0.000505819	MMAR_3362	monoamine oxidase	aofH_1
MMAR_3363	23.9322	19.2906	10.9985	8.91091	12.2233	15.1659	-1.11836	3.81697	20.7727	5.17e-06	8.05e-05	MMAR_3363	SAM-dependent methyltransferase
MMAR_3366	11.9661	9.72349	5.09137	4.44358	7.87612	6.8382	-1.18501	2.83536	18.8122	1.44e-05	0.000191145	MMAR_3366	hypothetical protein	lppN
MMAR_3367	7.69794	6.22178	2.39097	2.06733	5.08879	5.0553	-1.64141	2.10869	41.3697	1.26e-10	8.57e-09	MMAR_3367	hypothetical protein
MMAR_3376	46.7212	29.702	15.3585	16.8476	10.3822	11.4647	-1.24509	4.3526	27.1094	1.92e-07	5.3e-06	MMAR_3376	hypothetical protein
MMAR_3414	6.82144	6.00292	3.03794	3.27922	2.76176	3.38525	-1.01684	1.9292	22.2057	2.45e-06	4.37e-05	MMAR_3413	FAD-binding oxidoreductase
MMAR_3433	47.5977	66.126	25.7944	25.2832	47.1544	31.3925	-1.15509	5.17086	16.9975	3.74e-05	0.000428176	MMAR_3433	acyl-CoA dehydrogenase
MMAR_3434	357.954	506.309	211.587	203.787	311.363	193.726	-1.0571	8.12039	12.9026	0.000328119	0.00239152	MMAR_3434	hypothetical protein
MMAR_3445	232.577	194.907	80.7024	68.2457	139.801	121.192	-1.52105	6.99223	22.5253	2.07e-06	3.88e-05	MMAR_3445	CDP-diacylglycerol diphosphatase	cdh
MMAR_3448	140.735	131.689	65.9628	63.9922	65.157	67.5018	-1.06779	6.39642	15.4112	8.65e-05	0.000845205	MMAR_3448	hypothetical protein
MMAR_3449	109.143	108.74	49.2541	46.7169	57.3576	54.7056	-1.18288	6.05543	17.6975	2.59e-05	0.000310568	MMAR_3449	alpha/beta hydrolase
MMAR_3450	116.346	236.115	74.4859	56.8397	60.4518	46.9421	-1.42448	6.48278	12.1058	0.000502664	0.00330488	MMAR_3450	hypothetical protein
MMAR_3451	195.307	307.4	121.405	107.359	166.319	109.118	-1.13595	7.24557	11.4494	0.000715173	0.00439087	MMAR_3451	hypothetical protein
MMAR_3452	30.525	44.7093	12.3487	12.3802	16.545	13.8795	-1.60569	4.31996	35.8061	2.18e-09	1.09e-07	MMAR_3452	hypothetical protein
MMAR_3485	172.937	151.887	80.6743	72.2378	112.439	82.0132	-1.08693	6.65642	15.5258	8.14e-05	0.000801623	MMAR_3485	hypothetical protein
MMAR_3540	101.636	71.1284	34.0925	27.8496	55.2863	49.1989	-1.47972	5.80565	22.8783	1.73e-06	3.34e-05	MMAR_3540	hypothetical protein
MMAR_3631	516.753	701.623	298.731	280.991	555.701	343.467	-1.07156	8.71537	13.3585	0.000257251	0.00200994	MMAR_3631	acyl-CoA oxidase
MMAR_3632	25.4947	29.1392	10.9141	11.7862	17.6701	12.4126	-1.26691	4.03955	25.0529	5.58e-07	1.36e-05	MMAR_3632	tryptophan halogenase
MMAR_3644	1141.47	1119.45	541.429	391.32	542.941	415.753	-1.27737	9.29995	16.5485	4.74e-05	0.000512606	MMAR_3644	hypothetical protein
MMAR_3658	98.0154	78.8509	38.0024	36.404	80.091	44.0533	-1.24901	5.8643	12.9298	0.000323393	0.00237405
MMAR_3701	80.6378	71.6599	38.0868	34.5981	36.0818	28.752	-1.06711	5.51741	17.3819	3.06e-05	0.000357434	MMAR_3701	reductase
MMAR_3710	1422.06	1362.63	539.685	419.122	664.305	444.731	-1.53822	9.47544	23.017	1.61e-06	3.14e-05	MMAR_3710	sulfite reductase	nirA_2
MMAR_3711	816.858	827.059	342.078	258.013	348.442	247.777	-1.45391	8.70369	20.3308	6.51e-06	9.8e-05	MMAR_3711	phosphoadenosine phosphosulfate reductase	cysH
MMAR_3712	120.423	133.909	54.5986	31.3427	81.2161	56.4659	-1.56553	6.11015	16.0041	6.32e-05	0.000654091	MMAR_3712	sirohydrochlorin ferrochelatase
MMAR_3718	1517.68	1497.07	612.427	374.781	881.461	590.409	-1.61062	9.62348	15.1526	9.92e-05	0.000931734	MMAR_3718	sulfate ABC transporter substrate-bindin	subI
MMAR_3739	31.8588	35.4548	14.2615	14.8278	21.2246	15.9558	-1.21041	4.3566	31.3183	2.19e-08	8.16e-07	MMAR_3739	pyridine nucleotide-disulfide oxidoreductase
MMAR_3741	23.2844	23.0112	8.60751	7.93665	9.71729	11.4421	-1.48485	3.67546	50.5246	1.18e-12	1.31e-10	MMAR_3741	dihydrodipicolinate reductase
MMAR_3742	14.3669	11.9121	4.52879	5.65546	4.52621	5.21328	-1.36259	2.84091	38.043	6.92e-10	4.11e-08	MMAR_3742	hypothetical protein
MMAR_3761	44.3965	37.1744	18.1151	13.9723	19.6647	12.0289	-1.34618	4.49271	18.4247	1.77e-05	0.000228301	MMAR_3761	cytochrome P450	cyp268A2
MMAR_3807	904.889	1360.54	419.968	386.876	491.618	328.369	-1.48944	9.19894	25.0396	5.62e-07	1.36e-05	MMAR_3807	ATP-dependent Clp protease proteolytic subunit	clpP2
MMAR_3808	313.672	470.417	190.462	178.147	203.501	152.517	-1.089	7.88387	15.3108	9.12e-05	0.000871288	MMAR_3808	ATP-dependent Clp protease proteolytic subunit	clpP1
MMAR_3839	666.177	1044.16	224.161	245.632	321.898	224.871	-1.86419	8.66825	42.621	6.64e-11	5.17e-09	MMAR_3839	hypothetical protein
MMAR_3840	478.72	822.432	165.259	164.626	233.01	165.335	-1.97978	8.23596	41.1603	1.4e-10	9.29e-09	MMAR_3840	hypothetical protein
MMAR_3947	19.3973	14.4445	7.28544	7.53269	6.92996	5.9806	-1.1892	3.24057	24.8465	6.21e-07	1.45e-05	MMAR_3947	hypothetical protein
MMAR_3986	47.9406	37.362	23.6566	17.5604	32.3739	24.4189	-1.04943	4.87734	12.8536	0.000336834	0.00244423	MMAR_3986	hypothetical protein
MMAR_3988	79.647	75.5055	40.1121	35.5724	39.4829	26.5629	-1.03563	5.55062	12.3047	0.000451811	0.00302512	MMAR_3988	amidohydrolase
MMAR_4041	171.374	205.413	66.5816	60.9506	73.698	44.7529	-1.56293	6.47386	23.4112	1.31e-06	2.66e-05	MMAR_4041	hypothetical protein
MMAR_4058	50.6082	68.9398	31.2233	27.6595	44.316	32.6112	-1.02216	5.32012	14.4805	0.000141618	0.00124361	MMAR_4058	glutamate racemase	murI
MMAR_4075	1282.43	1308.14	568.067	494.876	495.275	435.275	-1.28521	9.43884	25.2671	4.99e-07	1.23e-05	MMAR_4075	acetyl-CoA acetyltransferase	fadA4
MMAR_4081	123.548	129	46.3849	35.1209	118.193	76.1003	-1.63174	6.33909	24.8752	6.12e-07	1.44e-05	MMAR_4081	DNA-3-methyladenine glycosylase	alkA
MMAR_4082	129.836	142.288	50.0979	42.7486	71.7545	46.8518	-1.55144	6.17641	26.0897	3.26e-07	8.62e-06	MMAR_4082	methylated-DNA--protein-cystein	ogt
MMAR_4118	160.018	274.634	76.905	63.3031	157.42	93.5456	-1.63244	6.94524	22.4219	2.19e-06	4.03e-05	MMAR_4118	EamA family transporter
MMAR_4119	16.1962	26.7943	11.1391	9.48121	25.4695	20.6049	-1.06241	4.06419	17.6266	2.69e-05	0.000319676	MMAR_4119	DUF1211 domain-containing membrane protein
MMAR_4131	74.5405	68.0331	21.6594	14.9228	20.2785	20.5372	-1.9629	5.00054	36.5297	1.5e-09	7.99e-08	MMAR_4131	Rrf2 family transcriptional regulator
MMAR_4132	607.947	484.173	109.788	69.1724	139.545	101.264	-2.60945	7.74681	29.6975	5.05e-08	1.7e-06	MMAR_4132	adenylyl-sulfate kinase	cysN
MMAR_4133	91.4226	80.9457	20.9281	13.901	34.2662	27.917	-2.30738	5.27578	33.2771	7.99e-09	3.46e-07	MMAR_4133	sulfate adenylyltransferase subunit 2	cysD
MMAR_4134	119.509	106.708	42.1093	30.0595	69.0695	50.8238	-1.64841	5.98388	24.4969	7.44e-07	1.68e-05	MMAR_4134	thioesterase
MMAR_4135	1070.09	987.512	283.12	205.854	368.541	286.437	-2.07317	8.89958	46.7119	8.22e-12	8.39e-10	MMAR_4135	carbonate dehydratase
MMAR_4154	22.3317	16.6956	9.62016	7.72279	10.6379	8.80164	-1.16989	3.5548	22.2752	2.36e-06	4.27e-05	MMAR_4154	hypothetical protein
MMAR_4166	276.44	276.572	62.6154	44.2932	279.474	184.631	-2.37099	7.39947	29.7797	4.84e-08	1.65e-06	espA
MMAR_4167	393.853	358.518	69.6196	44.008	259.349	150.711	-2.7272	7.5283	37.6532	8.45e-10	4.9e-08	MMAR_4167	secretion protein EspC
MMAR_4168	538.894	500.369	91.0821	56.4358	288.348	202.618	-2.81665	7.92783	37.251	1.04e-09	5.82e-08	MMAR_4168	hypothetical protein
MMAR_4169	133.19	129.407	44.6409	40.4437	56.079	53.5095	-1.62589	6.08824	31.8476	1.67e-08	6.49e-07	MMAR_4169	serine/threonine protein kinase	pknH_1
MMAR_4185	12.1185	10.9741	5.65395	3.96833	7.56926	4.60393	-1.26441	2.81227	16.586	4.65e-05	0.000505819	MMAR_4185	TetR family transcriptional regulator
MMAR_4200	519.039	395.036	135.554	89.1329	193.63	207.967	-2.02442	7.81521	24.4554	7.61e-07	1.7e-05	MMAR_4200	alkanesulfonate monooxygenase	fgd2
MMAR_4201	310.09	261.409	110.379	77.2517	136.554	190.86	-1.6069	7.27939	21.274	3.98e-06	6.57e-05	MMAR_4201	GabA permease GabP	gabP_1
MMAR_4215	466.373	791.323	266.073	266.567	499.801	264.072	-1.23958	8.57534	15.0811	0.000102987	0.000955612	MMAR_4215	DNA-directed RNA polymerase sigma-70 factor
MMAR_4251	29.8772	32.0469	8.15744	7.4614	7.13454	5.59694	-1.9873	3.76552	40.9006	1.6e-10	1.05e-08	MMAR_4251	TetR family transcriptional regulator
MMAR_4252	210.283	251.06	66.7504	58.717	54.9283	44.7304	-1.87858	6.68192	33.0104	9.17e-09	3.87e-07	MMAR_4252	proline dehydrogenase	putA
MMAR_4253	356.62	382.593	122.615	100.753	98.3237	77.6575	-1.7266	7.44937	25.5419	4.33e-07	1.1e-05	MMAR_4253	1-pyrroline-5-carboxylate dehydrogenase	rocA
MMAR_4278	27.2096	37.6121	11.7861	11.8812	12.4023	11.1487	-1.45417	4.08944	34.8089	3.64e-09	1.7e-07	MMAR_4278	chitinase
MMAR_4307	27.5525	25.7938	10.5765	10.2178	14.2435	11.6452	-1.35886	3.96679	43.1362	5.11e-11	4.13e-09	MMAR_4307	3-hydroxyacyl-CoA dehydrogenase
MMAR_4318	169.926	138.536	72.7138	66.4398	49.8906	56.7367	-1.14835	6.45093	18.2013	1.99e-05	0.000250991	MMAR_4318	acetyl-CoA acetyltransferase	fadA6_3
MMAR_4322	30.7537	36.7679	11.6736	10.9307	12.3512	8.10202	-1.57919	4.07595	36.837	1.28e-09	6.97e-08	MMAR_4322	aldehyde dehydrogenase	aldA_2
MMAR_4323	63.2603	62.8431	33.7268	24.1664	22.7078	18.6189	-1.12331	5.01673	8.59543	0.00337008	0.0147336
MMAR_4326	11.3183	11.6307	4.36001	4.27724	6.36738	6.74792	-1.40971	2.83571	44.0909	3.13e-11	2.8e-09	MMAR_4326	short-chain dehydrogenase
MMAR_4342	38.1848	33.954	17.9464	14.8278	18.1816	17.4227	-1.13839	4.46052	19.987	7.8e-06	0.000115304	MMAR_4342	guanylate cyclase
MMAR_4343	179.492	133.002	54.1767	35.1209	54.9283	51.9748	-1.80721	6.19824	21.1126	4.33e-06	7.04e-05	MMAR_4343	antibiotic biosynthesis monooxygenase
MMAR_4344	170.231	142.163	42.2218	19.6515	73.4934	67.3213	-2.33617	6.191	21.5753	3.4e-06	5.75e-05	MMAR_4344	hypothetical protein
MMAR_4361	106.475	200.191	41.2935	48.2615	78.7612	53.2838	-1.77583	6.27192	25.4014	4.66e-07	1.16e-05	MMAR_4361	hypothetical protein
MMAR_4391	84.22	69.4713	32.686	32.103	19.9716	22.9068	-1.24595	5.36818	24.1848	8.75e-07	1.92e-05	MMAR_4391	esterase	lipU
MMAR_4399	250.64	286.358	142.221	84.7368	319.878	162.582	-1.24257	7.46913	8.26371	0.00404454	0.0169977	MMAR_4399	PE family protein
MMAR_4400	688.813	798.358	325.426	200.436	748.743	408.396	-1.49984	8.81969	12.5524	0.000395699	0.002758	MMAR_4400	sulfurtransferase
MMAR_4401	1103.32	1072.55	406.578	203.953	994.028	654.323	-1.83348	9.31635	14.5101	0.000139414	0.0012306	MMAR_4401	cysteine dioxygenase
MMAR_4409	170.384	146.853	76.258	68.6259	133.357	117.242	-1.13063	6.87446	15.4601	8.43e-05	0.000825175	MMAR_4409	acid phosphatase
MMAR_4410	620.218	459.224	244.386	209.68	398.383	316.656	-1.24929	8.52562	17.7504	2.52e-05	0.000303792	MMAR_4410	arylsulfatase	aslA
MMAR_4411	45.8447	44.6155	17.8339	19.6753	24.6001	20.966	-1.26945	4.73883	35.1742	3.01e-09	1.44e-07	MMAR_4411	dihydrodipicolinate reductase
MMAR_4426	42.0338	60.0918	24.2192	23.7387	55.542	29.6548	-1.09083	5.18267	12.8257	0.000341884	0.00247067	MMAR_4426	transcriptional regulator
MMAR_4435	5.67818	4.34587	1.77213	2.04357	1.89231	2.91131	-1.38421	1.56299	28.1581	1.12e-07	3.34e-06
MMAR_4448	5.60197	6.03419	3.54427	2.04357	4.37278	2.52765	-1.06216	1.91459	7.76363	0.00533087	0.0206914
MMAR_4497	167.03	200.285	78.2833	66.8437	172.738	103.273	-1.33978	6.86427	16.847	4.05e-05	0.000455319	MMAR_4497	SAM-dependent methyltransferase
MMAR_4512	5.83062	4.50219	2.4191	2.49506	3.9892	4.64907	-1.06517	1.95293	21.7302	3.14e-06	5.35e-05	MMAR_4512	hydrolase
MMAR_4523	62.2314	62.3429	34.6551	23.2634	17.7724	24.5317	-1.10542	5.08863	16.0667	6.12e-05	0.000637727
MMAR_4524	11.3183	17.4773	6.52595	6.36833	10.0753	10.0429	-1.16094	3.24949	17.5513	2.8e-05	0.000330288	MMAR_4524	hypothetical protein
MMAR_4560	17.6824	20.51	10.239	8.83963	15.1897	10.9908	-1.00286	3.73532	19.5198	9.96e-06	0.000142286	MMAR_4560	PE family protein
MMAR_4564	108.914	148.916	59.1837	38.9466	44.9041	26.9014	-1.39384	6.12826	11.5986	0.000660025	0.00412172	MMAR_4564	hypothetical protein
MMAR_4582	11.6231	12.5374	6.63847	4.77625	9.10357	6.56738	-1.08497	3.06802	19.6241	9.43e-06	0.000136252	MMAR_4582	diacylglycerol kinase
MMAR_4617	11.1277	11.9433	5.1195	4.65744	9.02685	7.65066	-1.24	2.92511	31.2373	2.28e-08	8.44e-07	MMAR_4617	hypothetical protein
MMAR_4654	150.034	184.246	60.1119	54.3922	52.9848	45.272	-1.54575	6.35649	27.9528	1.24e-07	3.65e-06	MMAR_4654	polyketide cyclase
MMAR_4672	13.2999	10.724	4.58505	4.01585	8.2597	5.43896	-1.48124	2.80438	22.6052	1.99e-06	3.77e-05
MMAR_4700	316.835	374.714	78.5365	84.3329	93.823	88.5806	-2.08607	7.21257	54.0895	1.92e-13	2.79e-11	MMAR_4700	hypothetical protein
MMAR_4701	195.078	216.324	30.1825	34.1941	32.0671	30.4672	-2.67568	6.2177	89.118	3.72e-21	2.71e-18	MMAR_4701	hypothetical protein
MMAR_4704	117.527	103.363	33.6987	30.1545	37.5139	37.0346	-1.79047	5.75664	43.4909	4.26e-11	3.56e-09	MMAR_4704	hypothetical protein
MMAR_4724	454.636	875.301	310.011	217.735	306.376	158.587	-1.33349	8.51166	11.2446	0.000798562	0.004782	MMAR_4724	hypothetical protein
MMAR_4725	349.951	573.967	217.354	169.735	210.124	128.549	-1.25517	8.01797	12.9096	0.000326903	0.00238948	MMAR_4725	amidohydrolase
MMAR_4726	56.8581	108.522	45.1191	35.6437	40.1733	26.4726	-1.03443	5.62245	8.41159	0.00372837	0.0158783	MMAR_4726	(2Fe-2S)-binding protein
MMAR_4764	7.01199	6.50317	3.43175	3.18417	3.96363	3.52066	-1.03004	2.10608	22.0909	2.6e-06	4.53e-05	MMAR_4764	TetR family transcriptional regulator
MMAR_4767	6.55468	19.572	4.97885	4.25348	4.24492	4.44596	-1.50401	2.71412	16.7616	4.24e-05	0.000474205	MMAR_4767	MFS transporter
MMAR_4768	7.5074	35.7674	3.93808	3.84951	3.04305	4.22027	-2.47483	3.06946	25.3397	4.81e-07	1.2e-05	MMAR_4768	pyridoxal-5'-phosphate-dependent protein subuni	cysK2
MMAR_4783	3166.98	2843.14	870.793	640.849	1304.39	1129.16	-1.99129	10.5291	45.3564	1.64e-11	1.58e-09	MMAR_4783	ATP-binding protein
MMAR_4784	2517.23	2243.97	883.648	703.107	1432.25	1211.74	-1.58525	10.4596	34.5009	4.26e-09	1.96e-07	MMAR_4784	dehydrogenase
MMAR_4789	67.8715	65.8133	33.2486	33.3862	35.8006	32.047	-1.00437	5.38849	17.8716	2.36e-05	0.000290679	MMAR_4789	proline iminopeptidase	pip
MMAR_4798	11.6612	14.3507	5.45705	5.4416	8.82228	7.31213	-1.2561	3.06891	28.1956	1.1e-07	3.31e-06	MMAR_4798	methylmalonyl-CoA mutase	mcmA2a
MMAR_4799	32.0875	39.5505	17.4682	17.3703	26.5947	20.0632	-1.04035	4.557	15.3669	8.85e-05	0.000855196	MMAR_4799	SAM-dependent methyltransferase
MMAR_4837	4.61114	5.40889	2.58788	1.66337	2.04575	1.48951	-1.24675	1.43645	21.328	3.87e-06	6.43e-05
MMAR_4838	27.8574	26.638	14.2615	10.9782	12.0443	8.91448	-1.11126	3.96339	21.1522	4.24e-06	6.91e-05	MMAR_4838	hypothetical protein
MMAR_4867	643.197	561.524	231.868	151.034	327.038	224.103	-1.65368	8.2893	21.7071	3.18e-06	5.4e-05	MMAR_4867	membrane protein
MMAR_4868	999.017	965.595	411.023	255.422	508.803	331.19	-1.55971	9.02998	16.4368	5.03e-05	0.000537142	MMAR_4868	sulfurtransferase	cysA2
MMAR_4870	2.2103	2.8764	1.18142	1.02178	2.8129	1.80546	-1.21292	0.805166	12.435	0.000421359	0.0028856
MMAR_4871	75.4932	87.7615	42.6719	31.2714	56.8717	52.9227	-1.14302	5.7238	15.904	6.66e-05	0.000681333	MMAR_4871	FABP family protein
MMAR_4874	56.3626	98.0478	10.7172	6.72477	19.1789	13.0896	-3.14698	4.87884	54.154	1.85e-13	2.78e-11	MMAR_4874	transcriptional regulator
MMAR_4875	10.9753	23.0425	3.00981	1.5208	8.33641	3.47552	-2.91171	2.88297	32.8572	9.92e-09	4.11e-07	MMAR_4875	hypothetical protein
MMAR_4876	108.61	170.208	34.5988	22.8595	75.488	45.746	-2.27904	6.16664	32.4444	1.23e-08	4.9e-07	MMAR_4876	copper-translocating P-type ATPase	ctpV
MMAR_4877	2.47706	4.3146	1.43458	1.16436	3.29877	2.61792	-1.40045	1.40933	23.9391	9.94e-07	2.12e-05	MMAR_4877	DUF5134 domain-containing protein
MMAR_4912	69.815	64.7503	30.6607	32.8634	57.9969	43.6471	-1.08265	5.63459	18.1548	2.04e-05	0.000256561	MMAR_4912	aldehyde dehydrogenase
MMAR_4935	179.72	200.692	54.3454	44.9585	84.5149	51.7491	-1.93772	6.51376	33.2857	7.96e-09	3.46e-07	MMAR_4935	alcohol dehydrogenase	adhB
MMAR_4936	4.30627	4.00195	1.09704	0.78416	3.24762	2.14399	-2.14848	1.20803	53.3855	2.74e-13	3.68e-11	MMAR_4936	hypothetical protein
MMAR_4937	41.2335	51.3688	12.2924	10.2416	16.0335	10.5845	-2.03984	4.37682	61.6994	4e-15	8.88e-13	MMAR_4937	hypothetical protein
MMAR_4963	60.8595	46.5227	25.0068	21.2674	18.2583	20.0181	-1.21431	4.86128	22.9999	1.62e-06	3.14e-05
MMAR_4979	262.797	237.678	116.595	102.083	134.201	102.144	-1.19449	7.23572	16.0637	6.12e-05	0.000637727	MMAR_4979	hypothetical protein
MMAR_4980	82.6195	73.7547	41.7155	35.8575	31.9136	29.3388	-1.0114	5.49289	16.8577	4.03e-05	0.000453771	MMAR_4980	hypothetical protein
MMAR_4993	38.1467	49.8368	22.7002	19.5565	39.6619	25.3668	-1.05862	4.93999	13.7384	0.000210113	0.00170159	MMAR_4993	acyl-CoA dehydrogenase	fadE27
MMAR_4994	27.9336	36.3302	14.1771	12.3089	22.0685	11.081	-1.27933	4.20657	15.8248	6.95e-05	0.000702001	MMAR_4994	long-chain-fatty-acid--CoA ligase FadD17	fadD17
MMAR_5007	23.9703	27.2633	10.7172	9.00596	13.2462	8.28257	-1.37812	3.85652	26.9222	2.12e-07	5.75e-06	MMAR_5007	lipid-transfer protein	ltp4
MMAR_5015	173.394	196.846	71.1104	56.3407	64.1086	45.3623	-1.53862	6.47905	22.8229	1.78e-06	3.39e-05	MMAR_5015	3-ketosteroid-9-alpha-hydroxylase oxygenas
MMAR_5016	54.6859	61.4987	25.8507	22.2892	23.4749	17.4904	-1.27141	4.95431	20.8463	4.98e-06	7.89e-05	MMAR_5016	hypothetical protein
MMAR_5215	324.838	304.492	133.641	98.6616	194.346	183.413	-1.43786	7.54672	20.8376	5e-06	7.9e-05	MMAR_5215	ergothioneine biosynthesis glutamate--cystein	gshA
MMAR_5222	359.974	450	170.575	153.743	191.405	150.869	-1.32052	7.80083	23.9836	9.72e-07	2.09e-05	MMAR_5222	aspartate kinase	ask
MMAR_5224	125.987	121.215	59.9713	56.317	52.7291	68.4497	-1.08797	6.26665	16.099	6.01e-05	0.000632389	MMAR_5224	hypothetical protein
MMAR_5268	334.213	533.447	164.358	160.396	285.279	172.061	-1.41782	7.96381	18.0795	2.12e-05	0.000264946	MMAR_5268	cytochrome P450 hydroxylase	cyp164A3
MMAR_5317	59.7543	161.766	51.3638	44.4358	47.1033	45.3172	-1.20956	5.96475	7.23286	0.00715812	0.0259196	MMAR_5317	DNA-binding response regulator	tcrX
MMAR_5318	53.3902	134.284	49.7323	37.1407	37.8207	34.8003	-1.11152	5.7142	5.75927	0.0164019	0.0487945
MMAR_5319	36.0126	84.4787	31.9265	19.5327	23.7051	22.0267	-1.22787	5.03007	6.11731	0.0133864	0.0416703
MMAR_5404	285.205	307.65	153.388	138.369	125.507	119.951	-1.02295	7.46119	13.9004	0.000192756	0.00159649	MMAR_5404	monooxygenase EthA	ethA
MMAR_5409	3560.68	2886.25	751.047	473.348	706.115	540.601	-2.39655	10.321	34.7139	3.82e-09	1.77e-07	MMAR_5409	DUF3298 domain-containing protein	mpt64
MMAR_5438	1051.57	1148.47	243.795	217.878	2084.15	1559.38	-2.2526	9.96516	62.9082	2.17e-15	5.26e-13	MMAR_5438	hypothetical protein
MMAR_5477	289.168	308.244	145.202	133.521	161.23	148.612	-1.09992	7.50849	16.4726	4.94e-05	0.000529035	MMAR_5477	thioredoxin-disulfide reductase	trxB2
MMAR_5541	39.6711	44.3654	18.2839	17.2278	16.6217	17.9869	-1.24305	4.54461	29.4865	5.63e-08	1.85e-06	MMAR_5541	transposase
MMAR_5548	1557.35	1628.82	762.411	644.081	793.136	577.613	-1.17973	9.82362	19.0891	1.25e-05	0.000169733	MMAR_5548	hypothetical protein
MMAR_5562	14.0621	11.1617	4.6413	4.70496	4.98651	4.9876	-1.42928	2.82389	44.2764	2.85e-11	2.6e-09	MMAR_5561	hypothetical protein
MMAR_5566	21.4933	18.9155	7.93241	6.27328	6.64867	5.77749	-1.5088	3.31277	31.5202	1.97e-08	7.4e-07

## Sheet: S3ALogCPM>4, up>2x, q<0.05
Supplemental Table S3A. Gene expression tables for DespM vs. Whib6-3xFL
Gene Number	Whib6-3xFL		Whib6-3xfl (DespM)		Whib6-3xfl (DespM)/MSP-espM		DespM/Whib6-3xFL	logCPM	LR	PValue	FDR	Gene Number	Proposed function	Gene Name
	Champ1_1	Champ5_2	Champ2_1	Champ6_2	Champ4_1	Champ8_2	logFC	logCPM	LR	PValue	FDR
MMAR_0010	11.3945	10.4739	19.2966	24.7367	24.1909	24.78	1.0109	4.41198	18.0181	2.19e-05	0.000271631	MMAR_0010	hypothetical protein
MMAR_0218	5.94494	4.72105	13.8114	9.7426	107.095	38.998	1.14326	4.74665	8.75931	0.00308026	0.0137493	MMAR_0218	acyltransferase
MMAR_0335	67.4141	37.2682	170.012	180.856	132.692	378.064	1.74512	7.30618	13.4616	0.000243496	0.00192012	MMAR_0335	hypothetical protein
MMAR_0336	330.326	143.476	632.736	798.703	285.151	793.908	1.59518	8.95595	11.3808	0.000742085	0.00451804	MMAR_0336	acyl-CoA desaturase	desA3_2
MMAR_0496	21.7981	18.6966	42.6719	48.9506	43.8812	54.1188	1.17856	5.32281	20.3327	6.51e-06	9.8e-05	MMAR_0496	membrane protein
MMAR_0636	14.7861	10.6927	27.7072	34.0278	20.5853	32.7015	1.27851	4.63007	20.6814	5.42e-06	8.41e-05	MMAR_0636	hypothetical protein
MMAR_0651	28.1623	20.51	55.0487	57.6239	44.3671	50.6433	1.21192	5.57996	22.4064	2.21e-06	4.05e-05	MMAR_0651	RNA methyltransferase
MMAR_0652	18.9781	13.788	39.9433	42.7486	24.1909	25.096	1.3373	4.83708	32.7811	1.03e-08	4.24e-07	MMAR_0652	calcium dodecin	secE2
MMAR_0745	10.518	8.0039	21.7719	25.2595	16.6728	24.5995	1.34647	4.22829	25.2492	5.04e-07	1.24e-05	MMAR_0745	hypothetical protein
MMAR_0836	12.5758	8.84806	23.2909	30.7248	19.6136	24.5092	1.33664	4.47698	24.2959	8.26e-07	1.82e-05	MMAR_0836	acylaldehyde oxidase	coxL_1
MMAR_0856	27.2477	15.8515	49.5072	47.1209	12.1722	24.938	1.16562	5.01432	10.3898	0.00126716	0.00678387	MMAR_0855	SGNH/GDSL hydrolase family protein
MMAR_0966	53.2377	54.2764	107.341	117.268	71.8824	81.4941	1.06285	6.3108	14.8983	0.000113462	0.00103004	MMAR_0966	DUF2191 domain-containing protein
MMAR_1192	27.9717	16.5393	51.4481	46.6694	43.4977	50.5304	1.14165	5.37086	16.3508	5.26e-05	0.000559467	MMAR_1192	D-alanyl-D-alanine carboxypeptidase	dacC
MMAR_1223	30.2964	20.3224	48.2696	66.2021	32.5529	65.087	1.17784	5.53366	9.5984	0.00194747	0.00946286	MMAR_1223	gamma-glutamylcyclotransferase
MMAR_1367	11.5088	8.75427	30.0138	31.2476	20.2273	21.4399	1.5986	4.43887	50.6531	1.1e-12	1.25e-10
MMAR_1374	51.6372	42.9897	91.3071	111.565	72.1381	79.5984	1.10054	6.33246	15.7565	7.2e-05	0.000719275
MMAR_1514	93.2518	79.6638	317.915	284.151	334.173	284.947	1.79995	7.8553	51.9541	5.68e-13	7.25e-11	MMAR_1514	PPE family protein
MMAR_1707	77.7416	49.9306	130.772	138.915	99.0141	138.479	1.07917	6.80366	11.4307	0.000722387	0.00442451	MMAR_1707	membrane protein
MMAR_1726	28.7339	24.9184	51.2794	65.3705	37.0791	49.2892	1.12099	5.45883	18.3969	1.79e-05	0.000230485	MMAR_1726	3-isopropylmalate dehydratase large subunit	leuC
MMAR_1728	319.465	281.794	951.58	1065.89	847.195	975.515	1.74653	9.69301	54.4344	1.61e-13	2.48e-11	MMAR_1728	DNA-binding protein	hupB
MMAR_1762	395.453	269.663	643.707	785.277	595.465	915.822	1.10338	9.40179	12.4722	0.000413058	0.00284082	MMAR_1762	polyketide synthase	pks15/1
MMAR_1790	8.15524	7.25353	21.8844	22.0991	15.5477	20.2663	1.51432	4.14978	45.0519	1.92e-11	1.79e-09	MMAR_1790	hypothetical protein
MMAR_1803	64.9371	44.8031	120.843	116.175	72.8797	143.467	1.11113	6.59807	10.056	0.00151851	0.00778802	MMAR_1803	hypothetical protein	lppW
MMAR_1938	25.7233	22.7298	53.7547	55.1288	35.3658	40.6907	1.16852	5.28445	24.5133	7.38e-07	1.68e-05	MMAR_1938	4-hydroxy-tetrahydrodipicolinate reductase	dapB
MMAR_2117	112.611	106.271	392.823	330.084	273.337	427.85	1.72365	8.17104	42.0853	8.74e-11	6.28e-09	MMAR_2117	carboxylic acid reductase	fadD9
MMAR_2142	11.0896	23.0425	82.5589	30.2971	56.7183	15.6398	1.7245	5.30602	6.29841	0.0120846	0.0387299
MMAR_2146	19.7403	19.572	75.4704	21.7189	30.5583	17.4904	1.3054	5.08117	6.13566	0.0132482	0.0413663	MMAR_2146	hypothetical protein
MMAR_2147	23.2844	31.7342	103.403	50.1863	65.7963	39.9685	1.48045	5.81033	12.8085	0.00034504	0.00248995	MMAR_2147	copper-translocating P-type ATPase
MMAR_2311	28.772	30.0146	49.9573	72.7606	48.433	57.5717	1.06185	5.77515	12.3649	0.000437492	0.00295852	MMAR_2311	glycosyl transferase
MMAR_2332	30.3726	26.1377	72.4887	97.3072	49.7883	68.6979	1.58747	6.10466	23.0149	1.61e-06	3.14e-05	MMAR_2332	acetolactate synthase	ilvB1_3
MMAR_2333	8.07903	6.00292	21.9407	32.412	11.763	16.0461	1.95107	4.29504	43.291	4.72e-11	3.88e-09	MMAR_2333	glycosyltransferase	wcaA
MMAR_2335	27.1333	20.2286	42.9532	55.8417	28.1546	35.5902	1.06163	5.34689	14.1874	0.000165477	0.00141418	MMAR_2335	lipopolysaccharide biosynthesis protein RfbH
MMAR_2336	7.01199	4.75232	14.3177	22.5743	11.7375	16.8585	1.65251	4.048	26.9865	2.05e-07	5.6e-06	MMAR_2336	CDP-glucose 4,6-dehydratase	galE6
MMAR_2339	30.7155	15.2262	42.8406	62.3526	17.4144	31.0089	1.1961	5.30144	8.43099	0.00368879	0.0157228	MMAR_2339	SAM-dependent methyltransferase
MMAR_2340	298.048	152.606	501.598	709.95	245.899	389.416	1.42687	8.89259	14.1709	0.000166929	0.0014242	MMAR_2340	polyketide synthase	pks5
MMAR_2341	124.463	80.8832	222.248	285.339	118.679	136.313	1.30582	7.46644	16.6286	4.55e-05	0.000499879	MMAR_2341	acyl-CoA synthetase	fadD25
MMAR_2342	228.042	129.376	352.148	464.223	131.618	203.634	1.19175	8.19735	11.6313	0.000648515	0.00406477	MMAR_2342	MMPL family RND transporter
MMAR_2344	207.54	111.648	310.714	347.335	277.25	367.525	1.04398	8.20862	10.7204	0.00105962	0.00590906	MMAR_2344	polyketide synthase	pks5_1
MMAR_2348	24.2752	30.0146	52.4327	60.6655	50.0696	45.5654	1.05822	5.36321	18.4195	1.77e-05	0.000228342	MMAR_2348	hypothetical protein
MMAR_2352	10.0226	5.31509	17.9745	25.9961	6.69982	13.9923	1.52161	4.07471	12.3088	0.000450828	0.00302252	MMAR_2352	hypothetical protein
MMAR_2354	58.8778	38.8002	96.2578	122.804	34.5475	52.7873	1.16561	6.25592	11.173	0.000829963	0.00491809	MMAR_2354	hypothetical protein
MMAR_2415	39.1376	28.764	61.1808	78.2972	70.3225	93.681	1.03912	6.14203	12.3702	0.000436244	0.0029558	MMAR_2415	tryptophan synthase subunit alpha	trpA
MMAR_2459	23.0938	12.4748	36.6804	42.2496	15.5732	21.0111	1.15168	4.85805	13.2068	0.000278936	0.00213951	MMAR_2459	PE family protein
MMAR_2476	14.748	10.6927	25.9913	26.3763	23.9864	27.5333	1.04347	4.53929	17.8895	2.34e-05	0.000289575	MMAR_2476	ABC transporter ATP-binding protein
MMAR_2591	58.6111	28.5139	87.7066	117.885	63.8784	101.354	1.23914	6.56204	9.40901	0.00215921	0.0102764	MMAR_2591	PPE family protein
MMAR_2635	16.9202	12.2872	26.4695	32.1743	18.4884	29.1582	1.00708	4.61668	12.1221	0.000498282	0.0032803	MMAR_2635	hypothetical protein
MMAR_2728	233.072	213.291	459.883	498.845	281.853	652.608	1.10291	8.61712	9.64301	0.00190073	0.00928883	MMAR_2728	NADH dehydrogenase	ndh
MMAR_2844	29.8009	29.1392	68.6913	69.9566	33.7548	37.486	1.23409	5.46673	25.4087	4.64e-07	1.16e-05	MMAR_2844	8-oxoguanine deaminase
MMAR_2975	8.76498	9.00439	16.7368	20.6258	20.1762	22.1169	1.07242	4.11581	23.6602	1.15e-06	2.38e-05	MMAR_2975	membrane protein
MMAR_3033	63.6033	51.9628	159.239	138.796	134.687	157.166	1.36692	6.95572	25.0057	5.72e-07	1.38e-05	MMAR_3033	DUF389 domain-containing protein
MMAR_3191	41.4622	29.2955	81.4338	75.7309	65.7707	87.565	1.15181	6.06793	15.8475	6.87e-05	0.000697763	MMAR_3191	cell division protein FtsQ	ftsQ
MMAR_3192	82.3908	60.5295	153.529	163.177	150.081	179.057	1.14819	7.13817	16.6169	4.57e-05	0.000501873	MMAR_3192	UDP-N-acetylmuramate--L-alanine ligase	murC
MMAR_3193	32.2399	26.7005	58.8461	60.6893	63.6227	79.8015	1.02051	5.82282	14.5492	0.000136547	0.00120948	MMAR_3193	undecaprenyldiphospho-muramoylpentapeptide beta	murG
MMAR_3194	48.8934	34.9858	98.3956	96.7369	74.056	94.2001	1.21849	6.3041	17.7173	2.56e-05	0.000308389	MMAR_3194	cell division protein FtsW	ftsW
MMAR_3195	10.6704	9.81728	25.7663	26.6852	27.413	36.6058	1.35667	4.60921	29.101	6.87e-08	2.25e-06	MMAR_3195	UDP-N-acetylmuramoyl-L-alanine--D-glutamat	murD
MMAR_3197	25.7995	21.4792	54.3173	55.3189	61.8838	76.3034	1.21392	5.7308	20.4005	6.28e-06	9.54e-05	MMAR_3197	UDP-N-acetylmuramoyl-tripeptide--D-alanyl-D	murF
MMAR_3198	28.5434	22.4797	66.3847	70.4556	77.8406	93.7713	1.42377	6.01226	23.9721	9.77e-07	2.1e-05	MMAR_3198	UDP-N-acetylmuramoyl-L-alanyl-D-glutamate--2, 6	murE
MMAR_3307	8.91742	7.25353	17.8339	19.5802	24.0119	30.9637	1.21215	4.25959	23.3714	1.34e-06	2.7e-05	MMAR_3307	hypothetical protein	cobC
MMAR_3409	270.114	141.006	411.023	414.892	289.754	468.676	1.00656	8.47028	8.81716	0.0029841	0.0133904	MMAR_3409	diguanylate cyclase
MMAR_3416	12.9569	8.66047	116.567	114.535	100.906	228.278	3.41929	6.77269	75.3401	3.96e-18	1.56e-15	MMAR_3416	sulfite reductase	nirA
MMAR_3417	3.77275	2.84514	28.2979	29.703	25.265	60.3928	3.13357	4.77847	67.0167	2.69e-16	7.63e-14	MMAR_3417	phosphoadenosine phosphosulfate reductase	cysH_1
MMAR_3465	42.453	42.7083	80.3086	97.5448	96.0478	139.156	1.06244	6.49484	13.7217	0.000211996	0.0017114	MMAR_3465	hypothetical protein
MMAR_3667	38.5659	30.7337	67.5099	71.121	42.1424	42.7895	1.00087	5.63134	16.6706	4.45e-05	0.000491027	MMAR_3667	glycine--tRNA ligase	glyS
MMAR_3688	10.4799	20.7288	31.6453	30.9625	22.8612	28.3232	1.00183	4.69771	11.1123	0.000857583	0.00504658	MMAR_3688	hypothetical protein	cfp2
MMAR_3756	29.0769	17.6336	44.0502	52.1348	46.8476	56.0822	1.0434	5.48116	12.9932	0.000312626	0.00232171	MMAR_3756	membrane protein
MMAR_3818	90.6985	105.739	175.329	219.232	165.475	169.375	1.0061	7.3461	12.5029	0.000406332	0.0028189	MMAR_3818	DUF5130 domain-containing protein
MMAR_3960	12.6521	15.2262	46.5537	34.5031	300.315	107.041	1.53898	6.32027	14.7892	0.000120222	0.00108178	MMAR_3960	hypothetical protein
MMAR_4078	9.60337	7.59745	18.1433	17.3228	15.5732	20.1986	1.04616	4.00696	21.6544	3.26e-06	5.53e-05	MMAR_4078	adenylate/guanylate cyclase domain-containin
MMAR_4176	13.7572	12.4123	25.063	27.7308	25.1627	29.5645	1.01333	4.54369	20.0405	7.58e-06	0.000112453	MMAR_4176	amidase	amiB2
MMAR_4231	14.6718	14.9135	42.925	42.1308	34.6754	41.6837	1.52319	5.07393	42.8986	5.77e-11	4.6e-09	MMAR_4231	dihydropteroate synthase	folP2
MMAR_4340	10.7085	8.50414	18.1714	20.2931	21.2758	25.2991	1.00352	4.24111	16.5072	4.85e-05	0.000521674	MMAR_4340	cyclase
MMAR_4482	9.03174	11.1304	26.6101	24.6416	24.8558	19.5216	1.3437	4.34081	31.1333	2.41e-08	8.84e-07	MMAR_4482	SAM-dependent methyltransferase
MMAR_4918	10.2512	7.12847	15.7523	24.2614	9.257	13.3604	1.20523	4.04837	12.3916	0.000431275	0.00294166	MMAR_4918	TetR family transcriptional regulator
MMAR_5019	18.5589	16.508	52.5171	49.8061	60.7331	48.8152	1.54524	5.44168	36.0183	1.95e-09	9.97e-08	MMAR_5019	hypothetical protein
MMAR_5020	20.9597	25.7938	54.683	52.111	71.6522	56.9624	1.19081	5.59093	22.1812	2.48e-06	4.39e-05	MMAR_5020	carboxylate--amine ligase	gcs2
MMAR_5035	44.6252	46.3351	104.331	108.571	76.9968	64.9516	1.22678	6.32843	20.2733	6.71e-06	0.000100738	MMAR_5035	nitroreductase family deazaflavin-dependen
MMAR_5036	21.6838	23.2926	44.3315	47.5724	47.7682	43.5117	1.03065	5.34126	19.3301	1.1e-05	0.000153282	MMAR_5036	short-chain dehydrogenase
MMAR_5043	195.65	142.069	355.974	357.268	286.225	262.74	1.07872	8.10884	19.5675	9.71e-06	0.000139169	MMAR_5043	electron transfer flavoprotein	fdxB
MMAR_5047	250.64	105.082	476.901	552.762	230.453	320.131	1.53349	8.55856	14.3096	0.000155069	0.00134095	MMAR_5047	PPE family protein
MMAR_5059	15.091	14.7885	37.0179	38.0912	56.1302	51.9522	1.32982	5.20449	32.1184	1.45e-08	5.74e-07	MMAR_5059	peptidase M48
MMAR_5060	12.3853	9.00439	29.8731	28.3723	26.876	28.2329	1.44741	4.57204	35.6892	2.31e-09	1.12e-07	MMAR_5060	hypothetical protein
MMAR_5061	29.9153	59.2789	99.999	82.6457	129.035	153.69	1.03348	6.54731	6.1898	0.0128489	0.040516	MMAR_5061	hypothetical protein
MMAR_5077	25.0374	34.3605	69.8165	69.8853	121.568	89.0094	1.23308	6.13513	19.2249	1.16e-05	0.000160647	MMAR_5077	MBL fold metallo-hydrolase
MMAR_5078	21.417	24.4494	67.9599	78.5824	84.5149	89.8219	1.67534	6.02807	38.3814	5.82e-10	3.52e-08	MMAR_5078	arsenic transporter	arsB2
MMAR_5079	15.4721	9.84855	39.3245	37.1407	44.7763	45.4977	1.59678	5.10383	36.4978	1.53e-09	8.04e-08	MMAR_5079	23S rRNA (guanosine(2251)-2'-O)
MMAR_5080	19.7403	13.5378	57.8616	61.4021	52.9592	61.3632	1.84284	5.60484	42.4805	7.14e-11	5.36e-09	MMAR_5080	cysteine--tRNA ligase	cysS1
MMAR_5081	4.95412	5.72154	21.0406	22.9783	17.5167	20.1761	2.04067	4.08839	92.1995	7.84e-22	6.66e-19	MMAR_5081	2-C-methyl-D-erythritol 2,4-cyclodiphosphat	ispF
MMAR_5085	59.4876	57.059	135.132	128.46	132.718	128.278	1.17739	6.80248	19.7591	8.78e-06	0.000128785	MMAR_5085	DNA repair protein RadA	radA
MMAR_5086	26.7141	25.9501	53.7266	57.1962	65.157	69.1267	1.07473	5.68928	19.7272	8.93e-06	0.00013058	MMAR_5086	DNA integrity scanning protein DisA
MMAR_5089	16.9202	14.5696	35.2458	33.006	49.9929	47.0775	1.11664	5.071	24.4897	7.47e-07	1.68e-05	MMAR_5089	adenine glycosylase	mutY
MMAR_5090	17.4537	20.9477	39.437	42.107	48.3563	46.423	1.0855	5.21206	21.7929	3.04e-06	5.2e-05	MMAR_5090	alpha/beta hydrolase
MMAR_5091	14.5575	14.6634	52.7983	49.8061	36.4654	33.356	1.81167	5.10035	59.932	9.82e-15	2.09e-12	MMAR_5091	monooxygenase
MMAR_5092	106.818	95.7029	232.318	254.258	211.326	225.119	1.26467	7.62907	24.3907	7.86e-07	1.74e-05	MMAR_5092	serine hydrolase	lpqF
MMAR_5093	36.4318	32.0781	75.0766	81.125	60.4518	60.0768	1.18928	5.9165	20.7724	5.17e-06	8.05e-05	ppm1_2
MMAR_5105	38.3754	44.209	92.4041	83.5962	125.583	96.6149	1.09129	6.3588	15.5882	7.87e-05	0.000777093	MMAR_5105	pantoate--beta-alanine ligase	panC
MMAR_5106	28.6196	34.4543	75.6111	67.2715	105.254	87.4522	1.17913	6.08259	19.2369	1.15e-05	0.000160074	MMAR_5106	oxidoreductase
MMAR_5107	43.6725	37.1744	146.046	151.676	153.533	171.361	1.88091	6.94758	46.4045	9.62e-12	9.44e-10	MMAR_5107	hypothetical protein
MMAR_5114	33.345	32.6096	73.5014	69.6477	90.3197	80.4109	1.11791	6.07607	18.6576	1.56e-05	0.000206222	MMAR_5114	epoxide hydrolase	ephA
MMAR_5123	25.266	25.7626	66.9754	63.3982	64.799	58.7227	1.35305	5.75143	28.9537	7.41e-08	2.36e-06	lpqG
MMAR_5124	49.9985	43.6775	167.115	192.998	118.014	158.204	1.94284	7.07589	43.5899	4.05e-11	3.5e-09	MMAR_5124	hypoxanthine phosphoribosyltransferase	hpt
MMAR_5128	50.9512	43.6775	146.581	177.886	130.288	135.274	1.77791	6.999	38.4233	5.69e-10	3.5e-08	MMAR_5128	inorganic pyrophosphatase	ppa
MMAR_5129	35.2124	35.1109	98.3112	105.196	86.0748	88.5806	1.53296	6.34406	33.287	7.95e-09	3.46e-07	MMAR_5129	hypothetical protein
MMAR_5130	8.11714	6.22178	40.731	41.6318	41.2474	42.7895	2.5245	5.00289	97.7569	4.73e-23	4.83e-20	MMAR_5130	hypothetical protein
MMAR_5131	16.8821	17.3522	86.0188	93.2438	104.333	104.469	2.38827	6.23992	76.7217	1.97e-18	8.37e-16	MMAR_5131	glycosyl transferase
MMAR_5132	16.6535	15.6951	50.0136	57.1249	47.717	39.8105	1.72798	5.29514	51.014	9.17e-13	1.06e-10	MMAR_5132	membrane protein
MMAR_5136	33.4594	29.9834	134.26	137.228	107.453	146.446	2.09749	6.71324	53.7816	2.24e-13	3.18e-11	MMAR_5136	DNA polymerase III subunit delta'
MMAR_5137	77.9702	68.0331	276.959	281.181	236.463	298.263	1.93472	7.74862	51.4218	7.45e-13	9.05e-11	MMAR_5137	adenylate/guanylate cyclase domain-containin
MMAR_5139	35.0218	34.4856	73.642	84.2854	94.2066	89.0094	1.18406	6.21101	20.0643	7.49e-06	0.000111381	MMAR_5139	hypothetical protein
MMAR_5140	1113.19	1031.13	1975.51	2455.75	1995.34	2105.44	1.04721	10.8724	18.5606	1.65e-05	0.000215864	MMAR_5140	cold-shock protein	cspA_1
MMAR_5142	72.0634	85.0102	165.68	184.967	150.746	148.274	1.15842	7.12989	19.1098	1.23e-05	0.000168352	MMAR_5142	hypothetical protein
MMAR_5151	12.8807	17.3522	31.3077	33.0773	53.7008	48.0254	1.08877	5.01836	21.2121	4.11e-06	6.75e-05	MMAR_5151	ABC transporter ATP-binding protein	dppD
MMAR_5152	12.2329	14.1319	28.2979	29.7506	37.8207	33.4688	1.1374	4.7052	27.9027	1.28e-07	3.72e-06	MMAR_5152	peptide ABC transporter permease	dppC
MMAR_5155	68.1763	58.1533	151.335	165.244	165.194	178.222	1.32552	7.13808	23.0248	1.6e-06	3.14e-05	MMAR_5155	acetyl-coenzyme A synthetase	acs
MMAR_5157	26.7523	23.4802	79.8867	81.1487	48.7143	58.5648	1.68097	5.82562	41.3923	1.25e-10	8.57e-09	MMAR_5157	membrane protein
MMAR_5158	12.6521	12.0058	46.188	46.0754	39.3039	46.2425	1.90382	5.18824	64.9975	7.5e-16	1.91e-13	MMAR_5158	alpha/beta hydrolase	ephE
MMAR_5159	60.4784	45.0532	155.976	188.46	188.234	203.702	1.7069	7.29121	35.0202	3.26e-09	1.54e-07	MMAR_5159	acid resistance periplasmic serine proteas
MMAR_5160	15.0148	11.0054	33.6705	36.4278	41.9634	48.0705	1.43153	5.0834	31.6623	1.83e-08	7.02e-07	MMAR_5160	coenzyme A pyrophosphatase
MMAR_5163	31.9731	32.2032	82.2214	85.7111	123.947	119.905	1.38769	6.43634	25.85	3.69e-07	9.56e-06	MMAR_5163	hypothetical protein
MMAR_5164	91.1939	88.6057	239.548	260.199	356.753	338.412	1.47482	7.92422	37.806	7.81e-10	4.58e-08	MMAR_5164	Crp/Fnr family transcriptional regulator
MMAR_5165	33.1545	39.8944	107.116	120.048	165.271	142.338	1.6364	6.69651	35.3766	2.72e-09	1.31e-07	MMAR_5165	MBL fold metallo-hydrolase
MMAR_5166	34.7932	49.5241	108.381	125.228	146.169	132.205	1.46963	6.69232	26.9047	2.14e-07	5.77e-06	MMAR_5166	LysR family transcriptional regulator
MMAR_5167	18.1778	19.4157	51.4763	42.5823	35.417	37.2377	1.32235	5.15286	31.7249	1.78e-08	6.87e-07
MMAR_5168	30.6774	29.0767	89.1693	93.0299	85.8958	97.4048	1.60845	6.20606	33.7775	6.18e-09	2.79e-07	MMAR_5168	ATPase
MMAR_5198	23.0938	20.979	45.8223	43.1051	25.086	32.3629	1.01294	5.09598	17.598	2.73e-05	0.000323025	MMAR_5198	hypothetical protein
MMAR_5287	13.8715	11.0054	23.1221	28.3486	21.5315	25.9987	1.05088	4.44129	19.4237	1.05e-05	0.000148796	MMAR_5287	hypothetical protein
MMAR_5354	15.9294	12.2247	27.5665	30.012	28.2313	32.3178	1.03389	4.66917	19.063	1.26e-05	0.000171158	MMAR_5354	arabinofuranosyltransferase
MMAR_5376	19.664	21.4479	44.3596	47.5486	52.32	61.2052	1.16023	5.4986	22.4688	2.14e-06	3.95e-05	MMAR_5376	HAD family hydrolase
MMAR_5412	331.926	313.872	660.893	642.703	468.399	477.794	1.01335	8.95626	22.1779	2.49e-06	4.39e-05	MMAR_5412	gltD	gltD
MMAR_5413	1154.35	1040.57	2296.97	2328.39	1651.84	1703.73	1.0754	10.7975	22.228	2.42e-06	4.33e-05	MMAR_5413	glutamate synthase subunit alpha	gltB
MMAR_5436	295.418	266.755	800.386	719.978	121.338	83.5479	1.43533	8.23616	14.3747	0.000149801	0.00130532
MMAR_5440	3503.48	3390.18	7666.51	7094.75	931.096	775.876	1.09847	11.5161	15.9142	6.63e-05	0.000679038	MMAR_5440	secretion protein EspF
MMAR_5441	2163.58	2250.44	5476.18	5363.87	915.113	804.38	1.2962	11.356	27.8738	1.29e-07	3.75e-06	MMAR_5441	secretion protein EspG
MMAR_5442	1149.58	1125.05	3028.24	3021.94	410.683	347.281	1.41134	10.4495	36.2172	1.77e-09	9.1e-08	MMAR_5442	secretion protein EspH
MMAR_5528	42.4911	40.7073	95.3014	79.9844	50.9135	50.6207	1.07501	5.88463	13.4145	0.000249688	0.00196288	gluT

## Sheet: S3ALogCPM>4, down>2x,  q<0.05
Supplemental Table S3A. Gene expression tables for DespM vs. Whib6-3xFL
Gene Number	Whib6-3xFL		Whib6-3xfl (DespM)		Whib6-3xfl (DespM)/MSP-espM		DespM/Whib6-3xFL	logCPM	LR	PValue	FDR	Gene Number	Proposed function	Gene Name
	Champ1_1	Champ5_2	Champ2_1	Champ6_2	Champ4_1	Champ8_2	logFC	logCPM	LR	PValue	FDR
MMAR_0054	55.1051	48.4298	22.2783	17.3941	29.5099	23.2002	-1.38411	4.85685	23.3653	1.34e-06	2.7e-05	MMAR_0054	bile acid:sodium symporter
MMAR_0074	77.3986	76.0683	36.3147	37.0219	49.3536	37.4634	-1.06521	5.62298	16.1543	5.84e-05	0.000616754	MMAR_0074	30S ribosomal protein S18	rpsR1
MMAR_0130	24.7325	32.0156	10.2671	10.6218	18.0026	10.9908	-1.44215	4.04258	32.4384	1.23e-08	4.9e-07	MMAR_0130	monooxygenase
MMAR_0131	42.6817	47.4606	16.7931	16.7763	25.0092	14.2857	-1.42504	4.64992	25.3117	4.88e-07	1.21e-05	MMAR_0131	monooxygenase
MMAR_0158	1367.64	1600.5	645.422	648.406	644.998	490.071	-1.19792	9.70758	24.7719	6.45e-07	1.5e-05	MMAR_0158	isocitrate dehydrogenase, NADP-dependent	icd2
MMAR_0159	75.417	38.8627	12.2643	18.2971	38.7157	107.47	-1.90222	5.98134	8.21763	0.00414853	0.0173065
MMAR_0160	35.0218	20.041	8.63564	10.4792	18.1049	45.272	-1.52552	4.83046	7.22159	0.00720318	0.0260089	MMAR_0160	hypothetical protein
MMAR_0161	38.3754	16.0078	2.10968	4.34853	18.514	64.2068	-3.07111	4.96037	14.9959	0.000107744	0.000988688	MMAR_0161	hypothetical protein
MMAR_0162	152.511	65.6883	5.09137	16.0634	52.1409	156.714	-3.36563	6.62044	14.7515	0.000122647	0.00110167	MMAR_0162	hypothetical protein
MMAR_0163	75.3788	33.9853	4.27563	9.48121	30.6862	89.7767	-2.9895	5.60459	14.8416	0.00011693	0.00105759	MMAR_0163	N-acetyltransferase
MMAR_0164	68.6717	27.8573	2.13781	8.7921	38.6135	127.556	-3.14078	5.88938	11.7853	0.000596999	0.00381213	MMAR_0164	nucleoside-diphosphate sugar epimerase
MMAR_0165	141.764	66.8763	2.78478	10.8594	55.1073	156.105	-3.93312	6.46731	18.2486	1.94e-05	0.000246665	MMAR_0165	fatty acid desaturase
MMAR_0166	120.538	49.7117	2.55975	13.3545	59.6846	200.768	-3.41795	6.48817	12.5014	0.000406646	0.0028189	MMAR_0166	aspartate aminotransferase family protein	gabT_2
MMAR_0167	135.667	47.2418	3.65678	15.8495	58.5339	202.821	-3.22806	6.55324	11.6133	0.00065481	0.00409417	MMAR_0167	aspartate aminotransferase family protein
MMAR_0168	86.9258	26.7943	2.44723	8.05547	25.3928	102.686	-3.43485	5.73624	12.8953	0.000329406	0.00239748	MMAR_0168	hypothetical protein
MMAR_0169	302.659	86.167	5.96337	24.0476	67.7653	256.692	-3.69491	7.22561	13.8456	0.000198466	0.00163055	MMAR_0169	hypothetical protein
MMAR_0170	107.847	32.8598	2.58788	10.4792	43.7278	174.679	-3.42717	6.28039	12.4785	0.000411669	0.00284082	MMAR_0170	hypothetical protein
MMAR_0171	261.616	83.0092	6.49782	26.709	81.4718	325.142	-3.37489	7.37594	11.7929	0.000594578	0.0038062	MMAR_0171	ABC transporter ATP-binding protein
MMAR_0172	176.938	52.7132	3.51614	15.208	56.0279	190.657	-3.6154	6.69786	13.567	0.000230191	0.00182649	MMAR_0172	ABC transporter
MMAR_0173	49.4269	15.5076	2.55975	5.34655	16.1358	53.532	-3.03572	4.84437	12.3446	0.000442259	0.00298466	MMAR_0173	acyl carrier protein
MMAR_0174	163.219	50.0556	5.51331	19.7466	76.2296	295.261	-3.07702	7.00763	10.5433	0.00116607	0.00633577	MMAR_0174	long-chain-fatty-acid--CoA ligase	pks16_1
MMAR_0175	45.8066	15.6326	2.2222	6.17823	28.7427	96.0281	-2.86843	5.371	9.95811	0.00160143	0.00812174	MMAR_0175	integral membrane protein YrbE6A	yrbE6A
MMAR_0176	55.4861	19.447	2.33472	6.72477	28.3847	97.0663	-3.04602	5.46254	11.3172	0.000767932	0.00463119	MMAR_0176	ABC transporter permease	yrbE6B
MMAR_0177	121.452	35.6736	4.36001	13.7584	50.6066	197.856	-3.11537	6.5386	10.5057	0.0011901	0.00643207	MMAR_0177	mammalian cell entry protein	mce6A
MMAR_0178	98.7775	26.763	3.06607	8.69705	26.4157	102.55	-3.41425	5.76021	13.0873	0.000297299	0.0022405	MMAR_0178	mammalian cell entry protein	mce6B
MMAR_0179	155.407	40.1133	4.19124	14.9703	49.0212	183.074	-3.35004	6.54973	11.5425	0.000680223	0.00422036	MMAR_0179	MCE family protein	mce6C
MMAR_0180	156.817	46.9291	5.54144	17.1802	56.3347	228.143	-3.16381	6.77169	11.0372	0.000893038	0.00520123	MMAR_0180	MCE family protein	mce6D
MMAR_0181	99.0824	31.7655	3.23485	12.8792	35.4425	141.842	-3.02027	6.11382	9.92347	0.00163184	0.00823507	MMAR_0181	mammalian cell entry protein	mce6E
MMAR_0182	114.097	34.0791	5.28827	14.4713	43.958	171.339	-2.90578	6.35116	9.54102	0.0020093	0.00969211	MMAR_0182	MCE family protein	mce6F
MMAR_0293	46.9117	39.3629	0.787615	1.63961	15.4198	60.9119	-5.14538	5.04327	25.148	5.31e-07	1.3e-05	MMAR_0293	hypothetical protein
MMAR_0294	78.0846	36.8304	1.32207	2.09109	12.4279	58.0005	-5.0695	5.28662	23.6607	1.15e-06	2.38e-05	MMAR_0294	50S ribosomal protein L31	rpmE_1
MMAR_0295	35.3267	23.3864	4.69756	5.22774	10.9447	40.5327	-2.56345	4.56943	11.1201	0.000853966	0.00503692	MMAR_0295	epimerase
MMAR_0325	312.186	441.246	177.242	169.949	246.743	181.562	-1.1178	7.88715	14.2404	0.000160883	0.00138186	MMAR_0325	trehalose synthase	treS
MMAR_0327	59.4876	69.0962	32.2922	31.105	34.9567	26.608	-1.0204	5.27179	16.8601	4.02e-05	0.000453771	MMAR_0327	DUF1275 family protein
MMAR_0350	90.7366	87.9804	43.6001	36.0714	39.1249	33.4011	-1.16564	5.71594	16.0645	6.12e-05	0.000637727	MMAR_0350	hypothetical protein
MMAR_0355	692.357	964.501	380.024	336.405	559.921	415.821	-1.20959	8.94853	17.8174	2.43e-05	0.000294874	MMAR_0355	TetR family transcriptional regulator
MMAR_0356	232.386	281.2	71.6167	62.02	85.103	83.1416	-1.94237	6.90113	41.7386	1.04e-10	7.29e-09	MMAR_0356	SAM-dependent methyltransferase
MMAR_0443	54.3429	60.2168	24.5848	22.6931	22.4265	18.8671	-1.27706	4.94529	24.621	6.98e-07	1.6e-05	MMAR_0443	hemophore
MMAR_0464	73.5877	54.2452	26.1038	31.2951	27.2084	28.752	-1.1543	5.19171	22.2615	2.38e-06	4.27e-05	MMAR_0464	wax ester/triacylglycerol synthase family O
MMAR_0465	44.7014	37.9873	18.5371	20.7684	23.6539	23.629	-1.07202	4.71238	23.6004	1.19e-06	2.44e-05	MMAR_0465	enoyl-CoA hydratase	echA1
MMAR_0515	24.6182	50.5871	11.5329	7.8416	39.1505	18.348	-1.95764	4.4616	21.336	3.85e-06	6.43e-05	MMAR_0515	heat-shock protein Hsp20	hsp
MMAR_0522	73.9688	89.5436	38.5088	35.0734	84.3614	47.8448	-1.1521	5.86979	12.2835	0.000456972	0.00304369	MMAR_0522	aminoglycoside 2'-N-acetyltransferase	aac
MMAR_0523	332.383	404.728	146.412	129.196	499.725	193.478	-1.41928	8.02554	12.8304	0.00034104	0.00246806	MMAR_0523	allophanate hydrolase
MMAR_0524	165.163	182.433	62.0247	50.9229	260.321	100.429	-1.62178	6.94346	13.778	0.00020573	0.0016821	MMAR_0524	allophanate hydrolase
MMAR_0540	52.8185	67.189	13.3895	13.5921	18.5396	16.362	-2.15315	4.72459	82.4599	1.08e-19	5e-17
MMAR_0541	533.826	540.513	232.628	264.381	345.296	338.728	-1.11207	8.51783	23.8135	1.06e-06	2.24e-05	MMAR_0541	type VII secretion AAA-ATPase EccA
MMAR_0614	1487.11	2947.5	901.538	668.509	1274.73	851.976	-1.49801	10.2207	11.6728	0.000634221	0.00399481	iniB
MMAR_0615	147.518	264.004	96.5391	94.4794	107.606	83.8187	-1.10737	6.91235	11.1901	0.000822343	0.00488428	MMAR_0615	isoniazid-inducible protein iniA	iniA
MMAR_0721	35.0218	32.1407	17.0181	14.6614	25.4695	20.5372	-1.08428	4.4863	22.567	2.03e-06	3.83e-05	MMAR_0721	hydrolase
MMAR_0722	174.537	126.499	57.6084	51.4457	68.7371	60.3702	-1.4648	6.38047	20.8122	5.07e-06	7.95e-05	MMAR_0722	hypothetical protein
MMAR_0734	45.3493	63.062	27.3978	23.5248	53.4707	43.7374	-1.09071	5.30641	15.3789	8.8e-05	0.000851891	MMAR_0734	bifunctional hydroxymethylpyrimidin	thiD
MMAR_0775	109.143	85.0414	43.8533	44.5308	38.4345	38.7046	-1.13529	5.81059	19.3609	1.08e-05	0.000152921	MMAR_0775	MMPL family RND transporter
MMAR_0776	255.137	220.451	42.9532	34.2179	49.9162	42.0899	-2.62361	6.52802	51.2751	8.03e-13	9.53e-11	MMAR_0776	hypothetical protein
MMAR_0780	1401.48	1730.72	714.901	614.663	975.846	465.81	-1.23623	9.83169	13.2822	0.000267945	0.00207129	MMAR_0780	aldehyde dehydrogenase	putA_1
MMAR_0794	3521.43	3708.9	1069.61	891.875	1052.56	784.61	-1.88212	10.6727	45.043	1.93e-11	1.79e-09	MMAR_0794	SAM-dependent methyltransferase	umaA
MMAR_0853	70.6153	74.505	28.973	30.0357	33.6014	19.9955	-1.29815	5.26765	15.8288	6.93e-05	0.000701938	MMAR_0853	sulfate transporter
MMAR_0866	39.9759	52.807	21.575	21.1248	22.3242	16.0461	-1.12004	4.72219	19.2195	1.17e-05	0.000160667	MMAR_0864	mandelate racemase
MMAR_0924	53.0853	37.7684	23.319	19.6278	25.9554	21.1014	-1.08071	4.7952	15.766	7.17e-05	0.000718488	MMAR_0924	3-ketoacyl-ACP reductase
MMAR_0938	704.552	1229.82	266.551	222.464	705.706	363.508	-1.98394	8.97207	30.5268	3.29e-08	1.19e-06	MMAR_0938	cytochrome P450	cyp135B4
MMAR_0939	188.904	295.644	48.2977	38.5902	117.758	56.985	-2.47948	6.71696	33.2421	8.14e-09	3.46e-07	MMAR_0939	hypothetical protein
MMAR_0947	113.487	106.364	46.6381	45.1724	58.048	54.0737	-1.25973	6.01762	22.7745	1.82e-06	3.47e-05	MMAR_0947	hypothetical protein
MMAR_0948	35.7459	33.1724	14.8522	14.1149	24.4467	18.7091	-1.25029	4.39956	30.0758	4.15e-08	1.44e-06	MMAR_0948	hypothetical protein
MMAR_0976	161.885	177.43	63.825	50.9942	59.1988	49.8985	-1.56336	6.38325	22.5378	2.06e-06	3.87e-05	MMAR_0976	transcription initiation protein
MMAR_0977	1507.69	1539.72	492.991	413.918	424.595	344.776	-1.74856	9.44149	32.9721	9.35e-09	3.91e-07	MMAR_0977	SAM-dependent methyltransferase	mmaA4
MMAR_0978	1306.36	1229.47	421.993	354.607	358.696	333.221	-1.70723	9.21701	41.1724	1.39e-10	9.29e-09	MMAR_0978	SAM-dependent methyltransferase	mmaA3
MMAR_1008	88.5644	85.9169	46.6662	40.2536	56.437	47.7545	-1.00539	5.89887	13.3838	0.00025381	0.00199221	MMAR_1008	hypothetical protein
MMAR_1041	371.521	491.771	180.701	183.755	276.201	184.857	-1.24413	8.03041	19.5824	9.64e-06	0.000138477	MMAR_1041	arylsulfatase	atsA
MMAR_1125	373.236	741.486	285.82	244.468	268.376	252.314	-1.0719	8.49338	10.5194	0.00118126	0.00639106	MMAR_1125	co-chaperone GroES	groES
MMAR_1136	1905.47	2235.93	967.895	806.402	949.712	731.755	-1.22288	10.1802	20.9539	4.7e-06	7.57e-05	MMAR_1136	hypothetical protein
MMAR_1181	706.915	586.223	330.855	276.357	331.59	317.965	-1.09061	8.62235	22.5074	2.09e-06	3.88e-05	MMAR_1181	hypothetical protein
MMAR_1183	248.697	238.491	100.365	79.2715	94.2577	93.9293	-1.43944	7.02446	19.5964	9.56e-06	0.000137852	MMAR_1183	SAM-dependent methyltransferase
MMAR_1184	1412.65	1325.65	558.925	452.27	512.076	474.002	-1.43722	9.48958	25.4498	4.54e-07	1.15e-05	MMAR_1184	homoserine O-acetyltransferase	metA
MMAR_1263	41.767	55.7146	24.9505	23.4298	29.9702	27.8042	-1.01127	4.96945	16.9182	3.9e-05	0.000441502	MMAR_1263	fused response regulator/phosphatase
MMAR_1282	1690.27	1523.18	678.84	566.164	737.926	541.053	-1.36798	9.75365	24.8998	6.04e-07	1.43e-05	MMAR_1282	Sporulation regulatory protein	whiB2
MMAR_1283	356.011	312.527	108.972	77.2754	111.57	87.0008	-1.84383	7.24089	25.5801	4.24e-07	1.09e-05
MMAR_1291	83.6484	58.7786	24.0785	20.3882	21.1223	19.5216	-1.67927	5.17206	24.6628	6.83e-07	1.58e-05	MMAR_1291	alkane 1-monooxygenase	alkB
MMAR_1316	265.731	272.82	103.29	89.7507	86.2538	112.977	-1.48022	7.15067	29.0068	7.21e-08	2.32e-06	MMAR_1316	stearoyl-CoA 9-desaturase	desA3_1
MMAR_1337	460.848	416.984	196.848	160.016	203.449	187.994	-1.29859	7.94671	24.3956	7.84e-07	1.74e-05	MMAR_1337	ATPase
MMAR_1352	184.979	179.244	92.376	82.5745	84.4382	75.017	-1.05789	6.75896	14.0457	0.000178425	0.00149913	MMAR_1352	adenylyltransferase/sulfurtransferase MoeZ	moeB1
MMAR_1362	101.331	105.52	43.797	45.7189	38.3833	36.2221	-1.2083	5.87223	22.3289	2.3e-06	4.19e-05	MMAR_1362	sensor domain-containing protein	lpqQ
MMAR_1410	56.2864	68.846	32.8548	21.7189	28.8194	32.9497	-1.19808	5.24225	21.2849	3.96e-06	6.56e-05
MMAR_1424	113.792	71.2535	42.5875	29.6793	38.5879	42.8572	-1.35648	5.72583	20.8782	4.89e-06	7.78e-05
MMAR_1455	74.9597	76.3184	25.2318	20.3406	20.7899	21.2142	-1.73131	5.10742	43.5272	4.18e-11	3.56e-09	MMAR_1455	transposase
MMAR_1456	694.453	779.442	342.416	317.015	277.25	279.486	-1.16036	8.67069	22.5588	2.04e-06	3.84e-05	MMAR_1456	transposase
MMAR_1491	50.6082	52.3067	20.3092	20.2218	27.4897	22.1846	-1.3443	4.90356	36.2333	1.75e-09	9.1e-08	MMAR_1491	acyl-CoA dehydrogenase	fadE12_3
MMAR_1516	2076.46	2316.25	1209.07	918.062	1056.6	1135.25	-1.04622	10.3434	19.8599	8.33e-06	0.000122873	MMAR_1516	DNA-binding response regulator	devR
MMAR_1546	29.0007	34.9858	8.04493	9.07725	15.4454	8.86934	-1.90138	4.05362	28.3961	9.89e-08	3.04e-06
MMAR_1552	121.338	153.887	49.3947	44.7922	51.4505	51.2978	-1.54715	6.15012	28.6865	8.51e-08	2.7e-06	MMAR_1552	hypothetical protein
MMAR_1609	107.39	109.46	52.5733	50.7566	60.3751	51.8168	-1.06943	6.11011	15.0806	0.000103016	0.000955612	MMAR_1609	hypothetical protein
MMAR_1620	102.627	107.052	42.1093	41.4892	77.1246	54.9538	-1.3266	5.98172	17.6905	2.6e-05	0.000310568	MMAR_1620	hypothetical protein
MMAR_1621	47.5977	44.1152	11.111	9.38616	15.4454	13.4281	-2.16187	4.32868	51.7918	6.17e-13	7.68e-11	MMAR_1621	transcriptional regulator
MMAR_1665	166.878	172.396	59.915	52.5863	76.5876	62.4014	-1.59256	6.48249	28.6212	8.8e-08	2.77e-06	MMAR_1665	Immunogenic protein MPT64/MPB64 precursor
MMAR_1690	213.294	233.457	101.265	87.6596	132.539	104.92	-1.24172	7.0363	18.8176	1.44e-05	0.000191101	MMAR_1690	tRNA 2-thiouridine(34) synthase MnmA	trmU
MMAR_1739	65.3944	67.658	27.3415	27.0179	26.2878	21.959	-1.29136	5.16814	27.574	1.51e-07	4.29e-06	MMAR_1739	oxidoreductase
MMAR_1746	298.086	399.726	178.535	155.929	183.861	150.576	-1.06106	7.67769	13.6414	0.000221252	0.00176379	MMAR_1746	lipase	lipN
MMAR_1842	287.949	317.186	153.191	141.981	196.724	173.686	-1.03573	7.59878	15.0524	0.000104569	0.000968263	MMAR_1842	type I methionyl aminopeptidase	mapB
MMAR_1843	51.4085	61.9052	25.4287	28.0872	44.5205	34.5972	-1.08227	5.23539	19.6377	9.36e-06	0.000135672	MMAR_1843	alpha/beta hydrolase
MMAR_1869	569.762	547.892	259.182	213.862	349.362	233.356	-1.24044	8.41945	17.8286	2.42e-05	0.000294329	MMAR_1869	hydrogenase	hyaB
MMAR_1870	274.763	259.408	139.267	118.028	189.769	138.186	-1.05389	7.46551	12.017	0.000527174	0.00344729	MMAR_1870	hydrogenase expression protein HypE	hyaA
MMAR_1896	170.727	193.563	92.4041	77.4893	148.189	125.638	-1.10056	6.94848	15.2915	9.21e-05	0.000878578	MMAR_1896	phosphoesterase
MMAR_1927	482.036	458.098	206.186	166.955	232.448	202.889	-1.33317	8.04537	23.5021	1.25e-06	2.55e-05	MMAR_1927	2-nitropropane dioxygenase
MMAR_1928	26333.7	25656.8	15130.1	10831.3	19502	15818.7	-1.00188	14.1267	7.58756	0.00587724	0.022344	MMAR_1928	alanine dehydrogenase	ald
MMAR_1931	136.962	148.916	67.6786	60.1665	51.0158	37.9148	-1.16107	6.26554	15.2596	9.37e-05	0.000891873	MMAR_1931	hypothetical protein
MMAR_1932	131.97	145.446	60.6182	55.4853	51.6551	40.2844	-1.2567	6.22405	19.0747	1.26e-05	0.000170564	MMAR_1932	short chain dehydrogenase	ephD_1
MMAR_1970	118.823	220.858	57.2709	52.2061	105.842	75.2202	-1.6337	6.54646	22.2974	2.34e-06	4.24e-05	MMAR_1970	transcriptional regulator
MMAR_1994	547.278	622.491	275.806	248.151	310.749	253.216	-1.15873	8.41817	22.2711	2.37e-06	4.27e-05
MMAR_2003	2995.87	5921.23	2280.48	1992.43	3034.07	1712.3	-1.06136	11.4423	8.93725	0.00279414	0.0127224	MMAR_2003	RNA polymerase sigma factor	sigB
MMAR_2015	192.106	192.125	77.0175	70.8358	77.9941	65.2901	-1.37781	6.62954	24.1241	9.03e-07	1.96e-05	MMAR_2015	hypothetical protein
MMAR_2016	247.173	255.562	88.1566	77.3705	109.908	88.0841	-1.60276	7.00455	27.7989	1.35e-07	3.86e-06	MMAR_2016	membrane protein
MMAR_2020	399.493	649.129	255.328	224.579	312.539	214.67	-1.12774	8.27614	15.9376	6.55e-05	0.000672039	MMAR_2020	DNA-binding protein
MMAR_2049	29.4961	34.9233	15.696	14.8278	12.6836	12.7737	-1.07825	4.20912	24.8567	6.18e-07	1.45e-05	MMAR_2049	hypothetical protein
MMAR_2060	124.31	156.201	66.5535	51.6358	68.5325	43.0829	-1.24707	6.33259	10.3549	0.0012913	0.00689146	MMAR_2060	catalase
MMAR_2065	217.6	157.389	69.5352	40.2298	75.0789	42.6767	-1.77248	6.41843	13.9008	0.000192715	0.00159649	MMAR_2065	membrane protein
MMAR_2115	72.3302	171.177	49.1416	33.2436	64.0063	45.0012	-1.56371	6.0385	9.84355	0.00170428	0.00850808	MMAR_2115	hypothetical protein
MMAR_2139	44.2441	65.4069	23.1221	21.2911	34.7265	24.0352	-1.30422	5.01151	16.58	4.66e-05	0.000505819	MMAR_2139	hypothetical protein
MMAR_2266	1660.09	2262.6	1007.95	810.537	1027.17	759.333	-1.10912	10.1759	13.3335	0.000260701	0.00203378	MMAR_2266	Fe-S cluster assembly protein SufB
MMAR_2270	478.454	587.755	292.824	228.096	311.439	220.605	-1.03341	8.32691	12.6737	0.000370836	0.00263878	MMAR_2270	iron-sulfur cluster assembly scaffold protei
MMAR_2272	147.061	191.812	73.3889	49.117	83.0573	55.7211	-1.46804	6.47831	13.7544	0.00020833	0.00169252	MMAR_2272	PE family protein
MMAR_2277	253.918	320.625	139.914	110.59	247.996	160.122	-1.19765	7.55122	12.6285	0.000379915	0.00268467	MMAR_2277	thiol reductase thioredoxin	trxB1
MMAR_2278	339.052	404.666	155.695	123.541	256.025	160.822	-1.41332	7.75358	16.9181	3.9e-05	0.000441502	MMAR_2278	enoyl-CoA hydratase	echA12
MMAR_2325	38.4516	33.954	19.831	16.0634	16.5961	15.4593	-1.01257	4.48156	18.0543	2.15e-05	0.000267165	MMAR_2325	hypothetical protein
MMAR_2346	84.4106	65.782	26.3288	23.0733	28.9217	23.8321	-1.60404	5.2443	27.3581	1.69e-07	4.74e-06	MMAR_2346	monooxygenase
[truncated: 178 more rows]

## Sheet: S3BDespM v. comp
Supplemental Table S3B. Gene expression tables for DespM vs. complemented strain
[truncated: 5,072 more rows]

## Sheet: S3Bup>2x, q<0.05
Supplemental Table S3B. Gene expression tables for DespM vs. complemented strain
[truncated: 56 more rows]

[truncated: 3 more sheets: S3Bdown >2x, q<0.05, S3Bup>2x, logCPM >4, q<0.05, S3Bdown>2x, logCPM>4, q<0.05]
